# Supplementary material for: A linkage map of Aegilops biuncialis reveals significant genomic rearrangements compared to bread wheat
Source: Plant Genome. 2025 Feb 26;18(1):e70009. doi: 10.1002/tpg2.70009 (PMC11863542; doi:10.1002/tpg2.70009)
Supplement: Supplementary file 1 — Supplementary Data 1: The ‘skeleton’ linkage map containing ‘skeleton’ markers, that represent groups of 2 or more co‐segregating markers, and the ‘global’ linkage map, which contains all markers. [file TPG2-18-e70009-s007.xlsx]

## Sheet: Info
A linkage map of Aegilops biuncialis reveals significant genomic rearrangements compared to bread wheat
Adam Lampar1,2, András Farkas3, László Ivanizs3, Kitti Szőke-Pázsi3, Eszter Gaál3, Mahmoud Said1,4, Jan Bartoš1, Jaroslav Doležel1, Abraham Korol5, Miroslav Valárik1# and István Molnár1,3
1Institute of Experimental Botany of the Czech Academy of Sciences, Centre of Plant Structural and Functional Genomics, Olomouc, Czech Republic
2Department of Cell Biology and Genetics, Faculty of Science, Palacký University, Olomouc, Czech Republic
3Department of Biological Resources, Agricultural Institute, HUN-REN Centre for Agricultural Research, Martonvásár, Hungary
4Field Crops Research Institute, Agricultural Research Centre, Giza, Egypt
5Institute of Evolution, University of Haifa, Haifa, Israel
#Correspondence: Miroslav Valárik: valarik@ueb.cas.cz
Supplementary Data 1: Linkage map of Ae. biuncialis
Sheet Skeleton_map:
Contains linkage groups with only segregating codominant SNP (skeleton) markers.
Sheet Global_map:
Contains linkage groups with all markers. Skeleton markers are supplemented with bound markers (B), attached markers (A) and attached to bound markers (AB).
Artifically created chromosome 1Mb (described in Methods [Assigning linkage groups to chromosomes] and Results [Genetic map]) is also provided.

## Sheet: Skeleton_map
Chr	Order	cM	Type	Type	Marker	Sequence	IWGSC_2.1	Subject_start	S_end	S_length	Evalue	Bit_score	Alignment_length	Mismatches	Gap_opens	Gaps	Ae.umb_TA1851	Subject_start	S_end	S_length	Evalue	Bit_score	Alignment_length	Mismatches	Gap_opens	Gaps	Ae.com_PI551049	Subject_start	S_end	S_length	Evalue	Bit_score	Alignment_length	Mismatches	Gap_opens	Gaps	Ae.tau_v6.0	Subject_start	S_end	S_length	Evalue	Bit_score	Alignment_length	Mismatches	Gap_opens	Gaps	Genotypes_single_string	1	2
1U	1	0	S	Cod	6048128|6:T>A	TGCAGCTTCCCAAGGCAGAAAGAGGCGTGCTGACACGCCGAGATCGGAAGAGCGGTTCAGCAGGAATGC	-	-	-	-	-	-	-	-	-	-	-	-	-	-	-	-	-	-	-	-	-	-	-	-	-	-	-	-	-	-	-	-	-	-	-	-	-	-	-	-	HABHHHBHAHABABHHBBABHHABBAHHHBABAABBABAAAHHAHAHHHHAHBHBAHAHBBBAHAHAHHHBAHBAABAABHHHHHBAHHHHHHHHHAHBAAAHAHHAHAAAHHHHHBHAAHBHHHBBHHHHBHBBHHHBBHHBBHABHHHHBAAAAAABHHHABHHBBBAABAABBBABBHHHBBHBBHAHAHBHBHABBHBABABHBBHHHBAAABBHHHAHH	H	A
1U	2	3.19	S	Cod	7158069|46:T>G	TGCAGATGGTCCACACCTCCTGCATTTTCATGTCGTATGCGCACACTTTAGTCTGTCAGTGTTACAGTT	4B	664045210	664045258	673810255	3.43e-13	80.5	49	2	0	0	1U	4302178	4302110	494422770	7.81e-25	117	69	2	0	0	5M	534041438	534041405	619056011	4.93e-07	58.4	34	1	0	0	-	-	-	-	-	-	-	-	-	-	HABHHHBHABABABHHBBHBHHABBAHHHBABAHBBABAAAHHAHAHHHHABBHBAHHHBBBHHHHHHHHB-HBAABAABHBHHHBAHHHHHHHHHAHBAAAH-HHAHAAAHBHHHBHAABBHHHBBHHHHBBBBHHHBBHHBBHABHHHHBHAAAAABHHHABBHBBBAABAABBBABBHHHBBHBBHAHAHBHBHABBHBABABHBBHHHBAAABBHHHAHH	H	A
1U	3	8.81	S	Cod	7163333|61:G>C	TGCAGACCTCGGTCTGGCCCTCCCGCGCGGCGAAGTGCAGCGCGGTGCGCTTGTTGGCGTCGCGCACGC	1A	6666147	6666079	598660471	2.62e-24	117	69	2	0	0	-	-	-	-	-	-	-	-	-	-	1M	5727801	5727733	557637258	8.02e-25	117	69	2	0	0	1D	6490238	6490170	507515087	7.46e-25	117	69	2	0	0	HABHHHBHHBABHBHHBBHBHHABHAHHHBABAHBBABAAAHHAHAAHHHABBHB-HHHBBBHHHBHHHHB-HBAABABBBBHHHBAHAHHHHHHHHHBAAAH-HHHHAAAH-HHHBHAABBHHHBBHHHHHBBBHHHHBABBBHHBHHHHBHAAAAABHHAHBBHBBBAABAABBBHBBHAHBBHBHHABAHBHBHABBHHABABHBBBHHBAAABBHHHAHH	H	A
1U	4	14.91	S	Cod	7170244|18:C>A-146U	TGCAGGAGAAGAACCAAGCTGCCCTCGAGGCGAACCTACGCTTCGTGGAGGTGCCCGACGGGTTGGTGC	1D	8688813	8688750	498638509	7.33e-20	102	64	3	0	0	1U	15132085	15132017	494422770	3.61e-28	128	69	0	0	0	1M	9555090	9555158	557637258	1.72e-26	122	69	1	0	0	1D	9794327	9794264	507515087	2.09e-20	102	64	3	0	0	HABHHHBHHBABHBBHBBHBHHABHAHHHHABHHBBAHAAHHAAHAAHHHHBBHBBHHHHBBHHHBHHHHBBHBAABABBBBBHHBAAAHHHHHHHBBBAAHHBHHAHAAAHBHHHHHAABBHHHBBHAHHHBBBHHHHBABHBHHBHHHHBHAAAAABHHAHBBHBHBAABHABHBHBBHAHBBHBAHABAHHHBHABBHHABABABBHHHBAHABBHHHHHH	H	A
1U	5	22.83	S	Cod	1221968|27:A>C	TGCAGCGACGAGATGGGCGCGGTGGCGACGCCCGCCATCTCGCCGTTCGCCCTCGCCTTGAGCTTCTTC	1A	15344512	15344444	598660471	1.21e-27	128	69	0	0	0	1U	19411467	19411399	494422770	3.61e-28	128	69	0	0	0	1M	13647929	13647861	557637258	1.72e-26	122	69	1	0	0	1D	14264601	14264533	507515087	1.6e-26	122	69	1	0	0	HABHHHBHBBABHBBHBBHHHHABHAHHAHHBHHBBAHAAHAAAHAAHHHHBBHBBHHBHHBHBHBABHHHBHHAABABBBBBHHBAAAHAHHBHABHBAAHABHAAHAAAHBHHHHHAABBHHHBBAAAHHBBBBHHHBABHBHHBAHHHBHAAAHHBHHAHBBHBHBAAHHABHBHBHHAHBBBBAHABABHABHAHBHAABHBABBHHHBAHABHAHHHHH	H	A
1U	6	26.46	S	Cod	7168016|43:C>T-16U	TGCAGGAACTGATCCATATAGAGAAGATCGAGGTCCTATAGAACTCCCGAGATCGGAAGAGCGGTTCAG	1A	15518345	15518391	598660471	4.44e-12	76.8	47	2	0	0	1U	19627657	19627705	494422770	2.2e-15	86.1	49	1	0	0	1M	14090893	14090941	557637258	1.05e-13	80.5	49	2	0	0	1D	14488093	14488139	507515087	1.27e-12	76.8	47	2	0	0	HABHHHBHBBHBHBBHHBHHHHABAAHHAHHBHHBBAHAHHAAAHAAHHHHBBHBBHHBHHBHBHBHBHHHBHHAHBABBBBBAHBAAAHHHABHABHBAAHABHAAHAAAHBHHHHHAABBHHHBBAAAAHBBBBBHHBABHBHHHHHHHBHAAAHHBAHAHBBHBHBAAHHABHBHBHAAHBBBBAHABABHABHAHBHAABHBABBHHHBAHABHAHAHHH	H	A
1U	7	28.48	S	Cod	7168934|43:A>G	TGCAGGCGTCCCATTTGAATTAAGAAAACAAACAAGCTCAGTCATCGGTGTATTCAACTCCGAGATCGG	1A	16325617	16325556	598660471	2.04e-20	104	62	2	0	0	1U	20884307	20884246	494422770	1.31e-22	110	62	1	0	0	-	-	-	-	-	-	-	-	-	-	1D	16329077	16329016	507515087	5.8e-21	104	62	2	0	0	HABHHHBHBBHBHBBHHBHBHBAHAAHHAHHBHHBBAHAHHAAAHAAHHHHBBHBBHHBHHBHHHBHBHHHBHHAHBABBBBBAHBAAAHHHABHABHBAAHABHAAHAAAHBHHHHHAAHBHHHBBAAAAHBBABBHHBABHBHHHHHHHBHAAAHHBAHAHBBHBHBAAHHABHBHBHAAHBBBHAHABABHABHHHBHAABHBABBHHHBAHABHAHAHHH	H	A
1U	8	30.99	S	Cod	6015190|25:G>C-1U	TGCAGCCGAGCTCCCCAAAACCCATGTATACCCATCTATTGACCGAGATCGGAAGAGCGGTTCAGCAGG	-	-	-	-	-	-	-	-	-	-	-	-	-	-	-	-	-	-	-	-	-	-	-	-	-	-	-	-	-	-	-	-	-	-	-	-	-	-	-	-	HABHHHBHBBHBHBBHHBHBHBAHAAHHAHHBHHBBAHAHHAAAHAAHHHHBBHH-HABHHBABHBHBHHHBHHAHBABBBBBAHBAAAHHHABHABHBAABABHAAHAAAH-HHHHHAA-BHHHBBAAAAHBBABBBHBABHBHHHHHHHBHAAAHHBAHAHBBHBHBAAHHABHBHBHAABBBHHAHABABHABHAHBHAABHHAHBHHHBAHABHAHAHHH	H	A
1U	9	34.44	S	Cod	7170184|64:A>G-6M	TGCAGCTCCTCGCTCTACTGTGTACCAGTCGTTCCCGGCCGGAGTCAACTCTGGAGGTTGTCCGAGATC	-	-	-	-	-	-	-	-	-	-	1U	23779345	23779282	494422770	2.17e-25	119	64	0	0	0	-	-	-	-	-	-	-	-	-	-	-	-	-	-	-	-	-	-	-	-	HABHHHBHBBHBHBBHHBHBHBAAAAHHAHHBHHBBHHAHHAAAHAAHHHHBHHHBBABHHBABHBHBHHBBHHAHBABBBBBAHBAAAHHHABHABHBHABHBHAAHAAAHBHHHHHHABBHHHBBAAAAHBBABBBHBHBHBHHHHHHHBHAAAHHBHHAHBBHHHBAAHHABHHHBHAHBBBHHAHAHABHABHAHBHAABHHAHHHHHBAHABHAHAHHH	H	A
1U	10	34.66	S	Cod	7170184|45:G>C-6M	TGCAGCTCCTCGCTCTACTGTGTACCAGTCGTTCCCGGCCGGAGTGAACTCTGGAGGTTGTCCGAGATC	-	-	-	-	-	-	-	-	-	-	1U	23779345	23779282	494422770	1.01e-23	113	64	1	0	0	-	-	-	-	-	-	-	-	-	-	-	-	-	-	-	-	-	-	-	-	HABHHHBHBBHBHBBHHBHBHBAAAAHHAHHBHHBBHHAHHHAAHAAHHHHBHHHBBABHHBABHBHBHHBBHHAHBABBBBBAHBAAAHHHABHABHBHABHBHAAHAAAHBHHHHHHABBHHHBBAAAAHBBABBBHBHBHBHHHHHHHBHAAAHHBHHAHBBHHHBAAHHABHHHBHAHBBBHHAHAHABHABHAHBHAABHHAHHHHHBAHABHAHAHHH	H	A
1U	11	37.6	S	Cod	7157949|33:C>T	TGCAGAGGAGGAGGCTGCCACAGCACTGCTCGACCGAGAAGCAGTCGTAGATCCCGCGCCAGAAACGGA	1A	22138326	22138394	598660471	1.22e-22	111	69	3	0	0	1U	25160507	25160575	494422770	7.81e-25	117	69	2	0	0	1M	20453795	20453863	557637258	3.73e-23	111	69	3	0	0	1D	22635604	22635672	507515087	3.47e-23	111	69	3	0	0	HABHHHBHBBHBHHBHHBHBHBAAAAHHAHHBHHBBHHAHHHAAHAAHHHHBHHHBBABAHBABHBHBHHBBHAAHBHBBBBBAHBAAAHHHABHABHBHABHBHAAHAHAHBHHHHHHABBHHHBBAAAABBBABBBHBHBHBHHHHHHHBHAHAHHBHAAHBBHHHBAHHHABAHHBHAHBBBHHAHAHABHABHAHBHAABHHAHHHHHBAHABHHHAHBA	H	A
1U	12	41.02	S	Cod	7163370|19:T>G-1U	TGCAGAGAGAGCAAGGATATATCACCCAAGATTTTGCTAGATCTAACCACCACTTGAGTTTGTTGCGAG	-	-	-	-	-	-	-	-	-	-	1U	25561606	25561674	494422770	1.68e-26	122	69	1	0	0	-	-	-	-	-	-	-	-	-	-	-	-	-	-	-	-	-	-	-	-	HABHHHBHBBHBHHBHHBHBHBAAAAHHAHHHHHBBHHHHHAAAHAAHHHHBAHH-HABAHHABHBHBHHBBHAAHBHBBBBBAHBAAAHHHABHABHBHABHBHHAHAHAHBHBHHHHABBHHHBBAAAABBBABBBHBHBHBHHHHHHHBAAHAHHBHAAHBBHHHBAHHHAHAHABHAHHBBHHAHAHHBHABHAHBHAABHHAHHHHABAHABHAHAHBA	H	A
1U	13	46.8	S	Cod	7168671|7:A>G	TGCAGCCAACTTGTCGTGCGCTGTTGTAGTTGGCAACCTGGGCGATTGTTCTGAGCAGAACAAATTAGC	1A	73805458	73805390	598660471	2.62e-24	117	69	2	0	0	1U	25850138	25850070	494422770	1.68e-26	122	69	1	0	0	-	-	-	-	-	-	-	-	-	-	-	-	-	-	-	-	-	-	-	-	HABHHHBHBBHBHHBHABHBHBAAAHHHAHHHHHBBHHHHHHAAHHAHHHHBHHHBHABAHAABHBHHHHBBHAAHBHABBBBAHBAAAHHHHBHABHBHABHBHAHBAHAHBHBHHHHABBHHHBBAAAABBBHHBBHBHBHBHHHHHBHBAABHHHBHAAHBBHHHBAHAHAHAHABHAAHBHHHAHHHHBHABHAHBHAABHHHHBHHABAHABHAHAHHA	H	A
1U	14	53.31	S	Cod	6013831|14:C>T-1U	TGCAGCACCATTGTCATGTCGCCCTGTGGCATATAGAGAAGCTCCGAGATCGGAAGAGCGGTTCAGCAG	-	-	-	-	-	-	-	-	-	-	-	-	-	-	-	-	-	-	-	-	-	-	-	-	-	-	-	-	-	-	-	-	-	-	-	-	-	-	-	-	HABBBHBBBBHBHHBHABHHHBAAAHHHAHHBHH-BHHHHBHHAHHABHHHBHHHBHABAHHABHBHHHBBBHAAHBHABBBBAHBAAAHHAHHAHBHBHABHBAAHBAHAHBHBAHHHABBHHHBHAAAAHBHHHBBHBHBABHHBHHBHBAABBHHBHBAHBBHHHBAHAAAAAHABHAABBAHHAHHHHBHABHAHBHAABHHHHBHHABAHABHAHAHHA	H	A
1U	15	54.89	S	Cod	7171678|9:T>G-16U	TGCAGGTCATCGCGAGATCGGGGTTGCGGGGGTAGCTGCGGGCGCGGGGCGCCGAGATCGGAAGAGCGG	-	-	-	-	-	-	-	-	-	-	1U	30317957	30317904	494422770	3.66e-18	95.3	54	1	0	0	-	-	-	-	-	-	-	-	-	-	-	-	-	-	-	-	-	-	-	-	HABBBHBBBBHBHHBHABHHHHAAHHHHAHHBHHBBHHHHBHHAHHAHHHHBHHHBHABAHHABHBHHHBBBHAAHBHABBBBAHBAAAHHAHHAHBHBAABHBAAHBAHAHBHBAHHHABBHHHBHAAAAHBHHHBBHBHBABHHBHHBHBAABHHHBHBAHBBHHHBAHAAAAAHABHAAHBAHHAHHHHBHABHAHBHAABHHHHHHHABAHABHAHAHHA	H	A
1U	16	58.06	S	Cod	7167757|10:G>C	TGCAGCCTGTGGACCTACTTGTTGTTGGCCGAGATCGGAAGAGCGGTTCAGCAGGAATGCCGAGACCGA	-	-	-	-	-	-	-	-	-	-	-	-	-	-	-	-	-	-	-	-	-	-	-	-	-	-	-	-	-	-	-	-	-	-	-	-	-	-	-	-	HABBBBBBBBHBHHBHABHHHBAAHHHBAHHBHHBBHHHHBHHAHHAHHHABHHHBHABAHHAHHBHHHBBBBAAHBHABBBHAHBAAAHHHHHAHBHBAABHBAAHBAHAHBHBAHHHABBHBHHHAAAAHBHHHBBHBHBABHHBHHBHBAABHHHBHBAHBBHHHBHHAAAAAHABAAAHBAHBAHHHHBHABHAHBHAABHHHHHHHABAHABHAHAHBA	H	A
1U	17	63.33	S	Cod	7158652|13:C>A-1U	TGCAGCGGCAAAGCGTTATGGGCGATCGCCACAACCGAGGCGTTGGCTGCGTAGTGTAAGAGTAGAGAC	-	-	-	-	-	-	-	-	-	-	1U	34245381	34245313	494422770	3.61e-28	128	69	0	0	0	-	-	-	-	-	-	-	-	-	-	-	-	-	-	-	-	-	-	-	-	AABBBBBBBBBBHHBHABHHHHAAHHHHAHHHHHBBHHHHHHHAABAHHHHBHHHBHABAHAAHHBHHHBHBHAAHBBABBBHABBAAAHHHHHAHBHBAABHBAAHBAHAHBHBAHHHABBHBHHHHAAAHBHHHBBHBHBABHBBHHBHHAABHHHBHBABBBHAHBBHAAHAAHABAAAHBAHBAHHHHBHABHAHBHAABHBHHHHHABAHABHAHHHBA	A	A
1U	18	64.45	S	Cod	5982099|46:G>T-12U	TGCAGATGCTACGACCAGTGCCGCGAGAGGTTGGATCCAGTAGATTGGGATGCTAGCACCGCACCCGAG	5D	560438591	560438656	569951140	5.66e-21	106	66	3	0	0	1U	35413459	35413525	494422770	4.67e-27	124	67	0	0	0	-	-	-	-	-	-	-	-	-	-	-	-	-	-	-	-	-	-	-	-	AABBBBBBBBBBHHBHABHHHHAAHHHHAHHHHHBBHHHHHHHAAHAHHHHBHHHBHABAHAAHHBHHABHBHAAHHBABBBHABBAAAHHHHHAHBHBAABHBAAHBAHAHBHBAHHHABBHBHAHHAA-HBBHHBBHBHBABHBBHHBHHAABHHHBHBABBBHAHBBHAAHAAHABAAAHBAHBAHHHHBHABHAHBHAABHBHHHHHABAHABHAHHHBA	A	A
1U	19	66.48	S	Cod	7168905|27:T>C	TGCAGGCCACCACGCACCTCCTCACCTTCTCCGCCTCGGCGACGATGCAGGCATGCTCTGCCGAAACCC	1B	52848567	52848499	700547350	2.62e-24	117	69	2	0	0	1U	38193417	38193349	494422770	3.61e-28	128	69	0	0	0	1M	39066154	39066222	557637258	3.73e-23	111	69	3	0	0	1D	36128728	36128796	507515087	7.46e-25	117	69	2	0	0	AABBBBBBBBBBHHBHABBHHHAAHHHHAHHHHHBBHHHAHHHAAHAHHHHBAHHBHABAHAAHHBAHABHBBAABHBABBBHABBAAAHHHHHAHBHBAABHBAAHBAHAHBHBAHHHABBHBHAHHAAAHBBHHBBHBHBABHBBHHBHHAABHHHBHBABBBHAHBBHAAHAAHAHAAAHBAHBAHHHHBHABHHHBHAHBHBHHHHHABAHABHAHHHBA	A	A
1U	20	67.84	S	Cod	7158154|68:C>G-146U	TGCAGCACAAAGGAGACGTGAATGGGGACCTTTGTTTCGGGAAGCTGGGGCCATGCGAGGTTGGCGAGC	4A	240582684	240582752	754227511	1.22e-22	111	69	3	0	0	1U	39825243	39825176	494422770	1.3e-27	126	68	0	0	0	-	-	-	-	-	-	-	-	-	-	-	-	-	-	-	-	-	-	-	-	AABBBBBBBBBBHHBHABBHHHAABHHHAHHHHHBBHHHAHHHAAHAHHHHBAHA-HABAHAAHHBAHABHBBAABHBABBBHABBAAAHHHHHAHBHBAABHBAAHBAHAHBHBAHHHABBHBHAHHAAAHBBHHBBHBBBABHBBHHBHHAABHHHBHBABBBHHHBBHHAHAAHAHAAAHBAHBAHHHHBHABHHHBHAHBHBHHHHHABABABHAHHHBA	A	A
1U	21	70.33	S	Cod	7163564|45:G>A	TGCAGCAGAGATGGCCCTGCCCTCGCTGTCGCTCTCTTCAACCGCGTGTGCCGAGAATAAGCCGAGATC	-	-	-	-	-	-	-	-	-	-	1U	44270821	44270758	494422770	1.01e-23	113	64	1	0	0	-	-	-	-	-	-	-	-	-	-	-	-	-	-	-	-	-	-	-	-	AABBBBBBBBBBHHBHABBHHHAABHHHAHHHHHBBHHHAHHBAAHAHHHHBAHHBHABAHAAHHBAHABHBBAABHBABBBHABBAAAHHHHHAHBHBAABHBAAHBAHAHBHBAHHHABBHBHAHHAAAHBBHHBBHBBBABHBBHHHHHHHBHHHBHBABBBHHHBBHHAHAAHAHHHAHBAHBAHHHHBAABHHHBHAHBHBHHHHHABAHABHAHHAHA	A	A
1U	22	72.13	S	Cod	1075193|34:T>C	TGCAGGCGAGGCATCTAAATCCATCAAATCACATTCAATTCCCCTACGCCCTGTTTGTTCCGAGATCGG	1D	42476211	42476272	498638509	4.38e-22	110	62	1	0	0	1U	45049810	45049871	494422770	2.81e-24	115	62	0	0	0	1M	58045504	58045566	557637258	1.74e-21	106	63	2	0	0	1D	46249676	46249737	507515087	1.25e-22	110	62	1	0	0	AABBBBBBHBBBHHBHABBHHHHABHHHAHHHHHBAHHHAHHBAAHAHHHHBAHHBHABAHAAHHBAHABHBBAABHBAHBBHABBHAAHHHHHAHBHBAABHBAAHBAHAHBHBAHHHABHHBHAHHAAAHBBHHBBHBBBABHBBHHHHHHHBHHHBHBAHBBHHHBBHHAHAAHAHHHAHBAHBAHHHHBAABHHHBHAHBHBHHHHHABAHABHAHHAHA	A	A
1U	23	74.61	S	Cod	1093186|31:C>T	TGCAGGGCGTACAGCATGGATGTAGCCGCGGCGATGATCTCCTGGACGACGGCGCTGGCCCCGAGATCG	1A	43637367	43637429	598660471	1.22e-22	111	63	1	0	0	1U	46684937	46684999	494422770	7.81e-25	117	63	0	0	0	1M	59403036	59403098	557637258	1.74e-21	106	63	2	0	0	-	-	-	-	-	-	-	-	-	-	AABBBBBBHBBBHHBAABBAHHHABHHHAHHHHHBAHHAAHHBAAHAHHHHBAHHBHABAHAAHHBAHABHBBAABHBAHBBHABBAAAHHHHHAHBHBAHBHBAAHHAHAHBHBAHHHABHHBHAHHAAAABBHHBBHBBBABHBBHHHHHHHBHHHBHBHBBBHHHBBHHAHAAHAHHHAHBAHBAHHHBBAABHHHBHAHBHBHHHHHAHAHABHAHHAHA	A	A
1U	24	76.18	S	Cod	7173220|15:A>G	TGCAGCGGGTACACCACCACCACCCCGTGCGGCTTGGCCTTGCCGCCGCCGCTCGTCGCTGCTATGCCG	-	-	-	-	-	-	-	-	-	-	1U	47414174	47414242	494422770	3.63e-23	111	69	3	0	0	-	-	-	-	-	-	-	-	-	-	1D	49067194	49067262	507515087	3.47e-23	111	69	3	0	0	AABBBBBBHBBBHHBAABBAHHHHHHHHAHHHHHBABHAAHHBAAHAHHHHBHHHBHABAHAAHHBAHABHBBAABHBAHBBHABBAAAHHHHHAHBHBAHBHBAAHHAAAHBHBAHHHABHHBHAHHAAAABBHHBBHBBBABHBBHHHHHHHBHHHHHBABBBHHHBBHHAHAAHAHHHAHBAHBAHHHBBAABHHHBHAHBHBHHHHHAHAHABHAHHAHA	A	A
1U	25	76.4	S	Cod	1005852|15:C>G	TGCAGGACGATGGAGCCGCCCTCGGCCTCGGGGGAGGCGGCGAGGGGGATGGATGCCGTGCCGTTGCCG	1B	80040291	80040223	700547350	5.62e-26	122	69	1	0	0	1U	60773470	60773538	494422770	7.81e-25	117	69	2	0	0	1M	65677956	65678024	557637258	3.73e-23	111	69	3	0	0	1D	56923810	56923878	507515087	7.46e-25	117	69	2	0	0	AABBBBBBHBBBHHBAABBAHHHHHHHHAHHHHHBABHAAHHBAAHAHHHHBHHHBHABAHAAHHBAHABHBBAABHBAHBBHABBAAAHHHHHABBHBAHBHBAAHHAAAHBHBAHHHABHHBHAHHAAAABBHHBBHBBBABHBBHHHHHHHBHHHHHBABBBHHHBBHHAHAAHAHHHAHBAHBAHHHBBAABHHHBHAHBHBHHHHHAHAHABHAHHAHA	A	A
1U	26	77.29	S	Cod	7167266|7:T>A	TGCAGTGTCGTGGCTAGCGTCGTCGCTGCGGCATTGGCCTGAGGCAGCTTCTCCGTCTGCTCCGAGATC	1D	62037232	62037169	498638509	3.38e-23	113	64	1	0	0	1U	69833546	69833483	494422770	2.19e-20	102	64	3	0	0	1M	75499437	75499374	557637258	1.04e-23	113	64	1	0	0	1D	65423080	65423018	507515087	3.47e-23	111	63	1	0	0	AABBBBBBHBBBHHBAABBHHHHHHHHHAHHHHHBABHAAHHBAAHAHHHHBHHHBHABAHAAHHBAHABHBBAABHBAHBBHABBAAHHHHHHABBHBAHBHBAAHHAAAHBHBAHHHABHHBHAHHAAAABBHHBBHBBBABHBBHHHHHHHBHHHHHBABHBHHHBBHHAHAAHAHHHAHBAHBAHHHBBAABHHHBHAHBHBHHHBHAHAHABHAHHAHA	A	A
1U	27	77.73	S	Cod	7168032|24:C>T	TGCAGGACGTGACACGAAAAGTGGCTGTATACCGTCCGAGATCGGAAGAGCGGTTCAGCAGGAATGCCG	-	-	-	-	-	-	-	-	-	-	-	-	-	-	-	-	-	-	-	-	-	-	-	-	-	-	-	-	-	-	-	-	-	-	-	-	-	-	-	-	AABBBBBBHBBBHBBAABBHHHHHHHAHAHHHHHBABHAAHHBAAHAHHHHBHHHBHABAHAAHHBAHABHBBAABHBAHBBHABBAAHHHHHHABBHBAHBHBAAHHAAAHBHBAHHHABHHBHAHHAAAABBHHBBHBBBABHBBHHHHHHHBHHHHHBABHBHHHBBHHAHAAHAHHHAHBAHBAHHHBBAABHHHBHAHBHBHHHBHAHAHABHAHHAHA	A	A
1U	28	78.4	S	Cod	7172417|10:T>G	TGCAGGCGCTTGGCCCACCTCCCTCGCGAGCTCCCCGCCCTGGATCTTAAGGTCAGCGACGCACTCCCG	1A	60855821	60855753	598660471	2.62e-24	117	69	2	0	0	-	-	-	-	-	-	-	-	-	-	1M	76767723	76767791	557637258	3.73e-23	111	69	3	0	0	-	-	-	-	-	-	-	-	-	-	AABBBBBBHBBBHBBAABBHHBHHHHAHAHHHHHBABHAAHHBAAHAHHHHBHHHBHABAHAAHHBAHABHBBAABHBAHBBHABBAAHHHBHHABBHBAHBHBAAHHAAAHBHBAHHHABHHBHAHHAAAABBHHBBHBBBABHBBHHHHHHHBHHHHHBABHBHAHBBHHAHAAHAHHHAHBAHBAHHHBBAABHHHBHAHBHBHHHBHAHAHABHAHHAHA	A	A
1U	29	78.84	S	Cod	7163882|63:G>C	TGCAGCTAGCTACGTGACGTCGCTCCTCCCTCCCTTGCTCGCTAGGCATTCCCAGCCAACTCGGTACGT	-	-	-	-	-	-	-	-	-	-	1U	109966073	109966141	494422770	1.68e-26	122	69	1	0	0	-	-	-	-	-	-	-	-	-	-	-	-	-	-	-	-	-	-	-	-	AABBBBBBHBBBHBBAABBHHBHHHHAHAHHHHHBABHAAHHBAAHAHHHHBHHHBHABAHAAHHBAHABHBBAABHBAHBBHABBAAHHHBHHAHBHBAHBHBAAHHAAAHBHBAHHHABHHBHAHHHAAABBHHBBHBBBABHBBHHHHHHHBHHHHHBABHBHAHBBHHAHAAHAHHHAHBAHBAHHHBBAABHHHBHAHBHBHHHBHAHAHABHAHHAHA	A	A
1U	30	79.73	S	Cod	4262855|21:G>A	TGCAGAGGGGAACATCGGGGAGGGCGTCGCGGCGGAGGGGCCGAGATCGGAAGAGCGGTTCAGCAGGAA	1B	374779037	374778995	700547350	3.43e-13	80.5	43	0	0	0	-	-	-	-	-	-	-	-	-	-	-	-	-	-	-	-	-	-	-	-	1D	244126443	244126401	507515087	4.55e-12	75	43	1	0	0	AABBBBBBHBBBHBBAABBHHBHHHHAHAHHAHHBABHAAAHBAAHAHHHHBHHHBHABAHAAHHBAHABHBBAABHBAHBBHABBAAHHHBHHAHBHBAHBHBAAHHAAAHBHBAHHHABHHBHAHHHAAABBHHBBHBBBABHBBHHHHHHHBHHHHHBABHBHAHBBHHAHAAHAHHHAHBAHBAHHHBBAABHHHBBAHBHBHHHBHAHAHABHAHHAAA	A	A
1U	31	80.17	S	Cod	6046185|22:T>C	TGCAGAGCGGCGCACACCTGAGTCGCCGCTTCGTCCTTGTCTCCGTCCAGCCTCCCCCTCAGGACCCGA	1B	355992418	355992351	700547350	4.38e-22	110	68	3	0	0	1U	307622841	307622908	494422770	6.04e-26	121	68	1	0	0	-	-	-	-	-	-	-	-	-	-	1D	272145049	272145116	507515087	1.25e-22	110	68	3	0	0	AABBBBBBHBBHHBBAABBHHBHHHHABAHHAHHBABHAAAHBAAHAHHHHBHHHBHABAHAAHHBAHABHBBAABHBAHBBHABBAAHHHBHHAHBHBAHBHBAAHHAAAHBHBAHHHABHHBHAHHHAAABBHHBBHBBBABHBBHHHHHHHBHHHHHBABHBHAHBBHHAHAAHAHHHAHBAHBAHHHBBAABHHHBBAHBHBHHHBHAHAHABHAHHAAA	A	A
1U	32	81.51	S	Cod	7168160|13:T>C	TGCAGGGCACCTTTGTCGGCGTCTATGATGGCCATGGTGGACCGAGATCGGAAGAGCGGTTCAGCAGGA	-	-	-	-	-	-	-	-	-	-	1U	340891941	340891991	494422770	7.92e-15	84.2	52	0	2	2	-	-	-	-	-	-	-	-	-	-	-	-	-	-	-	-	-	-	-	-	HABBBBBBAHBHHBBAABBHHBHHHHABAHHAHHBABHAAAHBAAHAHHHHBHHHBHABAHAAHHBAHABHBBAABHBAHBBHABBAAHHHBHHAHBHBAHBHBAAHHAAAHBHBHHHHABHHBHAHHHAAABBHHBBHBBBHBHBBHHHHHHHBHHHHHBABHBHAHBBHHAHAAHAHHHAHBAHBAHHHBBAABHHHBBAHBHBHHHBHAHAHABHHHHAAA	H	A
1U	33	82.18	S	Cod	7166864|31:C>T-1U	TGCAGCGGTGGCTGGAGGTGAGGAAGGGCGACGGCGAGTTCATGATGACCGACGGGGAAGAAGAGGAAG	-	-	-	-	-	-	-	-	-	-	1U	380300075	380300007	494422770	1.68e-26	122	69	1	0	0	-	-	-	-	-	-	-	-	-	-	-	-	-	-	-	-	-	-	-	-	HABBBBBBAHBHHBBAABBHHBHHHHABAHHAHHBABHAAAHBAAHAHHHHBHHHBHABAHAAHHBAHABHBBAABHBAHBBHABBAAHHHBHHAHBHBAHBHBAAHHAAAHBHBHHHHABHHBHAHHHAAHBBHHBBHBBBHBHBBHHHHHHHBHHHHHBABHBHAHBBHHAHAAHAHHHAHBAHBAHHHBBAABHHHBBHHBHBHHHBHAHAHABBHHHAAA	H	A
1U	34	82.85	S	Cod	7171108|35:A>G-13U	TGCAGTGACATGTCCCTGGACGAGATGGACGCCGCAGTGAGGAGGATGGAGTTCGTTGTCTTCGACCGA	1A	428370223	428370290	598660471	4.38e-22	110	68	3	0	0	1U	386587866	386587933	494422770	6.04e-26	121	68	1	0	0	1M	378023876	378023943	557637258	1.34e-22	110	68	3	0	0	1D	341119133	341119200	507515087	1.25e-22	110	68	3	0	0	HABBBBBBAHBHHBBAABBHHBHHHHABAHHAHHBABHAAAHBAAHAHHHHBHHHBHABAHAAHHBAHABHBBAABHBAHBBHABBAAHHHBHHAHBHBAHBHBAAHHAAAHBHBHHHHAHHHBHAHHHAAHBBHHBBHBBBHBHBBHHHHHHHBAHHHHBABHBHAHBBHHAHAAHAHHHABBAHBAHHHBBAABHHHBBHHBHBHHHBHAHAHABBHHHAAA	H	A
1U	35	84.65	S	Cod	7158516|41:G>C-1U	TGCAGCCTCCCCTTCCCGACGGAAGGTCCTCTTTTCCCACCGCTGAGTCGCCGACGAGAACACATGCAT	-	-	-	-	-	-	-	-	-	-	1U	392342958	392342890	494422770	3.61e-28	128	69	0	0	0	-	-	-	-	-	-	-	-	-	-	-	-	-	-	-	-	-	-	-	-	HABBBBBBAHBHHBBAABBHHBHHHHABAHBAHHBABHAAAHBAAHAHHHHBHAHBHABAHAAHHBAHABHBBAABHBAHBBHABBAAHHHBHHAABHBAHBHBAHHBAAAHBHBHHHHABHHBHAHHHAAHBBHHBBHBBBHBHBBAHHHHAHBAHHHHBABHBHAHBBHHAHAAHAHHHABBAHBAHHHBBAABHHHBBHHBHBHHHBHAHAHABBHHHAAA	H	A
1U	36	85.77	S	Cod	7168979|41:T>C-1U	TGCAGGGCGTGGCGCGACACCGTCGACGCCCGCCTGCGCGGTCATCTGCTCTCGCGCTCCGTACGCGGC	1B	458416315	458416383	700547350	2.62e-24	117	69	2	0	0	1U	392342428	392342496	494422770	1.68e-26	122	69	1	0	0	1M	384900194	384900262	557637258	8.02e-25	117	69	2	0	0	-	-	-	-	-	-	-	-	-	-	HABBHBBBAHBHHBBAABBHHBHHHHABAHBAHHBABHAAAHBAAHAHHHHBHAHBHABAHAAHHBAHABHBBAABHBAHBBHABBAAHHHBHHAABHBAHBHBAHHBAAAHBHBHHHHABHHBHAHHHAHHBBHHBBHBBBABHBBAHHHHHHBAHHHHBABHBHAHBBHHAHAAHAHHHAHBAHBAHHHBBAABHHHBBHHBHBHHHBHAHAHABBHHHAAA	H	A
1U	37	88.02	S	Cod	7157793|25:G>T-1U	TGCAGAATGAGAATCCCCGAGGCCCGTTTCCTCTCTATTACGATCTCCTTCCATAAACTTACATTGCAG	-	-	-	-	-	-	-	-	-	-	1U	403610655	403610723	494422770	1.68e-26	122	69	1	0	0	-	-	-	-	-	-	-	-	-	-	-	-	-	-	-	-	-	-	-	-	HABBBHBBAHBHHBBAABBHHBHHHHABAHBAHHBABHAAAHBAAHAHHBHBHAHBHABAHAAHHBAHABHBBAABHBAHBBHABBAHHHHBHHAABHBAHBHBHHHBAAAHBABHHHHABHHBHAHHHAHABBHHBBHBBBHBHBBAHHHHHHBAHHHHBABHBHAHBBHHAHAAHAHHHAHBHHBAHHHBBAABHHHBBHHBHBHHHHHAHAHABBHHHAAA	H	A
1U	38	92.59	S	Cod	7163273|59:G>A	TGCAGAAAAGACATCTGGGGGACACTTGTGGACTGTAGCAACTGATCTCTTTTAGCAAAGCCTCTCTCC	-	-	-	-	-	-	-	-	-	-	1U	422115444	422115513	494422770	3.63e-23	111	70	2	1	1	-	-	-	-	-	-	-	-	-	-	-	-	-	-	-	-	-	-	-	-	HABBBHBBAHBBHHBAABBHHBHHHHABAHBAAHBABHAAAHHAAHHHHBHBHHHBHABAHAAHHBAHABHBBAABHBAHBBHABBAHAHHBHHAHBHBABBHBHHHBHAHHBABHHHAABHHHHAHBHHHABBHBBBHBBBHBHBBAHHHHHHBAHHHHBABHBHAHBBHHAHAAHABHHAHHAHBAHHHBBAABHHHBBHHBHBHHHHHAHHHABBHHHAAA	H	A
1U	39	95.3	S	Cod	7164228|24:A>G-1U	TGCAGGGCCCGACTGATCGCTGCCATTTACTGCTGGCGGCGGCGGGGACATCGCCGCCTCGGCGGCCTG	7D	523767443	523767412	642921167	4.47e-07	60.2	32	0	0	0	1U	423485669	423485737	494422770	1.68e-26	122	69	1	0	0	7M	515474968	515474937	698532677	1.37e-07	60.2	32	0	0	0	7D	528942538	528942507	652241541	1.27e-07	60.2	32	0	0	0	HABBBHBBHHBBHHBAAHHHHBHHHHABHHBAAHBABHAAAHHAAAHHHBHBHHHBHABAHAAHHBAHHBHBBAABABAHBBHABBAHAHHBHHAHBHBABBHBHHHHHHHHBABHHHAABHHHHAHBHHHABBHBBBHBBBHBHBBAHHHHHHBAHAHHBABHBHAHBBHHAHAAHABHHABHAHBAHHHBBAABHHHBBHHBHBBHHHHAHHHABBHHHAAA	H	A
1U	40	98.7	S	Cod	3939093|17:G>A	TGCAGGAACAAGGGCGTGTTGCCAGGAAGGCTTGGAGCGCCGCTCTCCGAGATCGGAAGAGCGGTTCAG	1A	475274943	475274991	598660471	7.38e-15	86.1	49	1	0	0	1U	428260200	428260248	494422770	4.73e-17	91.6	49	0	0	0	1M	428338771	428338818	557637258	1.75e-16	89.8	48	0	0	0	1D	385494499	385494545	507515087	2.72e-14	82.4	47	1	0	0	HABBBHBBHHHBHHBAABBHHBHHHHABHHBAAHBABBAAAHBAAAHHHBHBHHHBHABAHAAHHBAHHBHBBAABAHAHBBHABBAHAHHBHHAHBHBAHBHBHHHBHHHHBABHBHAABAHHHAHBHHHABBHBBBHBBBHBHBBAHHHHHHBAHAHHBHBHBHAHBBHAAHAAHAHHBABHAHBAHHHBBAABHHHBBHHHHBBHHHHAHHHABBHHHAAA	H	A
1U	41	99.37	S	Cod	1089779|48:T>G	TGCAGCCATTGTCACATCGGGTTCTTGGTTTCCTTCCTGTCGTGGGCGTAGAGAGAGAGAGAGAGAGAG	1A	475862312	475862244	598660471	5.62e-26	122	69	1	0	0	1U	428623085	428623017	494422770	3.61e-28	128	69	0	0	0	1M	428663602	428663535	557637258	2.89e-24	115	68	2	0	0	-	-	-	-	-	-	-	-	-	-	HABBBHBBHHHBHHBAABBHHBHHHHABHHBAAHBABBAAAHBAAAHHHBHBHHHBHABAHAAHHBAHHBHBBAABAHAHB-HABBAHAHHBHHAHBHBAHBHBHBHBHHHHBHBHBHAA-AHHHAHBHHHABBHBBBHBBBHBHBBAHHHHHHBAHAHHBHBHBHAHBBHAAAAAHAHHBABHAHBAHHHBBAABHHHBBHHHHBBHHHHAHHHABBHHHAAA	H	A
1U	42	100.5	S	Cod	6017507|15:G>C	TGCAGCTTATATTGTGTGCATGTGTGGTGTGGGGTAGAATGCCCGAGATCGGAAGAGCGGTTCAGCAGG	-	-	-	-	-	-	-	-	-	-	1U	431360673	431360720	494422770	7.92e-15	84.2	49	0	1	1	-	-	-	-	-	-	-	-	-	-	-	-	-	-	-	-	-	-	-	-	HABBBHBBHHHBHHBAABBHHBHHHHABHHBAAHBABBAAAHBAAAHHHBHBHHHBHABAHAHHHBAHHBHBBAABAHAHBBHABBAHAHHBHHAHBHBAHBHBHBHBHHHHBHBHBHHABAHHHAHBHHHABHHBBBABBBHBHBBAHHHHHHBAHAHHBHBHBHAHBBHAAAAAHAHHBABHAHBAHHHBBAABHHHBBHHHHBBHHAHAHHHABBHHHAAA	H	A
1U	43	101.4	S	Cod	5990040|46:A>T	TGCAGTGCACACAATCAGTAATCCGCCACTTTCTGTCTCTGCCTGCACCACGTTCTTCACGCCGAGATC	-	-	-	-	-	-	-	-	-	-	1U	433830337	433830400	494422770	2.17e-25	119	64	0	0	0	-	-	-	-	-	-	-	-	-	-	-	-	-	-	-	-	-	-	-	-	HABBBHBBHHHBHHBAABBHHBHHHHABHHBAAHBABBAAAHBAAAAHHBHBHHHBHABAHAHHHBAHHBHBBAABAHAHB-HABBAHAHHBHHAHBHBAHBHBHBHBHHHHBHBHBHHA-AHHHAHBHHHABHHBBBABBBHBHBBAHHHHHHBHHAHHBHBHBHAHBBHAAAAAHAHHBABHAHBAHBHBBAABHHHBBHHBHBBHHAHAHHHABBHHHAAA	H	A
1U	44	103.22	S	Cod	7163927|50:A>G	TGCAGCTCGTCGACGGCAACGTGCTCCGCCGCACGGTTGAGGCGGACAGGAAGAGGATCTTGCTCGCTT	-	-	-	-	-	-	-	-	-	-	-	-	-	-	-	-	-	-	-	-	-	-	-	-	-	-	-	-	-	-	-	-	-	-	-	-	-	-	-	-	HABBBHBBHHHBBHBAABBHHBHHHHABHHBAAHBABHAAAHBAAHAHHBHBHHHBHABAHAHHHBAHHBHBBAABAHAHBBHABBAHAHHBHHABBHBAHBHBHBHBHHHHBHBHBHAABAHHHAHBHHHABHHBBHABBBHBHBBAHHHHHHBAHAHHBHBHBHAHBBHAAAAAHAHBBABHAHBAHBHBBAABHHHBBHHBHBBHHAHAHHHABBHHHAAA	H	A
1U	45	103.44	S	Cod	2265868|31:T>A-147U	TGCAGACCTAGTGGGTGCCTCCGCTCGAACTTAATTCGTGCGATTGACACGGCGGTGAGCGATGGGGTC	1D	391999230	391999298	498638509	1.21e-27	128	69	0	0	0	1U	443837788	443837856	494422770	3.61e-28	128	69	0	0	0	1M	445873141	445873209	557637258	8.02e-25	117	69	2	0	0	1D	401141105	401141037	507515087	1.6e-26	122	69	1	0	0	HABBBHBBHHHBBHBAABBHHBHHHHABHHBAAHBABHAAAHBAAHAHHBHBHHHBHABAHAHHHBAHHBHBBAABAHAHBBHABBAHAHHBHHABBHBAHBHBHBHBHHHHBHBHBHAABAHHHAHBHHHABHHBBHABBBHBHBBAHHHHHHBAHAHHBHBHBHAHBBHAAAAAHAHBBAHHAHBAHBHBBAABHHHBBHHBHBBHHAHAHHHABBHHHAAA	H	A
1U	46	105.92	S	Cod	6020814|47:T>C-126U	TGCAGTAGAGACGGGGCTACTCGTGCCTGCCACCGCCCGTCCATCCATCCGAGATCGGAAGAGCGGTTC	-	-	-	-	-	-	-	-	-	-	1U	448348272	448348322	494422770	3.66e-18	95.3	51	0	0	0	1M	449690798	449690846	557637258	1.05e-13	80.5	49	2	0	0	-	-	-	-	-	-	-	-	-	-	HABBBHBBHHHBBHBHABBHHBHHHHABHHBAAHHABHAAAHBAAHAHHBHBHHHBHABAHAHHHBAHHBHBBAABAHAABBHABBAHAHHBHHABBHBAHHHBHBHBHHHHBHBHBHAABAHHHAHBHHHHBHHBBBABHHHBHBBHHHHHHHBAHAHHBHBHBHAHBBHAAAAAHAHBBAHHAHBAHBHBBHABHHHBBHHBHBBAHAHAHHHABBHHHAAA	H	A
1U	47	107.96	S	Cod	7165837|29:T>A-136U	TGCAGGCTGGAGGCGTCAATTGCAGAGCCTCTCTCAGGTCTCTCCCGAGATCGGAAGAGCGGTTCAGCA	-	-	-	-	-	-	-	-	-	-	1U	448889788	448889834	494422770	6.12e-16	87.9	47	0	0	0	-	-	-	-	-	-	-	-	-	-	-	-	-	-	-	-	-	-	-	-	HABBBHHBHHHBBHBHABHHHHHHHHABHHBAAHHABHAAAHBAAHAHHBHBHHHBHABA-AHHHBAHHBHB-AABAHAABBHABBAHHHHBHHABBHBAHHHBHBHBHHHHBHBHBHHABAHHHAHBHHHHBHHBBBABHHHBHBBHHHHHHHBABAHHBHBHBHAHBHHAAAAAHAHBBABHAHBAHBHBBHHBHHHBBHHBHBBAHAHAHHHABBHHHAAA	H	A
1U	48	109.54	S	Cod	7158790|31:T>A	TGCAGCTCCAGACATACCTCATTTCATCCCGTAAATGGGCCATTGTGACTTCCCCTGCCGTTGAAAACG	-	-	-	-	-	-	-	-	-	-	-	-	-	-	-	-	-	-	-	-	-	-	-	-	-	-	-	-	-	-	1D	409199511	409199443	507515087	7.46e-25	117	69	2	0	0	HAHBBHHHHHHBBHBHABHHHHHHHHABHHBAAHHABHAAAHBAAHAHHBHBHHHBHABAHAHHHBAHHBHBBAABAHAABBHABBAHHHHBHHABBHBAHHHBHBHBHHHHBHHHBHHABAHHHAHBHHHHBHHBBBABHHHHHBBHHHHHHHBABAHHBHBHBHAHBBHAAAAAHAHBBABHAHBAHBHBBHHBAHHBBHHBHBBAHAHAHHHHBBHHHAAA	H	A
1U	49	109.76	S	Cod	6036320|36:C>G-1U	TGCAGGTGCTCACCCTCGGGAGCTGCATTCTCACGCCACTCCCCTCCTGCGCGGCGGTGCGTCTTGCGG	-	-	-	-	-	-	-	-	-	-	-	-	-	-	-	-	-	-	-	-	1M	452145042	452145110	557637258	8.02e-25	117	69	2	0	0	-	-	-	-	-	-	-	-	-	-	HAHBBHHHHHHBBHBHABHHHHHHHHABHHBAAHHABHAAAHBAAHAHHBHBHHHBHABAHAHHHBAHHBHBBAABAHAABBHABBAHHHHBHHABBHBAHHHBHBHBHHHHBHHHBHHABAHHHAHBHHHHBHHBBBABHHHHHBBHHHHHHHBABAHHBHBHBHAHBBHAAAAAHAHBBAHHAHBAHBHBBHHBAHHBBHHBHBBAHAHAHHHHBBHHHAAA	H	A
1U	50	110.88	S	Cod	7174047|32:G>C	TGCAGCGGCAGCGGCATCAAGAGGCGCGTGCTGAGGAGCCTCCCCGTTGAGGTGTACGGATCCGAGATC	1B	540366655	540366718	700547350	1.57e-21	108	64	2	0	0	1U	451475002	451475065	494422770	2.17e-25	119	64	0	0	0	1M	454845713	454845776	557637258	4.83e-22	108	64	2	0	0	1D	411044074	411044137	507515087	4.49e-22	108	64	2	0	0	HAHBBHHHHHHBBHBHABHHHHHHHBABHHBAAHHABHAAAHBAAHAHHBHBHHHBHABAHAHHHBAHHBHBBAABAHAABBHABBAHHHHBHHABBHBAHHHBHBBBHHHHBAHHBHHABAHHHAHBHHHHBHHBBBABHHHHHBBHHHHHHHBABAHHBHBHBHAHBBHAAAHAHAHBHAHHAHBAHBHBBHHBAHHBBHHBHBBAHAHAHHHHBBHHHAAA	H	A
1U	51	118.35	S	Cod	6038848|42:A>G	TGCAGCTCAGTCCAGGTCAAGGCCGACGGACAAGACGAGAGCACGCCCGAGATCGGAAGAGCGGTTCAG	-	-	-	-	-	-	-	-	-	-	-	-	-	-	-	-	-	-	-	-	-	-	-	-	-	-	-	-	-	-	-	-	-	-	-	-	-	-	-	-	AAHHBBHHHHHBHHBHABHHHHHHHBABHHBAAHHAHHAAHHBAAHAHHBHBHBHBHABAHAHHHBAHHBHBHAABAHHABBHABHHHHBHBHHABHHHABHHBHBHBHHHHBAHHBHHABAHAHAABHHHHBHHBBBABHHHBHBBHHHBABHBHBAHHBHHHBHHHHBHAAAHHHAHHHABHABBAHHHBBHHBAHHBHHHBHBBAHAHAHHHHBBHHHAAA	A	A
1U	52	119.47	S	Cod	6011693|11:A>G	TGCAGAAGGCAATGTACACGCTGGCGCCGAGATCGGAAGAGCGGTTCAGCAGGAATGCCGAGACCGATC	-	-	-	-	-	-	-	-	-	-	1U	461342781	461342753	494422770	6.21e-06	54.7	29	0	0	0	-	-	-	-	-	-	-	-	-	-	-	-	-	-	-	-	-	-	-	-	AAHHBBHHHHHBHHBHABHHHHHHHBHBHHBAAHHABHAAHHBAAHAHBBHBHBHBHABAHAHHHBAHHBHBHAABAHHABBHABHHHHBHBHHABHHHABHHBHBHBHHHHBAHHBHHHBAHAHAABHHHHBHHBBBABHHHBHBBHHHBABHBABAHHBHHHBHHHHBHAAAHHHAHHHABHABBAHHHBBHHBAHHBHHHBHBBAHAHAHHHHBBHHHAAA	A	A
1U	53	120.36	S	Cod	2246266|16:A>C	TGCAGGCGACGTGGAAATGGTCGAGTGTGTAGGCGATTGCAGAGCCCACGGCGAAGGAGAAGGCGAAGA	1B	561386621	561386689	700547350	5.62e-26	122	69	1	0	0	1U	466081143	466081211	494422770	1.68e-26	122	69	1	0	0	1M	473929353	473929421	557637258	8.02e-25	117	69	2	0	0	1D	424377767	424377835	507515087	1.6e-26	122	69	1	0	0	AAHHBBHHHHHBHHBHABHHHHHHHBHBHHBAAHHABHAAHHBHAHAHBBHBHBHBHABAHAHHHBAHHBHBHAABAHHABBHABHHHHBHBHHABHHHABHHBBBHBHHHHBAHHBHHHBAHAHAABHHHHBHHBBBABHHHBHBBHAHBABHBABAHHBHHHBHHHHBHAAAHHHAHHHAHHABBAHHHBBHHBAHHBHHHBHBBAHAHAHHHHBBHHHAAA	A	A
1U	54	123.08	S	Cod	1024769|21:C>G-134U	TGCAGGTGGGGTTCTACAATGCGACGTGCCCGATCGCGGAGGGGGTGGTGTTCGCGGAGATGCACGCCA	1A	511757869	511757937	598660471	1.21e-27	128	69	0	0	0	1U	467221152	467221220	494422770	3.61e-28	128	69	0	0	0	1M	476638239	476638307	557637258	1.72e-26	122	69	1	0	0	1D	426110220	426110288	507515087	1.6e-26	122	69	1	0	0	AAHABBHHHHHHHHBHHHHHAHHHHBHBHHBBAHHABHAAHHBHAHAHBBHBHBHBHABAHAHHHBAHHBHBHAABAHHABBHABHHHHBHHHHABHHHABHHBBBHBHHHHBAHHBHHHBAHAHAABHHHHBHHBBBABHHHBHBBHAHBABHBABAHHBHHHBHHHHBHAAAHHHAHHHHHHABBAHHHBBHHBAHABBHHBHBBHHAHAHHHHBBHHHAAA	A	A
1U	55	127.19	S	Cod	5989869|11:A>T	TGCAGTGAAGAATGGAACATCAAAGTCGTTGTAGTATAGTGGTAAGTATTCCCGCCTGTCACGCGGGTG	1D	417709624	417709691	498638509	9.41e-24	115	68	2	0	0	1U	469331267	469331335	494422770	3.61e-28	128	69	0	0	0	1M	525930577	525930628	557637258	1.05e-18	97.1	52	0	0	0	1D	428300672	428300739	507515087	2.68e-24	115	68	2	0	0	AAHABBHHHHHHHHBHHHHHAHHBHBHHHABBAHBABHAAHHBHAHAHBBHBHBHBHABAHAHHHBAHHBHBHAABAHHABBHABHHHHBHHHHABHHHAHHHBBBHBHHHBBAHHHHHHBAHAHAABHAAABHHBBBABHHHBHBBHABBABHBABAHHBHHHBHHHBBHAAAHHHAHHHHBHABBAAHHBBHBBAHABBHHBHBBBHAHAHAHHBBHHBAAA	A	A
1U	56	133.67	S	Cod	7173089|24:T>C	TGCAGCAGCACCACGACTACCTCCTCGCCTTCGACGCCGCCACCGAGATCGGAAGAGCGGTTCAGCAGG	-	-	-	-	-	-	-	-	-	-	-	-	-	-	-	-	-	-	-	-	-	-	-	-	-	-	-	-	-	-	-	-	-	-	-	-	-	-	-	-	AABABBHHABHHHBBHHHHHAHABHHHHHHHBABBAHHAAAHBHAHAHBBHBHBHBHABAHAHHHBAHHBHHHAABAHHHBBHABHAHHBHHHHABHHHHHHHBBBHBHAHBBHHHHHHHBABAHAHBHAAABHHBBBAHHHHBHBBHABHABHHABAHBBHBHBHHHBBHAAABHHAHHHHHHABBAHHHBBHBBAHABHHHBHBBBHAHAHAHHBBHHBAAA	A	A
1U	57	135.24	S	Cod	7172225|13:G>A	TGCAGGGCCGACAGAAACTGCACCGAGATCGGAAGAGCGGTTCAGCAGGAATGCCGAGACCGATCTCGT	-	-	-	-	-	-	-	-	-	-	-	-	-	-	-	-	-	-	-	-	-	-	-	-	-	-	-	-	-	-	-	-	-	-	-	-	-	-	-	-	AABABBHHABHHHBBHHHHHAHABHHHHHHHBABBABHAAAHBHAHAHBBHBHBHBHABAHAHHHBAHHBHBHAABAHHHBBHABHAHHBHHHHABHHHHHHHBBBBBHAHBBHHHHHHHBABAHAHBHAAABHHBBBAHHHHBHBBHABHABHHHBHHBBHBHBHHHBBHAAABHHAHHHHHHABBAHHHBBHBBAHABHHHBHHBBHAAAHAHHBBHHBAAA	A	A
1U	58	138.42	S	Cod	3944785|34:C>A	TGCAGGGCGAAGTTGCGCTCGTCGAGTCTCACCGCCGTGAACCCGAGATCGGAAGAGCGGTTCAGCAGG	1D	422759256	422759212	498638509	2.65e-14	84.2	45	0	0	0	1U	473136584	473136540	494422770	7.92e-15	84.2	45	0	0	0	-	-	-	-	-	-	-	-	-	-	-	-	-	-	-	-	-	-	-	-	AABABBHHABHHBBBHHHHHAHABHHHHHBHBABBAHHAAAHBHAHAABBHBHBHBHABAHAHHHBAHHBHBHAAHAHHHBBHABHAHHHHHHHABHHHHHHHBBBBBHAHBBHHHHHHHBABAHAHBHAAABHHBBBAHHHABHBBBABHABHHABHHBHHBHBHHHBBHAHABHHAHHHHHHABBAHHHBBHBBABABHBHBHHBBHAAAHAHBBBHHBAAA	A	A
1U	59	139.54	S	Cod	7164167|40:T>C	TGCAGGCGGGCGGCTACGGCCAAAGCAGTAAAAGAGAATCTAGCGGCGGTGGCGGGTCGTAGCAGCGGG	-	-	-	-	-	-	-	-	-	-	4U	501257107	501257175	663525381	3.63e-23	111	69	3	0	0	-	-	-	-	-	-	-	-	-	-	-	-	-	-	-	-	-	-	-	-	AABABBHHABHHBBBHHHHHAHABHHAHHBHBABBAHHAAAHBHAHAABBHBHBHBHABAHAHHHBABHBHBHAAHAHHHBBBABHAHHBHHHHABHHHHHHHBBBBBHAHBBHHHHHHHBABAHAHBHAAABHHBBBAHHHABHBBBABHABBHABHHBHHBHBHHHBBHAHABHHAHHHHHHABBAHHHBBHBBABABHBHBHHBBHAAAHAHBBBHHBAAA	A	A
1U	60	142.02	S	Cod	7165850|26:C>T	TGCAGGGACGCGGGAGTTTTTTTTTTCCACCGAGATCGGAAGAGCGGTTCAGCAGGAATGCCGAGACCG	-	-	-	-	-	-	-	-	-	-	-	-	-	-	-	-	-	-	-	-	-	-	-	-	-	-	-	-	-	-	-	-	-	-	-	-	-	-	-	-	AABABBHHABHHBBBHHHHHAHABHHAHHBHBABBAHHAHAHBAAHAABBHBHHHBHABAHAHHHBAHHBHBHAAHAHHHBBHABHAHHBHHHHABBHHHHHHBBBBBHAHBBHHHHHHHBABAHAHBHAAABHHBBBHHHHABHBHBABHABBHABHHBHHBHBHHHBBHHHHBHHAHHHHHHABBAHHHBBHBBABABHBHBHHBBHAAAHHHBBBHHBAAA	A	A
1U	61	147.06	S	Cod	7170056|17:T>G-1U	TGCAGCAGGTAATGCCGTGCCGACGCCGCAATCAGCGAGCTGATGGTCCACAGCACCCGCAGCTTAAGC	1D	424664512	424664444	498638509	2.62e-24	117	69	2	0	0	1U	474465646	474465578	494422770	7.81e-25	117	69	2	0	0	-	-	-	-	-	-	-	-	-	-	1D	434951930	434951862	507515087	7.46e-25	117	69	2	0	0	AAHABHHHABHHBBHHHHHHAHABBHAHBBHBABBAHHAHAHBAAHAABBHBHHHBBABAHAHHHBHAHAHBHAAHAHHHBBHABAAHHBHHHHHHBHHHHHHBBBBBHAHBBBHHHHHHBABAHAHBHAAABHHBBBAHHHABHBHBABBABBHABBHBHHBHBHHHBBHAHABHHAHHHHHHABBHHHHBBHBBABABHHHBHHBBAAAAHHHBBBHHBAAA	A	A
1U	62	149.78	S	Cod	5323574|6:G>A	TGCAGCGATGCAGGTGGTGCCGCTGCCGAGATCGGAAGAGCGGTTCAGCAGGAATGCCGAGACCGATCT	-	-	-	-	-	-	-	-	-	-	-	-	-	-	-	-	-	-	-	-	-	-	-	-	-	-	-	-	-	-	-	-	-	-	-	-	-	-	-	-	AAHABHHHABHHBBHHHHHHAHABBHAHBBHBABBH-HAHAHBAAHAABBHBHHHBBABAHAHHBBHAHHHBHAAHAHHHBBHABAABBHHHHHHHBHHAHHHBBBBBHAHBBBHHHHHHBABAHAHBAAAABHHBBBAHHHABHBHBABBABBHABHHBHHBHBHHHBBHAHABHHHHHHBHHAHBHHHHBBHBBABABHHHBHHBBAAAAHHHBBBHHBAAA	A	A
2M	1	0	S	Cod	7163514|46:G>A	TGCAGCAATCGCACACAGTTCCCAATGGAACAGTGCCCACATGGACGCTCGAGCATCACAACAAGGGCC	-	-	-	-	-	-	-	-	-	-	-	-	-	-	-	-	-	-	-	-	2M	14141305	14141373	644874278	1.72e-26	122	69	1	0	0	-	-	-	-	-	-	-	-	-	-	AHBHHHABHAHHHHHAHHAAAHAABHAAHBHBHHHHBBAAAHBHAHHHHBABHHBBBHAHAHHHAAAAHBHBHHHBHHAHHBBAHHAHHAABHHAABAAHABHBHHHHBBAHBAHHHAABBBAHAHBHHHAHBAAHHHABABABABBAAABBHHHAHHHAAHHHBBBHBHHABAHAHHAHAHBAHBBHBHHAHAHBHHHHAAHABHBHHABHHHBHHBHBBBBH	A	H
2M	2	2.94	S	Cod	7170243|29:A>G	TGCAGGACTGGCAGCGGCGGTACGCCGACATGCTGCGGCGGAAGGGGGTGAAGGTCCAGGTGGCGGAGT	2D	90715326	90715394	656544405	5.62e-26	122	69	1	0	0	-	-	-	-	-	-	-	-	-	-	2M	14179444	14179512	644874278	1.72e-26	122	69	1	0	0	2D	94535646	94535714	654278971	7.46e-25	117	69	2	0	0	AHBHHBABHAHHHHHAHHAAAHAAHHAAHBHBHHHHBBHAAHBHAHHHABHBHHBBBHAHAHHHAAAAHBHBHHHBHHAHHBBAHHAHBAABHHHHBAABABHBHHHHBBAHBAHHHAABBBAHAHBHHHAHBAAHHBABABABABBAAABBBHHAHHHAAHHHBBBHBHHABAHAHHAHAHHAHBBHBHHAHAHBHHHHAAHABHBHHABHHHBHHBHBBHBH	A	H
2M	3	5.19	S	Cod	7160429|18:A>G	TGCAGAGCACGCGCGCGCACGCCGAGGCTTCCATTTCGCTCGCCGAGATCGGAAGAGCGGTTCAGCAGG	-	-	-	-	-	-	-	-	-	-	-	-	-	-	-	-	-	-	-	-	-	-	-	-	-	-	-	-	-	-	-	-	-	-	-	-	-	-	-	-	AHBHBBABHAHHHHHAHHAAABAAHHAAHBHBHHHHBBHHAHBHAHHHABHBHHBBBHAAAHHHAAAAHBHBHHHBHHAHHBBAHHAHBAABHHHHHAABABABHHHHBBAHBAHHHAABBBAHAHBHHHABBAAHHBABABABABBAAAHBBHHAHHHAAHHHBBBHBHHABAHAHHAHAHBAHBHHBHHAHAHBHHHHAAHABHBHHABHHHBHHBHBBHBH	A	H
2M	4	7.68	S	Cod	2260288|6:A>C-125M	TGCAGGACGCCGAACTCCCTGACCCCGCGCAGATCATTGAGGTCGCCATCATGATACTCGTAGGGAGAA	2A	97201837	97201769	787782082	5.62e-26	122	69	1	0	0	2U	12678691	12678623	646201372	1.68e-26	122	69	1	0	0	2M	19717572	19717504	644874278	3.71e-28	128	69	0	0	0	2D	100439006	100438938	654278971	3.47e-23	111	69	3	0	0	AHBHBBABHAHHHHHAHHAAABAAHHAAHBHBHHHHBBHHAHBHAHHBAHHBHHBBBHAAAHHHAAAAHHHBAHHBHHAAHBBAHHAHBAABHHHHHAABABABHHHHBBAHBAHBHAABBBAHHHBHHHABBAAHHBABABABABBAAAHBBHHAHHBAHHHHBBBHBHHABAHAHAAHAHBABBHHBHHAHAHBHHHHAAHABHBHHABHHHBHHBHBBHBH	A	H
2M	5	10.16	S	Cod	7163988|6:G>T-257M	TGCAGCGTAGCTACTTTGAAAGCTAACTATGTTACCGTAGAGGGGGATCCATTGGCGGAACTGGGGCTG	2D	102811095	102811054	656544405	1.23e-12	78.7	42	0	0	0	-	-	-	-	-	-	-	-	-	-	2M	23277627	23277559	644874278	8.02e-25	117	69	2	0	0	2D	106439738	106439697	654278971	3.52e-13	78.7	42	0	0	0	AHHHBBHBHAHHHHHAHHAAABAAHHAAHBHHHHHHBBHHAHBHAHHBAHHBHHBBBHAAAHHHAAAAHHHBHHHBHHAAHBBAHHAHBAABHHHHHHABABABHHHHBBAHBAHBHAABBBHHHHBHHHABBAAHHBABABABABBAAAHBBHHABHBAAHAHBBBHBHHABAHAHAAHAHBABBHHBHHAHAHBHHHHAHHABHHHHABHHHBHHBHBBHBH	A	H
2M	6	14.73	S	Cod	7167644|40:C>T	TGCAGCAGTAACCCGACACACCACGGGATTCGACTCACCTCGCTGCTTTCAAGCAGAGCCGAGATCGGA	-	-	-	-	-	-	-	-	-	-	-	-	-	-	-	-	-	-	-	-	1M	444805339	444805279	557637258	2.25e-20	102	61	2	0	0	-	-	-	-	-	-	-	-	-	-	AHHHBBHBHAHHHHHHHHAAAHAAHAAHHBHHHHHHBBHHAHAHAHBBAHHBHHBBHHAAAHHAAAAAHHHBHHHHAHAAHBBAHHAHBAAHHHHHHHABABHBHHHHBBAHBAHBHAABBBHBHAHHHHABBAAHHHABABAHHBBAAAHBBHHABHBAAHAHBBBHBHHABAHAHAAHAABABBHHBHHAHAHBHHHHAHHABHHHHABHHHBHHBHBBHBH	A	H
2M	7	21.95	S	Cod	1002448|33:G>T	TGCAGGAAGGCCGCCCTGGGCCGCATGGATCTCGCCACCTCGGGGGTGCTGACGGCCGAGATCGGAAGA	2A	117406044	117406101	787782082	7.33e-20	102	58	1	0	0	2U	23546859	23546916	646201372	1.02e-18	97.1	58	2	0	0	2M	30895891	30895948	644874278	4.83e-22	108	58	0	0	0	2D	117225891	117225948	654278971	9.71e-19	97.1	58	2	0	0	AHHHHBHBHAHHBHAHHHHAABHABAABHBHBHHHHBBHHAHAHAHBHAHHBHHBBBHAAAHHAAAAAHHHBHHHHAHAAHBBHHBAHBAAHHHHHHHABHBHBHHHHBBAHBAHHHAABBBHBHAHHHHABBAHHHBABHBAHHBBAHAHBBHHABHBAAHABBBHBHHHABABHHHAHAABAHBHHHHHAHAHBHHHHAHHHBHHHAABHBHBHHBHBBHBH	A	H
2M	8	23.75	S	Cod	1074660|30:A>T	TGCAGACAGGCCCTATTTATACAGGACTCCACAGAGGCCAAGCTTGGTTCCACTTAATGGTAACACAAT	2D	118846963	118846895	656544405	1.21e-27	128	69	0	0	0	2U	26927351	26927298	646201372	7.86e-20	100	54	0	0	0	2M	34478717	34478649	644874278	1.72e-26	122	69	1	0	0	2D	121498363	121498295	654278971	3.44e-28	128	69	0	0	0	AHHHHBABHAHHBHAHHHHAABHHBAABHBHBHHHHBBHHAHAAAHBHAHHBHHBBBHAAAHHAAAAAHHHBHHHHAHAHHBBHHBAHBAAHHHHHHHABHHHBHHHHBBAHBAHHHAABBBHBHAHHHHABBAHHHBABHBAHHBBAHAHBBHHABHBAAHABBBHBAHHABABHHHAHAABAHBHHHHHAHAHBHHHHAHHBBHHHAABHBHBHHBHBBHBA	A	H
2M	9	24.64	S	Cod	6049714|25:G>T-57M	TGCAGCGGGCGGCGACGACGAGGCGGGGCTTCCCCGAGATCGGAAGAGCGGTTCAGCAGGAATGCCGAG	-	-	-	-	-	-	-	-	-	-	-	-	-	-	-	-	-	-	-	-	-	-	-	-	-	-	-	-	-	-	-	-	-	-	-	-	-	-	-	-	AHHHHBABHAHHBHAHHHHHABHHBAABHBHBHHHHBBHHAHAAAHBHAHHBHHBBBHAAAHHAAAAAHHHBHHHHAHAHHBBHBBAHBAAHHHHHHHABHHHBHHHHBBAHBAHHHAABBBHBHAHHHHABBAHHHBABHBAHHBBAHAHBHHHABHBAAHABBBHHAHHABABHHHAHAABAHBHHHHHAHAHBHHHHAHHBBHHHAABHBHBHHBHBBHBA	A	H
2M	10	28.28	S	Cod	7172175|22:C>T-125M	TGCAGGACTCCGCCGCCGCCGCCGCCGCCGAGGCACCGAGATCGGAAGAGCGGTTCAGCAGGAATGCCG	-	-	-	-	-	-	-	-	-	-	-	-	-	-	-	-	-	-	-	-	-	-	-	-	-	-	-	-	-	-	-	-	-	-	-	-	-	-	-	-	AHHHHHABHAHHBAAHHHHHABHHBAABHBHHHHHHHBHHAHAAAHBAHHHBHAHBBHAAAHHAAAAAHHHBHHHHAHAHHBBHBBAHBAABHHHHHHABHAHBHHHHBBAHBAHHHAABBBHBHAHHHHABBAHHABAHHBAHHBBAHAHBHHHABHBAAHABBBHHAHHABABHHHAHHABHHBHHBHHAHAHBHHHHAHHBBHHHAABHBHBHHBHBHHBA	A	H
2M	11	28.95	S	Cod	7158435|41:A>C-125M	TGCAGCCCGCGCCTCTGTGGCTTTTCGACGAAGGTGTGCAGAGAGCGCAACCGCCCTGTTTGGTTGACG	-	-	-	-	-	-	-	-	-	-	-	-	-	-	-	-	-	-	-	-	2M	70054332	70054400	644874278	3.71e-28	128	69	0	0	0	-	-	-	-	-	-	-	-	-	-	AHHHHHABHAHHBAAHHHHHABHHBAABHBHHHHHHHBHHAHAAAHBAHHHBHAHBBHAAAHHAAAAAHHHBHHHHAHHHHBHHBBAHBAABHHHHHHABHAHBHHHHBBAHBAHHHAABBBHBHHHHHHABBAHHABAHHBAHHBBAHAHBHHHABHBAAHABBBHHAHHABABHHHAHHABHHBHHBHHAHAHBHHHHAHHBBHHHAABHBHBHHBHBHHBA	A	H
2M	12	29.17	S	Cod	7163633|40:G>C	TGCAGCATGCACGCAAAGGCGCAGAGCTACCACCTGCACTGCACTGCACTGCACACGAAACGGGAGGAA	-	-	-	-	-	-	-	-	-	-	-	-	-	-	-	-	-	-	-	-	2M	81180109	81180041	644874278	3.71e-28	128	69	0	0	0	-	-	-	-	-	-	-	-	-	-	AHHHHHABHAHHBAAHHHHHABHHBAABHBHHHHHHHBHHAHHAAHBAHHHBHAHBBHAAAHHAAAAAHHHBHHHHAHHHHBHHBBAHBAABHHHHHHABHAHBHHHHBBAHBAHHHAABBBHBHHHHHHABBAHHABAHHBAHHBBAHAHBHHHABHBAAHABBBHHAHHABABHHHAHHABHHBHHBHHAHAHBHHHHAHHBBHHHAABHBHBHHBHBHHBA	A	H
2M	13	29.84	S	Cod	6043043|7:A>G	TGCAGCTACCATATGCCCCACAGAGTGCATACACCTCACACTGCGTTCGCGGCTGTGACCAGAACAAGA	2B	244363025	244362957	812755788	2.62e-24	117	69	2	0	0	-	-	-	-	-	-	-	-	-	-	2M	87981432	87981364	644874278	3.71e-28	128	69	0	0	0	2D	184195098	184195030	654278971	7.46e-25	117	69	2	0	0	AHHHHHABHAHHBAAHHHHHABHHBAABHBHHHHHHHBHHAHHAAHBAHHHBHAHBBHAAAHHAAAAAHHHBHHHHAHHHHBHHBBAHBAABHHHHHHABHAHBHHHHBBAHBAHHHAABBBHBHHHHHHABBAHHABAHABAHHBBAHAHBHBHABHBAAHABBBHHAHHABABHAHAHHABHHBHHBHHAHAHBHHHHAHHBBHHHAABHBHBHHBHBHHBA	A	H
2M	14	30.96	S	Cod	7164512|33:A>C	TGCAGTGTTCTTGTGTAAAAAGTATGTATTGTCACGTAGATGGGAGTATTTCTCGTGTAATAAAGCCCA	-	-	-	-	-	-	-	-	-	-	-	-	-	-	-	-	-	-	-	-	2M	347002461	347002393	644874278	1.72e-26	122	69	1	0	0	-	-	-	-	-	-	-	-	-	-	AHHHHHABHAHHHAAHHHHHABHHBAABHBHHHHHHHBHHAHHAAHBAHHHBHHHBBHAAAHHAAAAAHHHBHHHHAHHHHBHHBBAHBAABHHHHHHABHAHBHHHABBAHBAHHHAABBBHBHHHHHHABBAHHABAHAHAHHBBAHAHBHBHABHBAAHABBBHHAHHABABHAHAHHABHHBHHBHHAHAHBHHAHAHHBBHHHAABHBHBHHBHBHHBA	A	H
2M	15	31.63	S	Cod	7165329|7:T>C-235M	TGCAGCGTCCGCTCAGAGGTTCGCAACGCGCCGCGATCTGCTCTATTCGCCTTACCCGAGATCGGAAGA	-	-	-	-	-	-	-	-	-	-	-	-	-	-	-	-	-	-	-	-	2M	358618847	358618904	644874278	2.25e-20	102	58	1	0	0	-	-	-	-	-	-	-	-	-	-	AHHHHHABHAHHHAAHHHHHABHHBAABHBHHHHHHHBHHAHHAAHBAHHHBHHHBBHAAAHHAAAAAHHHBHHHHAHHHHBHHBHAHBAABHHHHHHABHAHBHHHABBAHBAHHHHABBBHBHHHHHHABBAHHABAHAHAHHBBAHAHBHBHABHBAAHABBBHHAHHABABHAHAHHABHHBHHBHHAHAHBHHAHAHHBBHHHHABHBHBHHBHBHHBA	A	H
2M	16	34.11	S	Cod	7168991|17:C>G	TGCAGGTAGTACTGCTTCGCGACGCCCTTGCCGCCCGACGACCAACCGACCATGGCGCTGCTCCCGACC	-	-	-	-	-	-	-	-	-	-	-	-	-	-	-	-	-	-	-	-	2M	371569930	371569862	644874278	8.02e-25	117	69	2	0	0	-	-	-	-	-	-	-	-	-	-	AHHHHHABHAHHHAAHHHHHABHABAAHHBHHHHHBHBHHABHAAABAHHHBHAHBHHAHAHHAAAAAHHHBHHHHAHHHHBHBBHAHBAABHHHHHHABHAHBHHHABBAHBAHHHHABBBHBHHHHHHABBAHHABAHAHAHHBBAHAHBHBHABHBAAHABBBHHAHHABABHAHAHAABHHBHHBHHAHAHBHHAHAHHBBHHHHABHBHBHHBHHHHBA	A	H
2M	17	35	S	Cod	7161241|7:T>C-235M	TGCAGCGTCCATAAAGCCATGTTTCATCGTTTCCGAGATCGGAAGAGCGGTTCAGCAGGAATGCCGAGA	2A	602699832	602699791	787782082	2.67e-09	67.6	42	2	0	0	2U	388157514	388157546	646201372	3.71e-08	62.1	33	0	0	0	2M	374190445	374190479	644874278	2.95e-09	65.8	35	0	0	0	2D	453734248	453734289	654278971	7.62e-10	67.6	42	2	0	0	AHHHHHABHAHHHAAHHHHHABHABAAHHBHHHHHBHBHHABHHAABAHHHBHAHBHHAHAHHAAAAAHHHBHHHHAHHHHBHBBHAHBAABHHHHHHABHAHBHHHABBAHBAHBHHABBBHBHHHHHHABBAHHABAHAHAHHBBAHAHBHBHABHBAAHABBBHHAHHABABHAHAHAABHHBHHBHHAHAHBHHAHAHHBBHHHHHBHBHBHHBHHHHBH	A	H
2M	18	37.52	S	Cod	7166881|26:T>C-235M	TGCAGCGTGGTCGACCCGTGGGCCGCTGTCATCTGCGGCTTCGTGTCCGCCTGGGTGCTCATCGGTCTC	-	-	-	-	-	-	-	-	-	-	2U	400945224	400945292	646201372	3.63e-23	111	69	3	0	0	-	-	-	-	-	-	-	-	-	-	-	-	-	-	-	-	-	-	-	-	AHHHHHABHAHHHAAHHHHHABHHHAHHHBHHHHHBHBHHABHAAABAHHHBHAHBHHAHAHHAAAAAHHH-HHHHAHHHHBHBHHAHBAABHHHHHHABHAH-HHHABBAHBAHBHHAB-BHBHHHBHHABBAHHABAHAHAHHBBAHAHHHBHABHBAAHABBBHHAHHABABAAHAHAABHHBBHBHHAHAHBHHAHAHHHBHHHHHBHBHBHBBHHHHBH	A	H
2M	19	37.97	S	Cod	1102479|51:T>C	TGCAGCAGGAGCACTGTGCACTGTAGGCATTGGGGGGCAGGCCACATGGGGTCTTCGTCCGAGATCGGA	2D	478571188	478571248	656544405	3.38e-23	113	61	0	0	0	2U	407733192	407733251	646201372	2.83e-19	99	60	1	1	1	2M	394064397	394064457	644874278	1.04e-23	113	61	0	0	0	2D	479558931	479558991	654278971	9.64e-24	113	61	0	0	0	AHHHHHABHAHHHAAHHHHHABHHHAHHHBHHHHHBHBHHABHAAABAHHHBHAHBHHAHAHHAAAAAHHHBHHHHAHHHHBHBHHHHBAABHHHHHHABHAHBHHHABBAHBAHBHHABBBHBHHHBHHABBAHHABAHAHAHHBBAHAHHHBHHBHBAAHABBBHHAHHABABAAHAHAABHHBBHBHHAHAHBHHAHAHHHBHHHHHBHBHBHBBHHHHBH	A	H
2M	20	38.19	S	Cod	1084921|47:T>C	TGCAGCACGAAGACAGCGAGGCGTCGTCTGCGCAGCCTCCTCGTCCTTGCCGCAGACTACCTCAAGTAC	2B	569276873	569276805	812755788	5.62e-26	122	69	1	0	0	2U	410087559	410087491	646201372	3.63e-23	111	69	3	0	0	2M	396404944	396404876	644874278	8.02e-25	117	69	2	0	0	2D	481701667	481701735	654278971	7.46e-25	117	69	2	0	0	AHHHHHABHAHHHAAHHHHHABHHHAHHHBHHHHHBHBHHABHAAABAHHHBHAHBHHAHAHHAAAAAHHHBHBHHAHHHHBHBHHHHBAABHHHHHHABHAHBHHHABBAHBAHBHHABBBHBHHHBHHABBAHHABAHAHAHHBBAHAHHHBHHBHBAAHABBBHHAHHABABAAHAHAABHHBBHBHHAHAHBHHAHAHHHBHHHHHBHBHBHBBHHHHBH	A	H
2M	21	40.68	S	Cod	7161327|28:G>T	TGCAGCGGCCGCACCTCCTGCTGGGCTCGCACCGAGATCGGAAGAGCGGTTCAGCAGGAATGCCGAGAC	-	-	-	-	-	-	-	-	-	-	-	-	-	-	-	-	-	-	-	-	2M	407751294	407751258	644874278	1.06e-08	63.9	37	1	0	0	-	-	-	-	-	-	-	-	-	-	AHHHHHABHHBHHAAHHHHHABHHHAHHABAHHHHBHBHHABHAAABAHHHBHAHBHHAHAHHAAAAAHHHBHBHHHHHHHBHBHHHHBHABHHHHHHABHAHBHHHABBAHBAHBHHABBBBHHHHBHHABBAHHABAHHHAHHBBAHAHHHBHHBHBAAHABBBHHAHHABABAAHAHAABHHBBHBHHAHAHBHHAHAHHHBHHHAHBHBHBHBBHHHABH	A	H
2M	22	40.9	S	Cod	1030407|17:C>T	TGCAGGAGAAGAGGGGGCTCCTGTTCTGCAAGGAGGACAGGGCGATCCTGTGCCGAGATCGGAAGAGCG	2A	639470365	639470419	787782082	7.33e-20	102	55	0	0	0	2U	419709467	419709521	646201372	1.02e-18	97.1	55	1	0	0	2M	408540656	408540710	644874278	2.25e-20	102	55	0	0	0	2D	494025893	494025947	654278971	2.09e-20	102	55	0	0	0	AHHHHHABHHBHHAAHHHHHABHHHAHHABAHHHHBHBHHABHAAABAHHHBHAHBHHAHAHHAAAAAHHHBHBHHHHHHHBHBHHHHBHABHHHHHHABHAHBHHHABBAHBAHBHHABBBBHHHABHHABBAHHABAHHHAHHBBAHAHHHBHHBHBAAHABBBHHAHHABABAAHAHAABHHBBHBHHAHAHBHHAHAHHHBHHHAHBHBHBHBBHHHABH	A	H
2M	23	42.93	S	Cod	7159325|49:C>A-25M	TGCAGGGCTGCAAGGCCGAGTGCAGGGCCAACTACCCGCAGTACGGCGTCGACTACCCCTCCTCCCCCG	2D	520286348	520286413	656544405	2.62e-24	117	66	1	0	0	2U	453038012	453038077	646201372	7.81e-25	117	66	1	0	0	2M	436895984	436896052	644874278	3.71e-28	128	69	0	0	0	2D	520177909	520177974	654278971	7.46e-25	117	66	1	0	0	AHHHHHABHHBHHAAHHHHHABHHHAHHHBAHHHHBBBHHABHAAABAAHHBHAHBHHAHAAHAAAAAHHHBHBHHHHHHHBHHHHHHBHABHHHHHHABHAHBHHHABBHHBAHBHHABBBBHHHABHHABBAHHABAHHHAHHBBAHAHHHBHHBHBAAHABBBHHAHHABABAAHAHHABHHBBHBHHAHAHBHHAHAHBHBHHHAHHHBHBHBBHHHABH	A	H
2M	24	44.5	S	Cod	1091064|42:A>G	TGCAGTTGCCGTGCACATGCATGGAATAATATGATGTCAAAGAGTAATGGCATCGGCCAGCAGTCAACT	2D	526298351	526298283	656544405	1.21e-27	128	69	0	0	0	2U	457230155	457230087	646201372	1.68e-26	122	69	1	0	0	2M	442420805	442420737	644874278	1.72e-26	122	69	1	0	0	2D	526060948	526060880	654278971	3.44e-28	128	69	0	0	0	AHHHHHABHHBHHAAAHHHHABHHHAHHHBAHHHHHBBHHABHAAABAAHHBHAHBHHAHAHHAAAAAHHHBHBHHHHHHHBHHHHHHBHABHHHHHHABHAHBHHHABBHHBAHBHHABBBBHHHABHHABBAHHABAHHHAHBHBAHAHHHBHHBHBAAHABBBHHAHHABABAAHAHHABHHBBHBHHABAHBHHAHAHBHBHHHAHHHBHBHBBHHHAHH	A	H
2M	25	45.18	S	Cod	7167184|48:T>C-25M	TGCAGGTCGTACCTTCACCATGGTAAACAAGGAGAAGAAGGGAAAAACTGTGGCGTCACACGAACAGCG	-	-	-	-	-	-	-	-	-	-	-	-	-	-	-	-	-	-	-	-	2M	442944232	442944300	644874278	8.02e-25	117	69	2	0	0	-	-	-	-	-	-	-	-	-	-	AHHHHHABHHBHHAAAHHHHABHHHAHHHBAHHHHHBBHHABHAAABHAHH-HAHBHHAHAHHAAAAAHHHBHBHHHHHHB-HHHHHHBHABHHHHHHABHAHBHHHABBHHBAHBHHAB-BBHHHABHHABBAHHABAHHHAHBHBAHAHHHBHHBHBAABABBBHHAHHABABAAHAHHABHHBBHBHHABAHBHHAHAHBHBHHHAHHHBHBHBBHHHAHH	A	H
2M	26	45.86	S	Cod	7170807|26:A>T-257M	TGCAGGCCATCAAGTCGGCCCTCGGCACCGCGCCGAGATCGGAAGAGCGGTTCAGCAGGAATGCCGAGA	-	-	-	-	-	-	-	-	-	-	-	-	-	-	-	-	-	-	-	-	-	-	-	-	-	-	-	-	-	-	-	-	-	-	-	-	-	-	-	-	AHHHHHABHHBHHAAAHHHHABHHHAHHHBAHHHHHBBHHABHAAABHAHHBHAHBHHAHAHHAAAAAHHHBHBHHHHHHBBHHHHHHBHABHHHHHHABHAHBHHHABBHHBAHBHHABBBBHHHABHHHBBAHHABAHHHAHBHBAHAHHHBHHBHBAABABBBHHAHHABAHAAHAHHABHHBBHBHHABAHBHHAHAHBHBHHHHHHHBHBHBBHHHAHH	A	H
2M	27	46.08	S	Cod	7164812|15:C>A-2M	TGCAGAGCAAAAATCCAGTGGCCAAGTCGTCGGTATTGCTCACGAACCACCGCTGCCGAGATCGGAAGA	-	-	-	-	-	-	-	-	-	-	-	-	-	-	-	-	-	-	-	-	-	-	-	-	-	-	-	-	-	-	-	-	-	-	-	-	-	-	-	-	AHHHHHABHHBHHAAAHHHHABHHHAHHHBAHHHHHBBHHABHAAABHAHHBHAHBHHAHAHHAAAAAHHHBHBHHHHHHBBHHHHHHBHABHHHHHHABHAHBHHHABBHHBAHBHHABBBBAHHABHHHBBAHHABAHHHAHBHBAHAHHHBHHBHBAABABBBHHAHHABAHAAHAHHABHHBBHBHHABAHBHHAHAHBHBHHHHHHHBHBHBBHHHAHH	A	H
2M	28	46.97	S	Cod	1218817|41:G>T	TGCAGGCCGCCGCTCTTGGCGATGTAGCTTAAGGCGTCGTTGACGTAGCCACTATCGCAGTTGCTGGGG	2A	680921343	680921411	787782082	1.21e-27	128	69	0	0	0	2U	465822336	465822404	646201372	7.81e-25	117	69	2	0	0	2M	449614745	449614813	644874278	3.71e-28	128	69	0	0	0	2D	534924812	534924880	654278971	3.44e-28	128	69	0	0	0	AHHHHBABHHBHHAAAHHHHABHHHAHHHBAHHHHHBBHHABHAAABHAHHBHAHBHHAHAHHAAAAAHHHBHBHHHHHHBBHHHHHHBHABHHHHHHABHAHBHHHABBHHBAHBHHABBBBAHHABHHHBBAHHABAHHHAHBHBAHAHHHBHHBHBAABABBBHHAHHABAHAAHHHHAHHHBBHBHHABAHBHHAHAHBHBHHHHHHHBABHBBHHHAHH	A	H
2M	29	51.08	S	Cod	7166187|8:C>T	TGCAGTGGCCAGTGCGATGCTGCCGAGATCGGAAGAGCGGTTCAGCAGGAATGCCGAGACCGATCTCGT	-	-	-	-	-	-	-	-	-	-	-	-	-	-	-	-	-	-	-	-	-	-	-	-	-	-	-	-	-	-	-	-	-	-	-	-	-	-	-	-	AHHHHBABHHBHHAAAHHHHABHHHAHHHBHHHHAHBBHHABAAAABHAAHBHAHBHHAHABBAAAAAHHHBHBHHHHHHBBHHHAHHBHABHHHHBHABHAHBAHHAHBHHBAHBHHABBBBAHHABHHHBBAHHABAHHHHHBHBAHAHHHBAHHHBAABABBBHHAHHABAHAAHHHAAHHHBBBBHHABAHBHHHHAHBHBHHHHHHBBABHBHHHHAHH	A	H
2M	30	52.2	S	Cod	7171239|63:G>C-25M	TGCAGGAGCGTGCTCCCGAGCGCGGCGCGGAGGGCCTCCACCTCGTCCTTCGGGAGCACCGCCGTGACG	2B	647019615	647019683	812755788	5.62e-26	122	69	1	0	0	2U	469118392	469118460	646201372	3.63e-23	111	69	3	0	0	2M	454391750	454391818	644874278	8.02e-25	117	69	2	0	0	-	-	-	-	-	-	-	-	-	-	AHHHHBABHHBHHAAAHHHHABHHHAHHHBHHHHAHBBHHABAAAABHAAHBHAHBHHAHABBAAAAABHHBHBHHHHHHBBHHHAHHBHABHHHHBHABHAHBAHHAHBHHBAHBHHABBBHAHHABBHHBBAHHABAHHHHHBHBAHAHHHBAHHHBAABABBBHHAHHABAHAAHHHAAHHHBBBBHHABAHBHHHHAHBHHHHHHHHBBABHBBHHHAHH	A	H
2M	31	52.64	S	Cod	7170328|50:A>G-235M	TGCAGGTAGTAGCTCTCCCTGGAGCGGCGCACCCACGTGTCGTCCCTGGCAGCGGACGACGCCGAGATC	2D	539799167	539799230	656544405	3.38e-23	113	64	1	0	0	2U	469135195	469135253	646201372	6.08e-21	104	59	1	0	0	2M	454407821	454407884	644874278	2.23e-25	119	64	0	0	0	2D	539130795	539130858	654278971	9.64e-24	113	64	1	0	0	AHHHHBABHHBHHAAAHHHHABHHHAHHHBHHHHAHBBHHABAAAABHAAHBHAHBHHAHABBAAAAABHHBHBHHHHHHBBHHHAHHBHABHHHHBHABHAHBAHHAHBHHBAHBHHABBBHAHHHBBHHBBAHHABAHHHHHBHBAHAHHHBAHHHBAABABBBHHAHHABAHAAHHHAAHHHBBBBHHABAHBHHHHAHBHHHHHHHHBBABHBBHAHAHH	A	H
2M	32	55.35	S	Cod	7159280|22:C>T-3M	TGCAGGGAGATCACGCCATAATCACCATCATCTCACCATGCAACTGGCGCAAAGCTCGGGCCATTTGCA	-	-	-	-	-	-	-	-	-	-	-	-	-	-	-	-	-	-	-	-	2M	462651328	462651396	644874278	3.71e-28	128	69	0	0	0	-	-	-	-	-	-	-	-	-	-	HHHHHBABAHBHHAAAHHHAABHHHAHHHBHHHHAHHBHHABHAAABHAAHBHAHBHHAHABBHAAAABHHBHHHHHHHHBBHHHAAHBHABHHHHBHABHAHBAHHAHBBHBAHBHHABBBHAHHABBHHBBAAHABAHHHHHBHBAHAHHHBAHHHBAABABBBHHAHHABAHAAHHHAABHHBBBBHHABAHBHHHHAHBHHHHHHHHBBABHBBHAHAHH	H	H
2M	33	55.57	S	Cod	3023185|26:C>T	TGCAGAAGAGTTCAGTTAACAGCCAGCAGTACCACCGAGATCGGAAGAGCGGTTCAGCAGGAATGCCGA	-	-	-	-	-	-	-	-	-	-	-	-	-	-	-	-	-	-	-	-	-	-	-	-	-	-	-	-	-	-	-	-	-	-	-	-	-	-	-	-	HHHHHBABAHBHHAAAHHHAABHHHAHHHBHHHHAHHBHHABHAAABHAAHBHAHBHHAHABBHAAAABHHBHHHHHHHHBBHHHAAHBHABHHHHBBABHAHBAHHAHBBHBAHBHHABBBHAHHABBHHBBAAHABAHHHHHBHBAHAHHHBAHHHBAABABBBHHAHHABAHAAHHHAABHHBBBBHHABAHBHHHHAHBHHHHHHHHBBABHBBHAHAHH	H	H
2M	34	56.01	S	Cod	7171488|23:C>T	TGCAGCAGTTGTCAGTAGGGAAGCAGCACAGATCGTGGATAATACCAAAGCTCCCGAGATCGGAAGAGC	-	-	-	-	-	-	-	-	-	-	-	-	-	-	-	-	-	-	-	-	2M	467870262	467870317	644874278	6.25e-21	104	56	0	0	0	-	-	-	-	-	-	-	-	-	-	HHHHHBABAHBHHAAAHHHAABHHHAHHHBHHHHAHHBHHABHAAABHAAHBHAHBHHAHABBHAAAABHHBHHHHHHHHBBHHHAAHBHABHHHHBBABHAHBAHHAHBBHBAHBHHABBBBAHHABBHHBBAAHABAHHHHHHHBAHAHHHBAHHHBAABABBBHHAHHABAHAAHHHAABHHBBBBHHABAHBHHHHAHBHHHHHHHHBBABHBBHAHAHH	H	H
2M	35	57.58	S	Cod	1005067|62:G>C-234U	TGCAGGAAGTCCCAGGACCTGGTGGTGTGGAGCTGGTACACGGGGTCGGCGAACACGGAGACGACGCCG	2D	558111662	558111730	656544405	1.21e-27	128	69	0	0	0	2U	485161261	485161329	646201372	1.68e-26	122	69	1	0	0	2M	470687114	470687046	644874278	3.71e-28	128	69	0	0	0	2D	555832431	555832499	654278971	3.44e-28	128	69	0	0	0	HHHHHBABAHBHHAAAHHHAAHHHHAHHAHHHHHAHHBHHABHAAAHHAAHBHAHBHHAHABBHAAAABHHBHHHHHHHHBBHHHAAHBHABHHHHBBABHAHBAHHAHBBHBAHBHHABBBBAHHABBHHBBAAHABAHHHHAHHBAHAHHHBAHHHBAABABBBHAAHHABAHAAHHHAABHHBBBBHHABAHBHHHHAHBHHHHHHHHBBABHBBHAHHHH	H	H
2M	36	58.25	S	Cod	7161361|11:C>T	TGCAGCGGGCGCAGTGGCGGCCGCGTACGTTTACGCCTCGTCGTTCCGAGATCGGAAGAGCGGTTCAGC	-	-	-	-	-	-	-	-	-	-	-	-	-	-	-	-	-	-	-	-	2M	473039898	473039945	644874278	1.75e-16	89.8	48	0	0	0	-	-	-	-	-	-	-	-	-	-	HHHHHBABAHBHHAAAHHHAAHHHHAHHAHHHHHAHHBHHABHAAAHHAAHBHAHBHHAHABBHAAAAHHHBHAHHHHHHBBHHHAAHBHABHHHHHBABHAHBAHHAHBBHBAHBHHABBBBAHHABBHHBBAAHABAHHHHAHHBAHAHHHBAHHHBAABABBBHAAHHABAHAAHHHAABHHBBBBHHABAHBHHHHAHBHHHHHHHHBBABHBBHAHHHH	H	H
2M	37	58.92	S	Cod	7159156|25:C>T-125M	TGCAGGCCCCGCTCTTGCCGACACTCTTGTCAACGATAAGGTCATATGCTCCAAACCATGCCACGGGCT	2B	677345290	677345222	812755788	5.62e-26	122	69	1	0	0	2U	490479587	490479655	646201372	1.68e-26	122	69	1	0	0	2M	475408647	475408715	644874278	3.71e-28	128	69	0	0	0	2D	561248317	561248385	654278971	7.46e-25	117	69	2	0	0	AHHHHBABAHBHHAAAHHHAAHHHHAHHAHHHHHAHHBHHABHAHAHHAAHBHAHBHHAHABBHAAAAHHHBHAHHHHHHBBHHHAAHBHABHHHHHBABHAHBAHHAHBBHBAHBHHABBBBAHHAHBHHBBAAHABAHHHHAHHBAHAHHHBAHHHBAABABBBHAAHHABAHAAHHHAABHHBBBBHHABAHBHHHHAHBHHHHHHHHBBABHBBHAHHHH	A	H
2M	38	59.36	S	Cod	7173733|32:G>C-125M	TGCAGCGACGAGTGCCGCCACGAGCAGATGCAGCTCGACGTCGCCTGCGCCAGGCAGGCAGCCAGGGCG	2B	680069742	680069810	812755788	1.22e-22	111	69	3	0	0	2U	492990978	492991040	646201372	1.69e-21	106	63	2	0	0	2M	477583570	477583638	644874278	8.02e-25	117	69	2	0	0	2D	562927578	562927640	654278971	1.61e-21	106	63	2	0	0	AHHHHBABAHBHHAAAHHHAAHHHHAHHAHHHHHAHHBHHABHAHAHHAAHBHAHBHHAHABBHAAAAHHHBHAHHHHHHBBHHHAHHBHABHHHHHBABHABBAHHAHBBHBAHBHHABBBBAHHAHBHHBBAAHABAHHHHAHHBAHAHHHBAHHHBAABABBBHAAHHABAHAAHHHAABHHBBBBHHABAHBHHHHAHBHHHHHHHHBBABHBBHAHHHH	A	H
2M	39	61.59	S	Cod	1222537|19:C>T-235M	TGCAGAAGGGCGTGTCCCCCTTGTACATGAAGATGTCGCTGTCGCGAGCCAGCGGCTTGGCGCAGAGCG	2A	707158101	707158033	787782082	1.21e-27	128	69	0	0	0	2U	493816585	493816517	646201372	7.81e-25	117	69	2	0	0	2M	478485545	478485477	644874278	3.71e-28	128	69	0	0	0	2D	563485484	563485416	654278971	7.46e-25	117	69	2	0	0	AHHHHBABAHBHHAAAHHHAAHHHHAHHAHHHHHAHHBHHABHAHAHHAAHBHAHBHHHHABBHAAAAHHHBAAHHHHHHBBHHHAHHBHABBHHHHBABHABBAHHAHBBHBAHBHHABBBBAHBAHBHHBBAAHABAHHHHAHBBAHAHHHBAHAHBAABAHBBHAAHHABAHAAHHHAABHHBBBBHHABAHBHHHHAHBHHHHHHHHHBABHBBHAHHHH	A	H
2M	40	62.03	S	Cod	7174108|41:C>T-257M	TGCAGCGAGGAGTGCCGCGACGAGCAGATGCAGCTCGACGCCATTTCCGCCAGGCAGGCCGCCCGAGAT	2A	707158098	707158162	787782082	9.41e-24	115	65	1	0	0	2U	493753992	493754056	646201372	2.81e-24	115	65	1	0	0	2M	478485542	478485606	644874278	2.89e-24	115	65	1	0	0	2D	563485481	563485545	654278971	2.68e-24	115	65	1	0	0	AHHHHBABAHBHHAAAHHHAAAHHHAHHAHHHHHAHHBHHABHAHAHHAAHBHAHBHHHHABBHAAAAHHHBAAHHHHHHBBHHHAHHBHABBHHHHBABHABBAAHAHBBHBAHBHHABBBBAHBAHBHHBBAAHABAHHHHAHBBAHAHHHBAHAHBAABAHBBHAAHHABAHAAHHHAABHHBBBBHHABAHBHHHHAHBHHHHHHHHHBABHBBHAHHHH	A	H
2M	41	62.25	S	Cod	7174107|44:C>T	TGCAGCGAGGAGTGCCGCGACGAGCAGATGCAGCTCGACGCCATCTGCTCCAGGCAGGCCGCCCGAGAT	2B	681588022	681588086	812755788	9.41e-24	115	65	1	0	0	2U	493753992	493754056	646201372	1.31e-22	110	65	2	0	0	2M	478485542	478485606	644874278	1.34e-22	110	65	2	0	0	2D	563485481	563485545	654278971	1.25e-22	110	65	2	0	0	AHHHHBABAHBHHAAAHHHAAAHHHAHHAHHHHHAHHBHHABHAHAHHAAHBHAHBHHHHABBHAAAAHHHBAAHHHHHHB-HHHAHHBHABBAHHHBABHABBAAHAHBBHBAHBHHAB-BBAHBAHBHHBBAAHABAHHHHAHBBAHAHHHBAHAHBAABAHBBHAAHHABAHAAHHHAABHHBBBBHHABAHBHHHHAHBHHHHHHHHHBABHBBHAHHHH	A	H
2M	42	63.38	S	Cod	5347815|8:A>G	TGCAGGACAATGAAGGAGATCGACATCCCGAGATCGGAAGAGCGGTTCAGCAGGAATGCCGAGACCGAT	-	-	-	-	-	-	-	-	-	-	-	-	-	-	-	-	-	-	-	-	2M	478635904	478635933	644874278	1.77e-06	56.5	30	0	0	0	-	-	-	-	-	-	-	-	-	-	AHHHHBABAHBHHAAAHHHAAAHHHAHHAHHHHHAHHBBHABHAHAHHAAHBHAHBHHHHAHBHAAAAHHHBAAAHHAHHB-HHHAHHBHABBAHHHBABHABBAAHAHBBHBAHBHHAB-BBAHBAHBHHBBAAHABAHHHHAHBBAHAHHHBAHAHBAABAHBBHAAHHABAHAAHHHAABHHBBBBHHABAHBHHHHAHHHHHHHHHHHBABHBBHAHHHH	A	H
2M	43	66.58	S	Cod	5009456|22:A>G	TGCAGTGGATTCCTCTTGGACGACTACATTATTGGGCTGTCTCCGAGATCGGAAGAGCGGTTCAGCAGG	-	-	-	-	-	-	-	-	-	-	-	-	-	-	-	-	-	-	-	-	2M	479946969	479946925	644874278	3.79e-13	78.7	45	1	0	0	-	-	-	-	-	-	-	-	-	-	AHHHHBABHHBHHAAHHHHAAHHHHAAHABHHHHAHABBHABHAHAHHAAHBHAHBHHHHAHBHAAAAHHHBAAAHHHHHBBHHHAHHBHAHBAHHHHABHABBAAHAHBBHBAHBHHABBBBAHBAHBHHBBAAHABAAHHHAHBBAHAHHHBAHAHBAABAHBBHHAHHABAHAHHHHAABHHBBBBHHABAHBHHHHAHHHHHHHHBHHBABHBBHHHHHH	A	H
2M	44	69.53	S	Cod	7169166|7:G>A	TGCAGAAGTCCACGGTGCACGAAGGGACTCCCGAGATCGGAAGAGCGGTTCAGCAGGAATGCCGAGACC	2D	576913372	576913401	656544405	5.79e-06	56.5	30	0	0	0	-	-	-	-	-	-	-	-	-	-	-	-	-	-	-	-	-	-	-	-	-	-	-	-	-	-	-	-	-	-	AHHHHBAHHHBHHAAHHHHAAHHHHAAHHBHHHHAHABBHABHAAHHHAAHBHAHBBHHHAHBHAAAAHHHBAAAHHHHHBBHHHAHHBHAHBAAHHHABHAHBAAHABBBHBAHBHHABBBBAHBAHBHHBBAAHABAAHHHAHBBAHABHABABAHBAABABBBHHAHHAHAHAHHHHAABHHBBBBHHABAHBHHHHAHHHHHHHHBHHBABHBBHHHHHH	A	H
2M	45	71.11	S	Cod	7172267|41:A>G	TGCAGTGCCGCAACATCCAAGGCCATCTTAGCATCAAGGTCACGCCGAGATCGGAAGAGCGGTTCAGCA	-	-	-	-	-	-	-	-	-	-	-	-	-	-	-	-	-	-	-	-	-	-	-	-	-	-	-	-	-	-	-	-	-	-	-	-	-	-	-	-	AHHHHBAHHHBHHAAHHHHAAHHHHAAHHBHHHHAHABBHABHAAHHHAAHBHAHBBHHHABBHAAAAHHABAHAHHHHHBBHHHAHHBHAHBHAHHHAHHAHBAAHABBBHBHHBHHAB-BBAHBAHBHHBBHAHABAAHHHAHBBAHABHABABAHBAABAB-BHHAHHAHAHAHHHHAABHHBBBBHHABAHBHHHHAHHHHHHHHBHHBABHBBHHHHHH	A	H
2M	46	72.47	S	Cod	5357874|8:C>G	TGCAGCGGCATGGCTGGCTGCTCCGAGATCGGAAGAGCGGTTCAGCAGGAATGCCGAGACCGATCTCGT	-	-	-	-	-	-	-	-	-	-	-	-	-	-	-	-	-	-	-	-	-	-	-	-	-	-	-	-	-	-	-	-	-	-	-	-	-	-	-	-	AHHHHBAHHHBHHAAHHHHAAHHHHAAHHBHHHHAHABBHABHAAHHHAAHBHAHBBAHHABBHAAAAHHABAAAHHHHHBBHHHAHHBHAHBHAHHHAHHAHBAAHABBBHBHHBHHHBBBBAHBAHBHHBBHABABAAHHHAHBBAHABHABABAHBAABABBBHHAHHAHAHAHHHHAABHHBHBBHHABAHBHHHHAHAHHHHHHBHHBABHBBHHHHHH	A	H
2M	47	74.49	S	Cod	7158871|15:T>C	TGCAGCTGCGGCAGATCGCCGCGACGGCGCTGACGCGACGAGGGAGGAGGAGGAGGAGGAGGACGCGGA	-	-	-	-	-	-	-	-	-	-	2U	508010824	508010759	646201372	4.7e-22	108	69	0	2	3	-	-	-	-	-	-	-	-	-	-	-	-	-	-	-	-	-	-	-	-	AHHHHBAHHHBHHAAHHHHAAHHHHAAHHBHHHHAHABBHABHAAHHHAAHBHAHBBAHHHBBHAAHAHHABAHAHHHHHBBHHHAAHBHAHBHAHHHAHHAHBAAHABBBHBHHBHHHBBBBAHHHHBHHBBHABABAAHHAAHBBAHABHABABAHBAABABBBHHAHHAHAHAHHHHAABHHBHBBHHABAHBHHHHAHAHHHHHHBHHBABAHBHHHHHH	A	H
2M	48	74.93	S	Cod	7164158|14:T>C-125M	TGCAGGCGCTCGGCTCCTTGGAGGTCCTCCGCGCAGACCTCGTCGAAGAGGGCAGCTTCGACGGCGCCG	2A	722449308	722449376	787782082	2.62e-24	117	69	2	0	0	2U	510350917	510350985	646201372	7.81e-25	117	69	2	0	0	2M	495422616	495422684	644874278	3.73e-23	111	69	3	0	0	-	-	-	-	-	-	-	-	-	-	HHHHHBAHHHBHHAAHHHHAAHHHHAAHHBHHHHAHABBHABHAAHHHAAHBHAHBBAHHHBBHAAHAHHABAHAHHHHHBBHHHAAHBHAHBHAHHHAHHAHBAAHABBBHBHHBHHHBBBBAHHHHBHHBBHABABAAHHAAHBBAHABHABABAHBAABABBBHHHHHAHAHAHHHHAABHHBHBBHHABAHBHHHHAHAHHHHHHBHHBABAHBHHHHHH	H	H
2M	49	76.05	S	Cod	4410048|44:G>A	TGCAGCCGCTTGGAGGTAGAGACCTTGTCCTTGTCGTTCTCATCGTCCGAGATCGGAAGAGCGGTTCAG	-	-	-	-	-	-	-	-	-	-	-	-	-	-	-	-	-	-	-	-	2M	496034424	496034376	644874278	2.26e-15	86.1	49	1	0	0	-	-	-	-	-	-	-	-	-	-	HHHHHBAHHHBHHAAHHHHAAHHHHAAHHBHHHHAHABBHABHAAHHHAAHBHAHBBAHHHBBHAAHAHHABAHAHHHHHBBHHHAAHBHAHBHAHHHAHHAHBAAHABBBHBHHBHHHBBBBAHHHHBHHHBHABABAAHHAAHBBAHABHABABAHHAABABBBHHHHHAAAHAHAHHAABHHBHBHHHABAHBHHHHAHAHHHHHHBHHBABAHBHHHHHH	H	H
2M	50	76.72	S	Cod	1072449|28:G>A-245M	TGCAGTTGGTCCTCCCAATCTACCGACAGAAATCACTAGCCACCAATCGTACCAATCACTAGCAGTACC	2A	722847738	722847670	787782082	5.62e-26	122	69	1	0	0	6U	382844777	382844715	543353244	7.81e-25	117	63	0	0	0	2M	496430029	496429964	644874278	8.02e-25	117	66	1	0	0	2D	585831551	585831483	654278971	1.6e-26	122	69	1	0	0	HHHHHBAHHHBHHHAHHHHAAHHHHAAHHBHHBHAHABBHABHAAHHHAAHBHAHBBAHHHBBHAAHAHHABAHAHHHHHBBHHHAAHBHAHBHAHHHAHHAHBAAHABBBHBHHBHHHBBBBAHHHHBHHHBHABABAAHHAAHBBAHABHABABAHHAABABBBHHHHHAAAHAHAHHAABHHBHBHHHABAHBHHHHAHAHHHHHHBHHBABAHBHAHHHH	H	H
2M	51	77.84	S	Cod	7167263|59:T>C	TGCAGTCTCCGTCACCCGCCGATCTCACCGCCTATTGCCGCTGAATCGCCGCCTGTTGCTTCAGACCGA	-	-	-	-	-	-	-	-	-	-	-	-	-	-	-	-	-	-	-	-	-	-	-	-	-	-	-	-	-	-	-	-	-	-	-	-	-	-	-	-	HHHHHBAHHHBHHHAHHHHAAHHHHAAHHBHHBHAHHBBAABHAAHHHAAHBHAHBBAHHHBBHAHHAHHABAHAHHHHHBBHHHHAHBHAHBHAHHHAHHAHBAHHABBBHBHHBHHHBBBBAHHHHBHHHBHABABAAHHAAHBBAHABHABABAHHAABABBBHHHHHAAAHAHAHHAABHHBHBHHHABAHBHHHHAHAHHHHHHBHHBABAHBHAHHHH	H	H
2M	52	78.28	S	Cod	7173098|6:T>A	TGCAGCTGCTCTTGATCAGTCTCTTCCTCCTTTCGGTCCAAACCCCCGCCGCCTCCGAGATCGGAAGAG	2D	589951476	589951420	656544405	2.64e-19	100	57	1	0	0	-	-	-	-	-	-	-	-	-	-	2M	498033640	498033584	644874278	1.74e-21	106	57	0	0	0	2D	587940705	587940649	654278971	7.51e-20	100	57	1	0	0	HHHHHBAHHHBHHHAHHHHAAHHHHAAHHBHHBHAHHBBAABHAAHHHAAHBHAHBBAHHHBBHAHHHHHABAHAHHHHHBBHHHHAHBHAHBHAHHHAHHAHBAHHABBBHBHHBHHHBBBBAHHHHBHHHBHABABAAHHAAHBBHHABHABABAHHAABABBBHHHHHAAAHAHAHHAABHHBHBHHHABAHBHHHHAHAHHHHHHBHHBABAHBHAHHHH	H	H
2M	53	82.16	S	Cod	1130831|52:C>G-25M	TGCAGCGCACAAGACAGAAAAGCATGCAAAGCCAACAAGCACAGTGGCACCGCCATGCTCGTCTTGGCA	-	-	-	-	-	-	-	-	-	-	-	-	-	-	-	-	-	-	-	-	2M	501201718	501201650	644874278	3.71e-28	128	69	0	0	0	-	-	-	-	-	-	-	-	-	-	HHHHHBAHHHBHHHHHHHHAAHHHHAAHHBHHBHAHHBHAABHAAHHHHAHBHAABBAHHHBBHAHHHHHABAHAHHHHHBBHHHHAHBAAHBHHHAHAHHAHBAHHABBBHBAHHHHHBBBBAHHHHBHHHBHAHABAAAHAAHBHHHABHABABAAHHABABBHHHHHHAAAHABAHHAABHHBHBHBHABAHBHHHHAHAHHHHHHBHHBABAHBHAHHHH	H	H
2M	54	82.83	S	Cod	3533906|5:C>G	TGCAGCAGAGCCTGGCGGGCAGCGGGCTATTCGGCCTACATGTGCCCGAGATCGGAAGAGCGGTTCAGC	2D	594524036	594523986	656544405	5.7e-16	89.8	52	0	1	1	-	-	-	-	-	-	-	-	-	-	2M	502842780	502842730	644874278	1.75e-16	89.8	52	0	1	1	2D	592011670	592011620	654278971	1.63e-16	89.8	52	0	1	1	HHHHHBAHHHBHHHHHHHHAAHHHHAAHHBHHBHAHHBHAABHAAAHHHAHBHAABBAHHHBBHAHHHHHABAHHHHHHHBBHHHHAHBAAHBHHHAHAHHAHBAHHABBBHBAHHHHHBBBBAHHHHBHHHBHAHABAAAHAAHBHHHABHABABAAHHABABBHHHHHHAAAHABAHHAABHHBHBHBHABAHBHHHHAHAHHHHHHBHHBABAHBHAHHAH	H	H
2M	55	83.05	S	Cod	7171486|12:T>G	TGCAGCAGGGCGTGGCGCCCAGTAGCGTGTCCGAGATCGGAAGAGCGGTTCAGCAGGAATGCCGAGACC	-	-	-	-	-	-	-	-	-	-	-	-	-	-	-	-	-	-	-	-	2M	502987015	502986983	644874278	3.81e-08	62.1	33	0	0	0	-	-	-	-	-	-	-	-	-	-	HHHHHBAHHHBHHHHHHHHAAHHHHAAHHBHHBHAHHBHAABHAAAHHHAHBHAABBAHHHBBHAHHHHHABAHHHHHHHBBHHHHAHBAAHBHHHAHAHHAHBAHHABBBHBAHHHHHBBBBAHHHHBHHHBHAHABAAAHAAHBAHHABHABABAAHHABABBHHHHHHAAAHABAHHAABHHBHBHBHABAHBHHHHAHAHHHHHHBHHBABAHBHAHHAH	H	H
2M	56	89.07	S	Cod	1202111|50:A>G	TGCAGCTGGGCGGGCCTACGTGGGACGTGGAGCTAGGCAGAAGGGACGGGACGACGACGAGCCAGGACG	2B	741444191	741444123	812755788	5.62e-26	122	69	1	0	0	2U	531337138	531337206	646201372	7.81e-25	117	69	2	0	0	2M	517620178	517620246	644874278	8.02e-25	117	69	2	0	0	2D	603039583	603039651	654278971	1.6e-26	122	69	1	0	0	HHHHHHAHAABHHHHHHBHAAHHHBAAHHBHHBHAHHBHAABHAAAHHHAHBHAABBAAHHBBHAAHHHHABHHHHHHHHBBHHHHAHBAAHBAHHHHAHHAHBAHHABBBHBABAABHBBBBAHHHHBHHHBHAHABAAHHAHHBAAHAHHABABAHHHABABBHHHHHHAAAHABAHHAABHHBHBHBHABAHBHHBHHBAHHHHHBBHHBAHHHBHAHHAB	H	H
2M	57	90.64	S	Cod	4538198|6:G>C	TGCAGAGGTCTGAACGGAATCGACCGAGATCGGAAGAGCGGTTCAGCAGGAATGCCGAGACCGATCTCG	-	-	-	-	-	-	-	-	-	-	-	-	-	-	-	-	-	-	-	-	-	-	-	-	-	-	-	-	-	-	-	-	-	-	-	-	-	-	-	-	HHHHHHAHAABHHHHHHBHAAHHABAAHHBAHBHAHHBHAABHAAAHHHAHBHAABBAAHHBBHAAHHHHABHHHHHHHHBBHHBHAHBAAABAHHHHAHHAHBAHHABBBHBABAABHBBBBAHHHHBHHHBHAHABAAHHAHHBAAHAHHABABAHHHABABBHHHHHHAAAHABAHHAABHHBHBHBHABAHBHHBHHBAHHHHHHBHHBAHAABHAHHAB	H	H
2M	58	91.53	S	Cod	7173916|41:G>C	TGCAGCGGGAGGCCCTTGTACTCCATCACGGCCGCCACGTCGCGCGCCAGAGTGGAGCGGATGATGGCC	-	-	-	-	-	-	-	-	-	-	-	-	-	-	-	-	-	-	-	-	2M	518618855	518618923	644874278	1.72e-26	122	69	1	0	0	-	-	-	-	-	-	-	-	-	-	HHAHHHAHAABHHHHHHBHAAHHABAAHHBAHBHAHHBHAABHAAAHBHAHBHAABBAAHHBBHAAHHHHABAHHHHHHHBBHHBHAHBAAABAHHHHAHHHHBAHHABBBHBABAABHBBBBAHHHHBHHHBHAHABAAHHAHHBAAHAHHABABAHHHABABBHHHHHHAAAHABAHHAABHHBHBHBHABAHBHHBHHBAHHHHHHBHHBAHAABHAHHAB	H	H
2M	59	92.42	S	Cod	7171119|23:A>C-3M	TGCAGCGAGGGGACAGGATGTGCAGCAGGGCAATGCAGCAGAGGCAGGAGTGGGTGGGGGACTGGGTCC	-	-	-	-	-	-	-	-	-	-	2U	532102315	532102247	646201372	3.63e-23	111	69	3	0	0	2M	518990509	518990441	644874278	3.73e-23	111	69	3	0	0	-	-	-	-	-	-	-	-	-	-	HHAHHHAHAABHHHHHHBHAAHHABAAHHBAHBHABHBHAABHAAAHBHAHBHAABBAAHHBBHAAHHHHABAHHHHHHHBBHHBHAHHAAABAHHHBAHHHHBAHHABBBHBABAABHBBBBAHHHHBHHHBHAHABAAHHAHHBAAHAHHABABAHHHABABBHHHHHHAAAHABAHHAABHHBHBHBHABAHBHHBHABAHHHHHHBHHBAHAABHAHHAB	H	H
2M	60	96.05	S	Cod	7170624|7:G>T-25M	TGCAGCCGCGGCGGCGCAGGCTACCGAGAGGCAGCACGCCGCGGGCGCCGCCATGGCACCGAGATCGGA	2B	750776752	750776807	812755788	2.04e-20	104	56	0	0	0	-	-	-	-	-	-	-	-	-	-	2M	524693982	524694042	644874278	1.04e-23	113	61	0	0	0	-	-	-	-	-	-	-	-	-	-	HHAHHHAHAABHHHHHHBHAAHHABAAHHBAHBHABHBHAABHAAAHBHAHBHAABHAAHHBBHAAHHHHABAHHHHHHHBBHHBAAHHAAABAHHHBAHHHHBHHHHBBBHBABAABHBBBBHHHHHBHHHBAAHABAAHHAHHBAAHAHHHBABAHHHABABBHHHHHHHAAHAHABHAAHHHBHBHHHABAHBHHBHABAHHAHHHBHABHBAABHAHHAB	H	H
2M	61	96.49	S	Cod	7167022|14:T>A-5U	TGCAGGAGCACGGGTGCAACGTCAGAACGAACGGTCTAGCAGAGTTTTTAATGAATGGGGTTGTGTTTG	2A	747550157	747550104	787782082	1.23e-17	95.3	54	1	0	0	2U	540884982	540884929	646201372	3.66e-18	95.3	54	1	0	0	2M	527905900	527905832	644874278	3.73e-23	111	69	3	0	0	-	-	-	-	-	-	-	-	-	-	HHAHHHAHAABHHHHHABHAAHHABAAHHBAHBHABHBHAABHAAAHBHAHBHAABHAAHHBBHAAHHHHABHHHHHHHHBBHHBAAHHAAABAHHHBAHHHHBHHHHBBBHBABAABHBBBBHHHHHBHHHBAAHABAAHHAHHBAAHAHHHBABAHHHABABBHHHHHHHAAHAHABHAAHHHBHBHHHABAHBHHBHABAHHAHHHBHABHBAABHAHHAB	H	H
2M	62	101.77	S	Cod	998651|50:A>G-235M	TGCAGCACGTGCTGCTCTACGTGGGCGCCGACATGCCGCCCTTTGACGCCATTCTCCAGTCCCTCCGAG	2B	758239425	758239491	812755788	1.56e-26	124	67	0	0	0	-	-	-	-	-	-	-	-	-	-	2M	530383534	530383600	644874278	1.04e-23	113	67	2	0	0	2D	616313708	616313774	654278971	2.07e-25	119	67	1	0	0	ABAAHHHHAAHHHHHHHBHHAHHABAAHHBAHBHABHBHAABHAAABBHAHBHAABHAAHHBBHAAHHHHABHHHHHHBHBBHHBAHHHAAABAHHHBAAHAHBHAHHBBBABABAABHBBBBHHHHHBHBHBHAHABHAHHAHHBAAHAHHHHABAHBHHBAHBHHHHHHHAAHAHABAAAHHHBHBHAHABAHBHHBHABAHHAHHHBHABHBAABHAHHAB	A	B
2M	63	102.21	S	Cod	4009475|6:G>C	TGCAGCGCCTGCCTCGCGGGCTACATCGGCGCCAAGATCCAGGACCGAGATCGGAAGAGCGGTTCAGCA	2B	760702125	760702074	812755788	1.59e-16	91.6	53	0	1	1	-	-	-	-	-	-	-	-	-	-	2M	532245791	532245746	644874278	4.9e-12	75	47	1	1	1	2D	618090564	618090513	654278971	4.52e-17	91.6	53	0	1	1	ABAAHHHHAAHHHHHHHBHHAHHABAAHHBHHBHABHBHAABHAAABBHAHBHAABHAAHHBBHAAHHHHABHHHHHHBHBBHHBAHHHAAABAHHHBAAHAHBHAHHBBBABABAABHBBHBHHHHHBHBHBHAHABHAHHAHHBAAHAHHHHABAHBHHBAHBHHHHHHHAAHAHABAAAHHHBHBHAHABAHBHHBHABAHHAHHHBHABHBAABHAHHAB	A	B
2M	64	105.16	S	Cod	3027116|31:G>A	TGCAGAGCTGGACGATGCTGTCGACGGTGCCGGCCTCGTCCTCCCCTTCAGAGAATGGCATTCCGAGGA	2D	622588291	622588356	656544405	5.66e-21	106	66	3	0	0	2U	547861186	547861118	646201372	3.61e-28	128	69	0	0	0	2M	537317873	537317941	644874278	3.73e-23	111	69	3	0	0	2D	620579291	620579356	654278971	1.61e-21	106	66	3	0	0	ABAAHHHHAAHHHHHHHBHHAHHABAAHABHHBHAHHHHAABHAAABBHAHBHAHBHAAHHBBHAAAHHHABHAHHHHBHBBHHBAHHHAAABAHHHBAAHAHBHAHHBBBABABAABHBBHBHHHHHBHBHBHAHABHAHHAHHBAAHAHHHHAHAHBHHBAHBHHHHHHHAAHAHABBAABHAHHBHAHABAHBHHBHABAHHAHHHBHABHBAABHHHHAB	A	B
2M	65	105.6	S	Cod	6048443|5:C>T	TGCAGCAGCTACTGCTGGCCACCGCTATGGCCTTTTTTGCAGGTACCTCAAACCACATGCCATGGCAAT	2D	623739499	623739564	656544405	5.66e-21	106	66	3	0	0	6U	462408317	462408385	543353244	3.63e-23	111	69	3	0	0	-	-	-	-	-	-	-	-	-	-	-	-	-	-	-	-	-	-	-	-	ABAAHHHHAAHHHHHHHBHHAHHABAAHABHHBHAHHHHAABHAAABBHAHBHAHBHAABHBBHAAAHHHABHAHHHHBHBBHHBAHHAAAABAHHHBAAHAHBHAHHBBBABABAABHBBHBHHHHHBHBHBHAHABHAHHAHHBAAHAHHHHAHAHBHHBAHBHHHHHHHAAHAHABBAABHAHHBHAHABAHBHHBHABAHHAHHHBHABHBAABHHHHAB	A	B
2M	66	109.93	S	Cod	7169960|5:C>A	TGCAGCCCACGGCGGAAAGGAAGGCACGACACGCGCACGACCCCCTTCGGCCCTACCCACGCGTCCCAC	2D	626468581	626468513	656544405	2.62e-24	117	69	2	0	0	6U	465521108	465521042	543353244	1.69e-21	106	67	2	1	1	-	-	-	-	-	-	-	-	-	-	-	-	-	-	-	-	-	-	-	-	ABAAHHHHAAHBHHBHHHHHAHHABAAHABHBBHAHHHHHABHAAABBHAHBHHHBHAABHBBAAAAHHHABHAHHAHBHBBHHBAHHHAAABAHHHBAAHABBHAHHBBHABAHAABHBBHBHHBHHBHBBBHAHABHAHHAHHBAAHAHHHHAHAHHHHBAHBHHHHHHHAAHAHABBAABHAHHBHAHHBAHBHHBHABAHHAHHHBHABABAABBHHHAH	A	B
2M	67	114.5	S	Cod	7173875|41:G>C	TGCAGCCGCTGGATTCAGCTTGGTGCATTCTACCCGTTTGCGAGGGCCCACGCAGAGAAGACAACCGTC	2A	760762638	760762706	787782082	2.62e-24	117	69	2	0	0	6U	467110156	467110224	543353244	3.63e-23	111	69	3	0	0	2M	543894938	543895002	644874278	1.34e-22	110	65	2	0	0	2D	626996978	626997046	654278971	3.47e-23	111	69	3	0	0	HBAAHHHHAAHBHHBHAHHHAHHABAAHABHBBHAHHBHHABHAAABBHAHBHHABHAABHBBHAAAHBHABHAHHAABHBBBHBAHHHHAABAAHHBAHHABBHHHHBBHABAHAABBBBBBHHBHHBBBBBHAHABHAHHAHHBAAHAHHHHAHAHHHHBAHBHHHHHHHAAHAAABBAHBHAHHBHAHHBAHBHHBHABAHHAHHHHHHBABAHBBHHHAH	H	B
2M	68	119.78	S	Cod	7173433|12:C>A	TGCAGGTTGTCGCCAAAACGGCACCGCTGCCGAGATCGGAAGAGCGGTTCAGCAGGAATGCCGAGACCG	-	-	-	-	-	-	-	-	-	-	-	-	-	-	-	-	-	-	-	-	-	-	-	-	-	-	-	-	-	-	-	-	-	-	-	-	-	-	-	-	HBAHHHHAHAHBHHBHAHAHHHHABAAHABHBBHAHHBHHABHHAAHHHAHBBHABHAABHBBHAAAHBHHBHAHHAABHBBBABHHHHHAABAAHHBAHBABBAHHHBBHABABAABBBBBBHHHHHBBBBBHAHABHAHHAHHBAAHAHHHHHHAHAHHBAHBHHHBBHHAAHAAABBAHBHABHBHAHHBAHBHHBHABAHHAHHHHHHBAHAHBBHAHAH	H	B
2M	69	121.8	S	Cod	7172107|5:C>G	TGCAGCCGCAGCGGCCATGGAGAAGCTTGGCGCGAACCCGAGATCGGAAGAGCGGTTCAGCAGGAATGC	-	-	-	-	-	-	-	-	-	-	-	-	-	-	-	-	-	-	-	-	-	-	-	-	-	-	-	-	-	-	-	-	-	-	-	-	-	-	-	-	HBAHHHHAHAHBHHBHAHAHHHHABAAHABHBBHAHHBHHABHHAAHHHAHBBHABHAABHBBHAAAHBHHBHABHHABHBBBABHHHAHHABAAHHBABBABBAHHHBBHABABAABBBBBBHHHHHBBBBBHAHABHAHHAHHBAAHAHHHHHHAHAHHBAHBHHHBBHHAAHAAHBBAHBHABABHAHHBAHBHHBHABAHHAHHHAHHBAHAHBBHHHAH	H	B
2M	70	126.13	S	Cod	7171261|18:G>T	TGCAGGCCGAACAGTGACGTCGGAATGGGGCCTACGAGCAGGTTGTCGTCGAGGGCGAGGGAACTCAGA	2A	765434678	765434610	787782082	1.22e-22	111	69	3	0	0	6U	472055718	472055650	543353244	7.81e-25	117	69	2	0	0	-	-	-	-	-	-	-	-	-	-	2D	634917467	634917400	654278971	2.68e-24	115	68	2	0	0	HBHHHHHAHAHBAHBHABAHHHHABAAHABHBBHABHBHHABHHAAHHHAHBBHHBHAABHBBHAAAHBHHBHABHHABHBBBABHHHAHHABAAHHBABBABBAHHHBBHABABAHHBBBBBHBHBHBBBBBBAAHBHAHHAHHBAHHAHHHHHHAHHHHBAHBHHHBBHHAAHAHHBBAHBHABABHHHHBAABBHBHABAHHAHHHAHHBAHAHBBBHHAH	H	B
2M	71	137.86	S	Cod	7161884|10:C>G-2U	TGCAGGCACGCCCCGTCGTAGTCTGGCGAAAAGTCCGACGCCCTGCGGCAGAGCACCGAGATCGGAAGA	-	-	-	-	-	-	-	-	-	-	-	-	-	-	-	-	-	-	-	-	-	-	-	-	-	-	-	-	-	-	-	-	-	-	-	-	-	-	-	-	HBBHHHAAHABBAHHHABAHHAHAHHAHHBHBBAABHBHHAHHHAAHHHHHBBHHBHAAHHHHHAAAHHHABHABHHABHBBBHBHBHAHBABAAHHBAHHABBAHHHBHHHBABAHHBBBHBHBHBHBBBBBHAAHBHAHHAAHBAHAHABAHBBABHHBHAHBHHBHBHHAAHAHHBHHHBHABABHHAHBAABBHBHABAHHAHHAAHHAHHABHBHHHAB	H	B
2M	72	140.34	S	Cod	7163323|33:C>T-25M	TGCAGACATCCTCCAGCTCCTTAAGCTTCTCCACGTAGTCGTCCTTTTCGGCGTCTGGGTTGGCCTCAA	-	-	-	-	-	-	-	-	-	-	-	-	-	-	-	-	-	-	-	-	-	-	-	-	-	-	-	-	-	-	-	-	-	-	-	-	-	-	-	-	HBBHHHAAHAHBAHHHABAHHAHAHHAHHBHBBAABABHHAHHHAAHHHBHBBHHBHAAHHHHHAAAHHBABHABHHABHBBBHBHBHAHBHBAAHHBAHHABBAHHHBHHHBABAHHBBBHBHBBBHBBBBBHAAHBHHHHAAHBAHAHABAHBBABHHBHAHBHHBHBHHAAHABHBHHHBHABABHHAHBAABBHBHABAHHAHBAABHAHHABHBAHHAB	H	B
2M	73	141.47	S	Cod	1114004|23:G>A-25M	TGCAGGGTGGAGACGAGCGCGCCGACCAGCGCCGCGCCATCCCTGTCGACGGCGCGCGCCAGGCACCGC	2A	770614010	770613942	787782082	5.62e-26	122	69	1	0	0	6U	475614845	475614777	543353244	1.68e-26	122	69	1	0	0	2M	553121705	553121637	644874278	3.71e-28	128	69	0	0	0	2D	638684414	638684346	654278971	3.44e-28	128	69	0	0	0	HBBHHHAAHAHBAHHHABAHHAHAHHAHHBHBBAABHBHHAHHHAAHHHBHBBHHBHAAHHHHHAHAHHBABHABHHABHBBBHBHBHAHBABAAHHBAHHABBAHHHBHHHBABAHHBBBABHBBBHBBBBBHAAHBHHHHAAHBAHAHABAHBBABHHBHAHBHHBHBHHAAHABHBHHHBHABABHHAHBAABBHBHABAHHAHBAABHAHHABHBAHBAB	H	B
2M	74	151.86	S	Cod	7168976|17:G>A	TGCAGGGCGACCCGCGTGATCACGAACCCCGCCTACTGCGGTGACACGGCCGACAGCTCCTTCGTATCC	-	-	-	-	-	-	-	-	-	-	-	-	-	-	-	-	-	-	-	-	2M	553886120	553886188	644874278	3.71e-28	128	69	0	0	0	-	-	-	-	-	-	-	-	-	-	HBBHHAHAAHHBAHHHABAHHAHABHAHHBHBBHABHBHHAAHHAAHHHBHBBHHBBAAHHHHAHBAHHBHBHABHHAHBHBBHBHHBAHBHBAAAHBAHHHHBAHHAHAHHBABHHHBBBABAABBHBBBBBHAAHBHBHHAAHBAHAHABHHBBAHHABBHHBHABHBHHAABABHBHHHBHABABHHABBAHBHHBAABABBAHBAABHAHBHBHBAHBAB	H	B
2M	75	153.88	S	Cod	7170444|17:A>G-5U	TGCAGTAGCATCTTCACAAGGGCCGAGGCGATGTACCCTTCCCCTCCGAGATCGGAAGAGCGGTTCAGC	-	-	-	-	-	-	-	-	-	-	-	-	-	-	-	-	-	-	-	-	-	-	-	-	-	-	-	-	-	-	-	-	-	-	-	-	-	-	-	-	ABBHHAHHAHHBAHHHABAHHAHABHAHHBHBBHABHBHHAAHHAAHHHBHBBHHBBAAHHHHHHBAHHBHBHABHHAHBHBBHBHHBAHBHBAAAHBAHHHHBAHHAHAHBBAHHHHBBBABAABBHBBBBBHAAHBHBHHAAHBHHAHABHHBBAHHABBHHBHAHHBHHAABABHBHHHBHABABHHABBHHBHHBAABABBAHBHABHAHBHBHBAHBAB	A	B
2M	76	157.32	S	Cod	2242708|15:C>A	TGCAGTAGGAGGATCCCGTCGACCGAATCAAGGATGCGATAATCGTCTGGAAGTCGAGGGCGAACGGAA	2A	776750073	776750005	787782082	1.22e-22	111	69	3	0	0	6U	481193601	481193669	543353244	3.63e-23	111	69	3	0	0	2M	558690267	558690199	644874278	1.72e-26	122	69	1	0	0	2D	644428345	644428413	654278971	7.46e-25	117	69	2	0	0	ABHHHAHHAHHBAHHHABAHHAHAHBAAHBHBBHABHBHHAAHHAAHHHBH-BHHBBAAHHHHHHBAHHBHBHABHHAHBHBBHBHHBAHBHBAAAHBAHHHH-AHHHHAHBBAHHHHBBAABAABBHBBBBBHAAHBHBHHAAHBHHAHHHHHBBAAHABHHBBHAHHBHHAABABHBHHHBHABABHHABBHH-HHBHABABBAHBHAHHAABHBHBAHBAB	A	B
2M	77	158	S	Cod	7158342|50:A>T	TGCAGCATCGTCCTAGCAAATCCATGTGTGATTAACTGGACAATTCCCACAGAGGGAAGAAGAGAAACA	-	-	-	-	-	-	-	-	-	-	-	-	-	-	-	-	-	-	-	-	2M	558829983	558829915	644874278	3.71e-28	128	69	0	0	0	-	-	-	-	-	-	-	-	-	-	ABHHHAHHAHHBAHHHABAHHAHAHBAAHBHBBHABHBHHAAHHAAHHHBHABHHBBAAHHHHHHBAHHBHBHABHHAHBHHBHBHHBAHBHBAAAHHAHHHHAAHHHHAHBBAHHHHBBAABAABBHBBBBBHAAHBHBHHAAHBHHAHHHHHBBAAHABHHBHHAHHBHHAABABHBHHHBHABABHHABBHHAHHBHABABBAHBHAHHAABHBHBAHBAB	A	B
2M	78	160.48	S	Cod	7159059|40:C>G-25M	TGCAGGAGGAGGAGGCCTTCGGGGCGGCTGAGGATGCAGTCATCCTTGAGAAGAGGAACTCGAGGGCAG	-	-	-	-	-	-	-	-	-	-	-	-	-	-	-	-	-	-	-	-	2M	559687488	559687556	644874278	1.72e-26	122	69	1	0	0	-	-	-	-	-	-	-	-	-	-	ABHHHAHHAHHBAHHHABAHHAHAHBAAHBHBBHABHBHHAAHHAAHHHHHABHHBBAABHHHHHBAHHBHBBABHHHHBHHBHHHHBAHBHBAAAHHAHHHHAAAHHHAHBBAHAHHBBAABAABBHHBBBHHAAHBHBHHAAHBHHAHHHHHBBAAHABHHBHHAHHBHHAABABHBHHHBAABABBHABBHHAHHBHABABBAHBHAHHAABHBHBAHBAB	A	B
2M	79	161.39	S	Cod	7173818|37:G>C-25M	TGCAGCTGGTCGAGGACATCCGCGCCAAGGTGCACGCGGCCTGCGGCGCCACCGTGTCGTGCGCCGACA	2B	803548801	803548733	812755788	2.62e-24	117	69	2	0	0	4U	631416945	631416877	663525381	3.63e-23	111	69	3	0	0	2M	559807878	559807812	644874278	1.04e-23	113	67	2	0	0	2D	645973990	645974058	654278971	3.47e-23	111	69	3	0	0	ABHHHAHHAHHBAHHHABAHHAHAHBAAHBHBBHABHBHHAAHHAAHHHHH-BHHBBAABHHHHHBAHHBHBBABHHHHBHBBHHHHBAHBHBAAAHHAHHHH-AHHHHAHBBAHAHHBB-ABAABBHHBBBBHAAHBHBHHAAHBHHAHHHHHBBAAHABHHBBHAHHBHHAABABHBHHHBAABABBHABBHH-HHBHABABBAHBHAHHAABHBHBAHBAB	A	B
2M	80	163.45	S	Cod	7173801|21:A>C	TGCAGGCACCGCGCCAGCACCAGCTCCGCCTCCTCCTGCCTATGGACCGAGATCGGAAGAGCGGTTCAG	-	-	-	-	-	-	-	-	-	-	-	-	-	-	-	-	-	-	-	-	-	-	-	-	-	-	-	-	-	-	-	-	-	-	-	-	-	-	-	-	ABHHHAHHAHHBAHHHABAHHAHAHBAAHBHBBHABHHHHAAHHAAHHHHH-BHHBBAABHHHHHBAHHBHBBABHHHHBABBHHHHBAHBHBAAAHHAHHHH-AHHHHABBBAHHHHHB-ABAABBHHBBBBHAAHBHBHHAAHBBHAHHHHHBBAAHABHHBBHAHHBBHAABABABHHHBAABABBHABBHH-HHBHABABBAHBHAAHAABHBHBAHBAB	A	B
2M	81	167.15	S	Cod	7164471|30:C>T-235M	TGCAGTGCCTTGGCTTCCTCCTGGAGCGAGCTGACTCGGTCCAGCGTGGCCTCCATTAGACCACGCTGC	-	-	-	-	-	-	-	-	-	-	-	-	-	-	-	-	-	-	-	-	-	-	-	-	-	-	-	-	-	-	-	-	-	-	-	-	-	-	-	-	HBHHHAHHAHHBAAAHABAHHAHAHBAAHBHBBHABHHHHAAHHAAHHHHHABHHBBAABHHHAHBAHHBHBBABHHHHBAHBHHHHBAHBHBAAABHAHBABAAHHHHABBBHHHAHHBAABAABBHHBBBHHAAHBHBHHAAHBBHAHHHHHBBAAHABHHBHHAHHBBHAABAHABHHHBAABABBHABBHHAHHBHABABBAHBHAAHAAHHBBBAHBAB	H	B
2M	82	168.98	S	Cod	7164104|14:G>C	TGCAGGCACACACAGGTAGGCTATCTCGTCTAGGACTTCGCCCATGGCCATGGCGACGCCAACGGGGCT	-	-	-	-	-	-	-	-	-	-	6U	483377140	483377072	543353244	7.81e-25	117	69	2	0	0	2M	562380855	562380787	644874278	3.71e-28	128	69	0	0	0	-	-	-	-	-	-	-	-	-	-	HBHHHAHHAHHBAAAHABAHHAHAHBAAHBHBBHABHHBHAAHHAAHHHHH-BHHBBAABHAHAHBAHHHHBBABHHHHBABBHHHHBAHBHBAAABHAHBAB-AHHHHABBBHHHAHHB-ABAABBHHBBBBHAAHBHBHHAAHBBHAHHHHHBBAAHABHHBBHAHHBBHAABAHAHHHHBAABABBHABBHH-HHBHABABHAHBHAAHAAHHBBBAHBAB	H	B
2M	83	172.44	S	Cod	7172384|15:A>G	TGCAGCGTGGTGCACAGTCTGGCGGCGCCCTCCGACGCCTCCGACTTGAGCGCCATGATCCACTCCCGA	-	-	-	-	-	-	-	-	-	-	-	-	-	-	-	-	-	-	-	-	2M	563710025	563710092	644874278	6.2e-26	121	68	1	0	0	-	-	-	-	-	-	-	-	-	-	HBHHHAHHAHHBAAAHABAHHAHAHHAAHBHBHHABHHAHAAHHAAHHHHH-BHHBBAABHHHAHHAHHHABBABHHHHBABBHHHHHAHBHBAAABHAHBAB-AHHHBABBBBHHHHHB-ABAABBHHBBHBHAAHBHBHHAAHBBHAHHHHHBBAAHABHHBBHAHHBBBAAHAHAHHHHBAHBABBHABBHH-HHBHABABHAHBHAAHAAHHBBBAHBAB	H	B
2U	1	0	S	Cod	7166585|43:G>A-234U	TGCAGAGGCCATGCGCGCGAGCGAGGGGGGGAAGCAGCGACACGCCGTGCTGGCGCGGCGGGTGGAGTA	2D	177582894	177582962	656544405	1.21e-27	128	69	0	0	0	2U	73339148	73339216	646201372	3.61e-28	128	69	0	0	0	-	-	-	-	-	-	-	-	-	-	2D	168350553	168350485	654278971	3.44e-28	128	69	0	0	0	HHAHHHHHAHHAHHBBHBHABAABHHHHHABHAHHHHHAAHHHAHBHHAHHHHBHHHBHAHHBAHHAAAHBHAHBBBHBHABHBHHHHABBAHBHABBAHBHHHAHHBBHHHBBBAHBBAHHHHHBAHBBHHBAAAHBBHHBAHBAHAHAHHHAHHHHBBBAAHHHBHHAHHBABBBBHBHHHHBBAHBHAHHBHAHHAHBHAHHHAHAHHHAABHHABBBBBA	H	H
2U	2	0.89	S	Cod	7164097|40:T>G-234U	TGCAGGATTCGGTCCAAGCTTCTACAGGAATTAGCGCTGTTGGTCTGATTACGTGTCCAGACGGCACAC	-	-	-	-	-	-	-	-	-	-	2U	82078770	82078702	646201372	1.68e-26	122	69	1	0	0	-	-	-	-	-	-	-	-	-	-	-	-	-	-	-	-	-	-	-	-	HHAHHHHHAHHAHHBBHBHABHABHHHHHABHAHHHHHAAHHHAHBHHAHHHHBHHHBHAHHBAHHAAAHBHAHBBBHBAABHBHAHHABBAHBHABBAHBHHHAHHBBHHHBBBAHBBAHHHHHBAHBBHHBAAAHBBHHBAHBAHAHAHHHAHHHHBBBAAHHHBHHAHHBABBBBHBHHBHBBAHBHAHHBHAHHAHBHAHHHAHAHHHAABHHABBBBBA	H	H
2U	3	4.53	S	Cod	5979057|33:G>A-2U	TGCAGCCAGGCACCTGTCAGAGCAGATCGCTGGGCTAGATGAATGAGCAGGTAAAATGCAGCGGGGGCT	-	-	-	-	-	-	-	-	-	-	2U	345398448	345398516	646201372	3.61e-28	128	69	0	0	0	-	-	-	-	-	-	-	-	-	-	-	-	-	-	-	-	-	-	-	-	HHAAHHHHAHHAHHBBHBAABHABHHHHHABHAHHHHHAHHHHAHBHHAHHAHHHHHBHHHHBAHHAAAHBHAHBBBHBAABBBHAHHABBAHBHHBBAHBHHBAHHBHHHHBBBAHBBHHHHHHBAHBBHHBAAAHBBHHBAHHAHAHAHHHAHHHHBBBAAHHHBHAAHHBABBBBHBHHBHBBAHBAAHBBHAHHAHBHAHHHAHAHHHAABHHABHBBBA	H	H
2U	4	5.65	S	Cod	5983726|60:G>A	TGCAGCCAGGACGAAGGAACCACGCATACGTTTTCAATTGCATATGTATATGTACAGACAGAGTGAAAA	-	-	-	-	-	-	-	-	-	-	2U	320698166	320698234	646201372	3.61e-28	128	69	0	0	0	-	-	-	-	-	-	-	-	-	-	-	-	-	-	-	-	-	-	-	-	HHAAHHHHAHHAHHBBHBAABAABHHHHHABHAHHHHHAHHHHAHBHHAHHAHHHHHBHHHHBAHHAAAHBHAHBBBHBAABBBHAHHABBAHBHHBBAHBHHBAHHBHHHHBBBAHBBHHHHHHBAHBBHHBAAAHBBHHBAHHAHAHAHHAAHHHHBHBAAHHHBHHAHHBABBBBHBHHHHBBAHBAAHBBHAHHAHBHAHHHAHAHHHAABHHABHBBBA	H	H
2U	5	10.48	S	Cod	6038335|22:C>G-234U	TGCAGTGCGCGCGTTCCCCCTCCCATGGATCGACTTGGTGTCTAAACCGAGATCGGAAGAGCGGTTCAG	-	-	-	-	-	-	-	-	-	-	2U	380938126	380938078	646201372	4.73e-17	91.6	49	0	0	0	-	-	-	-	-	-	-	-	-	-	-	-	-	-	-	-	-	-	-	-	HHAAHHHHAHHHHHBBHBAABAHBHHHBHABHAHHHHHABHHHHHBBHAHHBHHHBHBHAHHBAHHAAAHBBAHBBB-BAABBBHAHHABBAHBHHBBAHBHHBAHHBHHHHBHBAHBBHBHHHHBAHBBHHBAAAHBBHHBAHHAHAHAHHAAHHHHBBBAAHBHBHAHHHBABBBBHBHHHHBBAHBAAHHBHBHHAHBHAHHHAHAHHHHABHHABHBBBA	H	H
2U	6	12.51	S	Cod	7164137|6:C>G-234U	TGCAGGCCCGCAAAGGGCAAACACACGTACGCTGCCTCTCGCCGTGTTCACATCGAAACGGGAGATGCG	2A	592185643	592185575	787782082	2.62e-24	117	69	2	0	0	2U	383007260	383007192	646201372	1.68e-26	122	69	1	0	0	-	-	-	-	-	-	-	-	-	-	-	-	-	-	-	-	-	-	-	-	HHAAHHHHAHHHHHBBHBAAHAHBHHHHHABHAHHHHHAHHHHHHBBHAHHBBHHBHBHHHHBAHHAAAHBBAHBBBHBAABBBHHHHABBAHBHHBBAHBHHBAHHBHHHHBHBAHBBHBHHHHBAHBBHHBAAAHBBHHBAHHHHAHAHHHAHHHHBBBAAHBHBHAHHHBABBBBHBHHBHBBAHBAAHHBHBHHAHBHAHHHAHAHHHHABHHABHBBBA	H	H
2U	7	13.4	S	Cod	5979365|6:A>G	TGCAGGAGCCGCCTCGTTCATGGACATGCTGGCTTGCTGCCTCTTTGGCGCTCCGAATCTGCCCGAGAT	2B	548755508	548755573	812755788	1.22e-22	111	66	2	0	0	2U	395680871	395680935	646201372	6.04e-26	121	65	0	0	0	2M	381672513	381672577	644874278	2.89e-24	115	65	1	0	0	-	-	-	-	-	-	-	-	-	-	HHAHHHHHAHHHHHBBHBAAHAHBHHHHHABHAHHHHHAHHHHHHBBHAHHBBHHBHBAHHHBAHHAAAHBBAHBBBHBHABBBHAHHABBAHBHHBBAHBHHBAHHBHHHHBHBAHBBHBHHHHBAHBBHHBAAAHBBHHBAHHHHAHAHHHAHHHHBBBAAHBHBHAHHHBABBBBHBHHBHBBAHBAAHHBHBHHAHBHAHHHAHAHHHHABHHABHBBBA	H	H
2U	8	17.99	S	Cod	7159604|42:C>T-234U	TGCAGTCGATAACAAAATGTACACACTGCACGCATGTAGAATCGTAGAGCACCATTCCGCAAACACAAG	-	-	-	-	-	-	-	-	-	-	2U	401392161	401392093	646201372	1.68e-26	122	69	1	0	0	-	-	-	-	-	-	-	-	-	-	-	-	-	-	-	-	-	-	-	-	HHAHHHHBAHHHHHBBBBAAHAABHHHHHABHAHHHAHAHHHHHHBBHAHHBAHHBABAHAHBHHHAAHHBBAHBBBHBHABHBHAHHABBAHHHHHBAHBHHBAHHBHHHHBHBAHBBHBHHHHBAHBBHHBAAAHBBHHBHHHHHAHAHHHHHBHHBBBAAHBHBHAHAHBABBBBHBHHBHABAHBAAHHBHBHHAHBHAHHHAHAHHHHABBHABHBBBA	H	H
2U	9	21.86	S	Cod	7159612|40:C>A-234U	TGCAGTCGCCTCTTTACAACTGAATTATTTGTCTGATGGACCGAAAGATAATAAATCCTTGTGTGACAA	-	-	-	-	-	-	-	-	-	-	2U	407823870	407823938	646201372	3.61e-28	128	69	0	0	0	2M	394414391	394414455	644874278	6.25e-21	104	66	2	1	1	-	-	-	-	-	-	-	-	-	-	HHAHHHHBAHHBHHBBHBAAHAAHHHHHBABHAHHHHHAHHHHHHBBHAHHBHHHBHBAHHHBAHHAAHHBBAHBBBHBHHBHBHAHHABBAHHHHHBAHBHHBAHHBHHHHBHBHHHBHBHBHHBAHBBHHBAAAHBBHHBHHHHHHHAHHHAHBHHBBBAAHBHBHAHHHBABBBBHBHHBHABAHBAAHHBHBHHAHBHAHAHAHAHHHHABBHABHBBBA	H	H
2U	10	22.75	S	Cod	1051765|26:A>G	TGCAGGACGTTGCTGATCTGCGGGCCATGCTTGAACGCCTGGCCGCTGATGCCGAGATCGGAAGAGCGG	2A	624954699	624954752	787782082	2.64e-19	100	54	0	0	0	2U	409042115	409042168	646201372	7.86e-20	100	54	0	0	0	2M	396182355	396182408	644874278	3.76e-18	95.3	54	1	0	0	2D	481151627	481151680	654278971	7.51e-20	100	54	0	0	0	HHAHHHHBAHHBHHBBHBAAHAAHHHHHBABHAHHHHHHHHHHHHBBHAHHBHHHBHBAHHHBAHBAAHHBBHHBBBHBHHBHBHAHHABBAHHHHHBAHBHHBAHHBHHHHBHBHHHBHBHBHHBAHBBHHBAAAHBBHHBHHHHHHHAHHHAHBHHBBBAAHBHBHAHHHBABBBBHBHHBHABAHBAAHHBHBBHAHBHAHAHAHAHHHHABBHABHBBBA	H	H
2U	11	26.9	S	Cod	6045817|7:A>G	TGCAGTCAGGTCGGTGTCGGGCCGTCGGCGACCGAGATCGGAAGAGCGGTTCAGCAGGAATGCCGAGAC	-	-	-	-	-	-	-	-	-	-	-	-	-	-	-	-	-	-	-	-	-	-	-	-	-	-	-	-	-	-	-	-	-	-	-	-	-	-	-	-	HHAHHHBHHHHBHHBHHBAAHAAAHHHHBABAAHHHHHAHHHHHHBBHAHH-HHHBHBAHHHBAHBAAHHBBHHBBBHBHABHBHAHHABBAHHHHHBAHBHHBAHHBHHHHBHBHHHBHBHBHABAHBBHHBAAAHBBHHBHHHBHHHHHHHHHBHHBBBAAHBHBHHHHHBABBBBHBHBBHABAHBAAABBH-BAAHBHAHAHABAHHHHABBHABHBBBA	H	H
2U	12	30.59	S	Cod	2273734|36:A>G	TGCAGACCTCCGATGCCTTTCTCTTGGAACCAACTAACACCTTCTTCCCGCCGACTTCACGGCGTTTCC	-	-	-	-	-	-	-	-	-	-	2U	454741148	454741080	646201372	1.68e-26	122	69	1	0	0	-	-	-	-	-	-	-	-	-	-	-	-	-	-	-	-	-	-	-	-	HHAHHHBHHHHBHHBHHBHAHAAAHHHABABAAHHHHHAHHHHHHBBHABH-HHHBHBAHHHBAHBAABHB-HHBBBHBHABHHHAHHABBAHHHHHBAABHHBHHHBHHAHBHBHHHBHBHBHABAHBBHHBAHAHBBHHBHHHBAHBHHHHHHBHHBBBAAABHBHHHHHBAHBBBHBHBHHABAHBAHABBH-BAABBHAHAHABAHHHHABBHABHBBBA	H	H
2U	13	31.49	S	Cod	7166537|15:T>C	TGCAGACCCGTGAAATAGAAATCAACCAGAGGCTTCACTGTTAGCGAGTGAGGAAAACAGAGCAGGCAA	-	-	-	-	-	-	-	-	-	-	2U	457232030	457231962	646201372	3.61e-28	128	69	0	0	0	-	-	-	-	-	-	-	-	-	-	-	-	-	-	-	-	-	-	-	-	HHAHHHBHHHHBHHBHHBHAHAHAHHHABABAAHHHHHAHHHHHHBBHABH-HHHBHBAHHHBAHBAABHB-HHBBBHBHABHHHAHHABBAHHHHHBAABHHBHHHBHHAHBHBHHHBHBHBHABAHBBHHBAHAHBBHHBHHHBAHBHHHHHHBHHBBBAAABHBHHHHHBAHBBBHBBBBHABAHBAHABBH-BAABBHAHAAABAHHHHABBHABHBBBA	H	H
2U	14	33.09	S	Cod	6022085|37:G>A-234U	TGCAGTGTTGGGCGAACCCAGTGTAAGTTCAGCTGGAGTTATATTTTTACGCCGAGATCGGAAGAGCGG	-	-	-	-	-	-	-	-	-	-	2U	462108148	462108093	646201372	2.83e-19	99	56	1	0	0	-	-	-	-	-	-	-	-	-	-	-	-	-	-	-	-	-	-	-	-	HHAHHHBHHHHBHHBHHBHAHAHAHHHABABAAHHHHHAHHHAHHBBHABH-HHHBHBAHHHBAHBAABHB-HHBBBBHAABHHBAHHABBAHHHHBBAABHH-HHHBHHAHBHBHHHBHBHBHABAHBBHHBAHAHBBHHBHHHBAHBHHHHHHBHHBBBAAABHBHHHHHBAHBBBHBBBBHABAHBAHABBH-BAABBHAHAAABAHHHHABBHABHHBBA	H	H
2U	15	38.71	S	Cod	991147|20:C>T	TGCAGCGGCGCCGCCACGGACGACACGCCGCTGGACGACAACCCAAACTTCAACCCGAGATCGGAAGAG	2D	531667871	531667927	656544405	5.66e-21	106	57	0	0	0	2U	463688417	463688473	646201372	1.69e-21	106	57	0	0	0	-	-	-	-	-	-	-	-	-	-	2D	531362398	531362454	654278971	1.61e-21	106	57	0	0	0	HHAHHHBHHHHBBHHHHBHAHAHAHHHABAHAAHHHAHABHHHHHBBHABHBHHHBHBAHHABAHHAABHBBHHHBBHHAABHHBAHHABBAHHHHBBAABHHBHAHBHHAHBHBHHHHHBHBHAHAHBBHHBAAAHBBHABHHHBAHBHHHBHHBHHBBBAAABHBHHHHHBHBBBBHBBBHAABHHBAHABBHBBHABBHAHAHABAHHHHABBHAHHHBBA	H	H
2U	16	49.7	S	Cod	7171944|58:T>C	TGCAGGTCGGCCCGCGCCTTGGGGGAGAGGTTGAAGTGCGTGGACTCGGCTGGCTCGGTGCCACACCAC	2A	690334538	690334606	787782082	1.22e-22	111	69	3	0	0	2U	476588639	476588707	646201372	7.81e-25	117	69	2	0	0	-	-	-	-	-	-	-	-	-	-	2D	545972716	545972784	654278971	3.47e-23	111	69	3	0	0	HHAHAHBHHHHBBHBABBBAHAHAHHAHHAHAAHHAAHHBBHHHHBBHABH-HHHBHBBHHHBHHHHABHB-HHHBBHHAABAHBAHHAHBABHHHHBHABHHBAAHBAHHHBHBHHABA-HBAABAHBBHHBAAHHBBHABHHHHAHBHHHBHHHHHABBAAABHBHHHHHBABBBAHBBBHAABHHBAHABBH-HHABBAHHAHABABHHHBBBBAHHHHBA	H	H
2U	17	54.36	S	Cod	6030296|23:C>T	TGCAGATACGGAGCAGAAACACACTCACGCACACACATTTGCATTTCCGAGATCGGAAGAGCGGTTCAG	2D	547536360	547536312	656544405	3.43e-13	80.5	49	2	0	0	2U	477135631	477135583	646201372	4.73e-17	91.6	49	0	0	0	-	-	-	-	-	-	-	-	-	-	2D	546759649	546759601	654278971	9.78e-14	80.5	49	2	0	0	HHAHAHHHHHHBBHBABBBAHAHAHHAHHHHAAHHAAHHBBHHHHBBHHBHBHHHBHBBHBHBHHHHHBHBBHHHBBHHAABAHBAHHAHBABHHHHBHABHHBAAHHAHHABABHHABAHHBAABHHBBHHBAAHHBHHABHHHHAHBHHHBHHHHBABHAAABABHHHHHBABHBHHBBBHAABAHBAHHBBHBHHABBAHHAAABHBHHHBBBBAAHHHBA	H	H
2U	18	55.93	S	Cod	7171554|30:G>A	TGCAGCGGCTCTCCAGCAGATGCGGGGCATGACGCAGATGCGTCCGAGATCGGAAGAGCGGTTCAGCAG	-	-	-	-	-	-	-	-	-	-	2U	479518848	479518893	646201372	2.2e-15	86.1	46	0	0	0	-	-	-	-	-	-	-	-	-	-	-	-	-	-	-	-	-	-	-	-	HHAHAHHHHHHBBHBABBBAHHHAHHAHHHHAHHHAAHHBBHHHHBBHHBHBHHHBHBBHBHBHHBHHBHBBHHHBBHHAABAHBAHHAHBABHHHHBHHBHHBAAHHAHHABABHHABABHBAAHHHBBHHBAAHHBHHABHHHHAHBHHHBHHHHBABHAAABABHHHHHBABHBHHBBBHAABAHBAHHBBHBHHABBAHHAAABHHHHHBBBBAAHHHBA	H	H
2U	19	60.04	S	Cod	7168347|21:C>G	TGCAGTGATTGATGCAGCACGCTGCTGCCGCTACCGATCGCCTGTTCACCGAGATCGGAAGAGCGGTTC	-	-	-	-	-	-	-	-	-	-	2U	488476365	488476315	646201372	3.66e-18	95.3	51	0	0	0	-	-	-	-	-	-	-	-	-	-	-	-	-	-	-	-	-	-	-	-	HBAHAHHHHHHHBHBABBBABAHAHHAHHHHAHHHAAHHBBHHHHBBHHBHBHAHBHBBHBHBHHBHHBHBBHHHBBHHAABAHBAHHAHBABHHHHBHHBHHBAAHHAHHABABHHABABHBHAHAHHBHHBAAHHBHHABHHHHBHBHHHBHHHHBABHAAABABHBHAHBABHBHHBBBAAAHAHHAHHBBABHHABBAHHHHABHHHHHBBBBAAHHHBA	H	B
2U	20	61.38	S	Cod	5325266|61:C>T-234U	TGCAGCGACGAGTGCCGTCACGAGCAGATGCAGCTCGACGCCGCCTGCGCCAGGCAGGCGGCCAGGGCG	2A	706717132	706717200	787782082	2.62e-24	117	69	2	0	0	2U	492923838	492923906	646201372	3.61e-28	128	69	0	0	0	2M	477587590	477587658	644874278	8.02e-25	117	69	2	0	0	2D	562967183	562967248	654278971	3.47e-23	111	66	2	0	0	HBAHAHAHHHHHBHBABBBABAHAAHAHHHHAHHHAAHHBBHHHHBBHHBHBHAHBHBBHBHBHHBHHBHBBHHHBBHHAABAHBAHHHHBABHHHHBHHBHHBAAHHAHHABABHHABABHBHAHAHHBHHBAAHHBHAABHHHHBHBHHHBHHHHBABHAAABABHHHAHBABBBHHBBBAAAHAHHAHHBBABHHABBAHHHHABHHHHHBBBBAAHHHBA	H	B
2U	21	62.05	S	Cod	1696632|50:C>G	TGCAGCGAGGAGTGCCGCGACGAGCAGATGCAGCTCGACGCCATCGCCGCCAGGCAAGCCGCCCGAGAT	2A	707129876	707129940	787782082	9.41e-24	115	65	1	0	0	2U	493741761	493741825	646201372	6.04e-26	121	65	0	0	0	2M	478472929	478472993	644874278	2.89e-24	115	65	1	0	0	2D	563477705	563477769	654278971	1.25e-22	110	65	2	0	0	HBAHAHAHHHHHBHBABBBABAHAAHAHHHHAHHHHAHHBBHHHHBBHHBHBHAHBHBBHBHBHHBHHBHBBHHHBHHHAABAHBAHHHHBABHHHHBHHBHHBAAHHAHHABABHHABABHBHAHAHHBHHBAAHHBHAABHHHHBHBHHHBHHHHBABHAAABABHHHAHBABBBHHBBBAAAHAHHAHHBBABHHABBAHHHHABHHHHHBBBBHAHHHBA	H	B
2U	22	64.97	S	Cod	6050468|5:C>T	TGCAGCGAGGAGTGCCGTGACGAGCAGATGCAGCTCGACGCTATCTGCTCCAGCCAGGCCGCCCGAGAT	2A	707176315	707176379	787782082	4.38e-22	110	65	2	0	0	2U	493841407	493841471	646201372	6.04e-26	121	65	0	0	0	-	-	-	-	-	-	-	-	-	-	2D	563643127	563643191	654278971	5.8e-21	104	65	3	0	0	HBAHAHAHHHHHBHBABBBABAHAAHAHHHHAHHHHAHHBBHHHABBHABHBHAHHHBBHBHBHHBHBBHBBHHHBBHHAABAHBAHHHHBABBAHHBHHBHHBAAHHAHHHBABHHABABHBHAHAHHBHHBAHHHBHAABHHHHBHBAHHBHHHHBABHAAABABHHHAHBABBBHABBBAAAHAHHHHHBBABHHABBAHHHHABAHHHHBBBBHAHHHBA	H	B
2U	23	82.87	S	Cod	7161089|15:G>T-234U	TGCAGCCGCGTTTTGGAAAGGAGAGGAACACAAAGGACCAGCGCGTCGCCCGCCCGAGATCGGAAGAGC	-	-	-	-	-	-	-	-	-	-	2U	503418661	503418606	646201372	1.32e-17	93.5	56	2	0	0	-	-	-	-	-	-	-	-	-	-	-	-	-	-	-	-	-	-	-	-	HBAHHAAHHHHHAHBAHHHAHHHAHHAAHHHABHBBAHABHAHHABHAABHBBAHBABBHBHHHHBHBBABBABHHBBBABBHHHAHABHBABBAHHHHABHHBHAAHABHHBHBAHABABHBHAHHBHBAHBAAHHHHAHBHHHHBHBABBBHHHBBAHHAAABAHHHHHBBABABHAHBHAAHHAHHHHHBHABBABBBABAHHAHAHAHAHBBBHAHHHBA	H	B
2U	24	89.09	S	Cod	1086699|28:G>C	TGCAGCATCAGGCAGTTCCCATGCCCAAGCTCTCCCGATATGAAATTACCCGAGATCGGAAGAGCGGTT	2D	580487409	580487358	656544405	3.41e-18	97.1	52	0	0	0	2U	505832169	505832118	646201372	1.02e-18	97.1	52	0	0	0	-	-	-	-	-	-	-	-	-	-	2D	578741621	578741570	654278971	9.71e-19	97.1	52	0	0	0	HHHHHAAHHHHHAHBAHHHAHHHAHHAAHHHABHBHAHABHAHHABHHHBABBABBABHHBHHHHBHBBABBABHBBHBABBHHHAHABHBABBAHHHHABHBBHAAHABHHBHBAHABABBBHAHBHHBAHBAAHHHBAHBHHAHBBBABHBHHHBBAHHAAABABBHHHBBABHBHAHHHAAHHHHHHHHBHABHABBHABAHHAHAHHHAHBBBHAHHHHA	H	H
2U	25	92.03	S	Cod	1288460|23:A>G	TGCAGCTGCGGCAGATCGCCGCGACGGCGCTGACGCGACGAGGGAGGAGAAGGAGGAGGACGCGGAGAG	-	-	-	-	-	-	-	-	-	-	2U	508010824	508010756	646201372	3.61e-28	128	69	0	0	0	-	-	-	-	-	-	-	-	-	-	-	-	-	-	-	-	-	-	-	-	HBHHHAAHHHHHAHBAHHHAHHHAHHAAHHHABHHHAHABHAHHABHHHBABBAHBABHHBHHHHBHBBABBABHHBHBABBHHHAHHBHBABBAHHHHABHBBHAABABHHBHBAHABABBBHAHBHHBAHBAAHHHBAHBHBAHBHBABHBHHHBBAHHAAHBABHHHHBBABHBHAHHHAAHAHHHHHHBHABBABBHABAHHAHAHHHAHBBBBAHHHHA	H	B
2U	26	103.8	S	Cod	1023052|36:C>T-234U	TGCAGCGAGTGCGGCTGCTACGACGCGTTCTGCGACCGCTGCTGCCCCTGCGTCTCCTACGACGCGCGC	3A	53555025	53554957	754128162	5.62e-26	122	69	1	0	0	2U	510963964	510963896	646201372	1.68e-26	122	69	1	0	0	3M	45628928	45628860	693849849	1.72e-26	122	69	1	0	0	3D	43446592	43446524	629928698	1.6e-26	122	69	1	0	0	HBHHHAAHHBHHAHBHHHBAHHHAHHAAHHHAAHAHAAHHHAHHABHHHBHBBABBABHBBBHBHBAHAABBHBBABHBAHBHHHAHHBHBABBHHHHHHHHBBAAABABHHBHBHHABABBBHAHBAHBAHBAAHBHHAHBBHAHBHHABHHHBHBBHBHAAHBAHHHHHBBHBHBHAAHAAHBAHHHHHABHABBABBAABAHHAHAHHAAHBHBBHHHHBA	H	B
2U	27	111.98	S	Cod	7170846|10:A>G	TGCAGGGTTTAGTTTGGTGTTGCCTGATCGGCTGATCGCCCGAGATCGGAAGAGCGGTTCAGCAGGAAT	-	-	-	-	-	-	-	-	-	-	-	-	-	-	-	-	-	-	-	-	-	-	-	-	-	-	-	-	-	-	-	-	-	-	-	-	-	-	-	-	HBHBHHAHHBHHAHBHHHHAHHHAHHAAHABAAHAHAABHHAHHABAHHHHBHABBHBHHBBHBHBAHAABBHBHABHBAHBHHBAHABHBABBHBHAHHHHBBAAABABHHBHHHHHHABBHHAHBAHBAHBAABBHBAHBBHHABHHABHHHAHBBHBHAAHBAHAHHHBHHBHBHAAAAHHBAHHHBHABHHBBABBAABAHHAHAHHAAHHHBHHHHHHA	H	B
2U	28	113.32	S	Cod	5984402|36:G>A	TGCAGCGAAGGCGTCTTGGATGGTGGCCATGAGCGTGGGCGCGGTGGAGGCGCTCAAGGACCAGGCCGA	2B	717301363	717301298	812755788	5.62e-26	122	66	0	0	0	2U	512824965	512824898	646201372	1.3e-27	126	68	0	0	0	2M	498241225	498241160	644874278	1.72e-26	122	66	0	0	0	2D	619183131	619183196	654278971	3.47e-23	111	66	2	0	0	HBHBHHAHHBHHAHBHHHHHHHHAHHAAHABAAHAHAABHHAHHABAHBHHBHABBHBHHBBHBHBAHAABBHBAABHBAHBHHBAHABHBABBHBHHHHHHBBHAABABHHBHHHHHHABBHHAHBAHBAHBAABBHBAHBBHHABHHABHHHAHBBHBHAAHBAHAHHHBHHBHBHAAAAAHBAHHHBHABHHBBABBAABAHHAHAHHAAHHHBHHHHHHA	H	B
2U	29	115.12	S	Cod	6049347|23:C>G	TGCAGCGGGACCACGACACCGCCCTGCGCCTCCTCCACCCCTTCACCGAGATCGGAAGAGCGGTTCAGC	-	-	-	-	-	-	-	-	-	-	2U	513071740	513071693	646201372	1.7e-16	89.8	48	0	0	0	-	-	-	-	-	-	-	-	-	-	-	-	-	-	-	-	-	-	-	-	ABHBHHAHHBHHAHHHHHHHHHHABHAAHABAAHAHAABHHAHHABAHBHHBHABBHBHHBBHBHBAHAABBHBHABHBAHBHHBAHABHBABBHBHHHHHBBBHAABABHHBHHHHHHABBHHAHBAHBAHBAABBHBAHBBHHABHHABHHHAHBBHBHAAHBAHAHHBBAHBHBHAAAAAHBAHHHBHABHHBBABBAABAHHAHAHHAAHBHBHHHHHHA	A	B
2U	30	116.01	S	Cod	3021821|9:C>T-234U	TGCAGAAACCTCTCCCCTGACCTCAGTAGTTGTGCCCGAGATCGGAAGAGCGGTTCAGCAGGAATGCCG	2B	719456137	719456100	812755788	2.07e-10	71.3	38	0	0	0	-	-	-	-	-	-	-	-	-	-	-	-	-	-	-	-	-	-	-	-	-	-	-	-	-	-	-	-	-	-	ABHBHHAHHBHHAHHHHHHHHHHABHAAHABAAHAHAABHHAHHABAHBHHBHABBHBHHBBHBHBHHAABBHBHABHBAHBHHBAHABHBABBHBHHHHHBBBHHABABHHBHHHHHHABBHHAHBAHBAHBAABBHBAHBBHHHBHHABHHHAHBBHBHAAHBAHAHHBBAHBHBHAAAAAHBAHHHBHABHHBBABBAABHHHAHAHHAAHBHBHHHHHHA	A	B
2U	31	118.72	S	Cod	5987079|42:A>C	TGCAGGCACTCTGATTTCTGATGATCTTCGATTGATCGATCAATGGCGAAGTCTGGTTAACCGAGATCG	-	-	-	-	-	-	-	-	-	-	2U	515172025	515172087	646201372	7.81e-25	117	63	0	0	0	-	-	-	-	-	-	-	-	-	-	-	-	-	-	-	-	-	-	-	-	ABHBHHAHHBHHAHHHHHHHHHHABHAHHABAAHAHHABHHAHHABAHBHHBHABBHBHHBBHBHBHHAABBHBHABHBAHBHHBAHABHHABBHBHHHHHBBBHHABABHABHHHAHHABBHHAHBAHBAHBAABBHBAHBBHHHBHHHBHHHAHBBHBHAAHBHHAHHBBAHBHBHAAAAAHBAHHBBHABHHBHHBBAABHHBAHAHHAAHBHBHBHHHHA	A	B
2U	32	121.67	S	Cod	2322355|8:C>T-2U	TGCAGGCGCTGCTGGAGATTGCCACGCAGTTTCGCCGTGCCTCGAGGGACAGCGAGGGCCGCATCCTTG	2B	724491219	724491165	812755788	1.59e-16	91.6	55	2	0	0	2U	516031522	516031467	646201372	2.83e-19	99	56	1	0	0	2M	501746232	501746299	644874278	6.2e-26	121	68	1	0	0	-	-	-	-	-	-	-	-	-	-	ABHBBAAHHBHHAHHHHHHHHHHHBHAHHABAAHAHHABHHAHHABAHBHHBHABBHBHHBBHBHBHHAABBABHABHBHHBHHBAHABHHABBHBHAHHHBHBHHAHABHABHBHAHHAHBHHAHBAHBAHBAABBHBAHBBHHHBHHHBHHHAHBBHBHAAABHHAHHBBAHBHBHAAAAAHBAHBBBHABHHBHHBBAABHHBAHAHHAAHBHHHBHHHHA	A	B
2U	33	126.23	S	Cod	7166074|29:T>C-234U	TGCAGTCAAGCAGTGCAGAGCTGGTACTATTTCCTAGCAGTATGCCCGCCGAGATCGGAAGAGCGGTTC	-	-	-	-	-	-	-	-	-	-	2U	517340761	517340711	646201372	3.66e-18	95.3	51	0	0	0	-	-	-	-	-	-	-	-	-	-	-	-	-	-	-	-	-	-	-	-	ABHBBAAHHBHBAHHHHHHHHHHHHHAHHABAAAAHAABHHAHHABAHBHHBHABBHBHBBBHBHHHHAABBABHABABHHBHHBAHABHBABBHBHABHBBHBHHABABHABHBHAHHABBHHAHBAHBAHBAABBHBAHBBHHHBHHHBHBHAHHBHBHAAABHHAHHBBAHHHBHAHAAAHBAHBBBHHBHHBHHBBHABHHBAHAHHAABBHHHBHHAHA	A	B
2U	34	129.17	S	Cod	6021664|9:C>T	TGCAGTGCCCACCGCCTAGCGCCGCACTTCAGCCCGAGATCGGAAGAGCGGTTCAGCAGGAATGCCGAG	-	-	-	-	-	-	-	-	-	-	-	-	-	-	-	-	-	-	-	-	-	-	-	-	-	-	-	-	-	-	-	-	-	-	-	-	-	-	-	-	ABHBBAAHHBHBAHAHHHHHHHHHHHHHHABAAAAHHABHHAHHABAHHHHBHABBHBHBBBHBHHHHAABBABHABHBHHBHHBAHABHBABBHBHABHBBHBHHABABHABHBHAHHABBAHAHBHHBAHBAABBHBAHBBHHHBHHHBHHHAHHBHBHAAABAHAHHBBAHHBBHAHAAAHBAHBHBHHBHHBHHHBHABHABAHAHHAABBHHHBHHAHA	A	B
2U	35	129.84	S	Cod	6019895|35:C>T	TGCAGGTACGCCCGAGGTTGAGCGTTTCCATTAGGCCGAACACGTCGCCGAGATCGGAAGAGCGGTTCA	-	-	-	-	-	-	-	-	-	-	2U	521582504	521582455	646201372	6.12e-16	87.9	50	1	0	0	-	-	-	-	-	-	-	-	-	-	-	-	-	-	-	-	-	-	-	-	ABHBBAAHHBHBAHAHHHHHHHHHHHHHHABAAAAHHABHHAHHABAHHHHBHABBHBHBBBHBHHHHAABBABHABHBHHBHHBAHABHBABBHBHABHBBHBHHABABHABHBHAHHABHAHAHBHHBAHBAABBHBAHBBHHHBHHHBBHHAHHBHHHAAABAHAHHBBAHHBBHAHAAAHBAHBHBHHBHHBHHHBHABHABAHAHHAABBHHHBHHAHA	A	B
2U	36	131.41	S	Cod	6049059|17:C>G	TGCAGCGGTTCTCTTTTCAGCTGTCGCCGACGTACGTGCACGCGCCATATGCCGTCCTTACACTGCACC	-	-	-	-	-	-	-	-	-	-	2U	528876635	528876703	646201372	3.61e-28	128	69	0	0	0	2M	513593543	513593611	644874278	3.73e-23	111	69	3	0	0	-	-	-	-	-	-	-	-	-	-	ABHBBAAHHBHBAHAHHHHHHHHHHHHHHABAAAHHHABHHAHHABAHHHHBHAHBHBBBBBHBHHHHAABBABHABHBHHBHHBAHABHBABBHBHABHBBHBHHABABHABHBHAHHABHAHAHBHHBHHBAABBHBAHBBHHHBHHHBBHHAHHBHHHAAABAHAHHBBAHHBBHAHAAHHBAHBHBHHBHHBHHHBHABHABAHABHAABBHHHBHHABA	A	B
2U	37	134.82	S	Cod	4397962|10:C>T-234U	TGCAGCCTGCCGTTGTTCTCCACGCTGAAGATCCGAGATCGGAAGAGCGGTTCAGCAGGAATGCCGAGA	2B	739856316	739856350	812755788	9.61e-09	65.8	35	0	0	0	-	-	-	-	-	-	-	-	-	-	-	-	-	-	-	-	-	-	-	-	-	-	-	-	-	-	-	-	-	-	ABHBBAAHHBHBAHAHHBHHHHHHHHHHHABAAAHHHABHHAHHABAHHHHBHHHBHBBBBHHBHHHHAABBABHABHBHHBHHBAAABHBAHBHBHABHBBHBHHABABHABHBHAHHABHAHAHBHBBHHBAHBBHBAHBBHHBBAHHBHHHAHHBBHHAAABAHAHHHBAAHBBHAHAAHHBAHBHBHHBHHBHAHBHABBABAHABHAABBHHHBHHABA	A	B
2U	38	135.04	S	Cod	7159461|59:C>T-2U	TGCAGGTTAGGTGAAAGGAACGTGCGCTCTTGTCGTTGGCGCACGCTGAACGAGGTTGTCGTTGCACTG	-	-	-	-	-	-	-	-	-	-	-	-	-	-	-	-	-	-	-	-	-	-	-	-	-	-	-	-	-	-	-	-	-	-	-	-	-	-	-	-	ABHBBAAHHBHBAHAHHBHHHHHHHHHHHABAAAHHHABHHAHHABAHHHHBHHHBHBBBBHHBHHHHAABBABHABHBHABHHBAAABHBAHBHBHABHBBHBHHABABHABHBHAHHABHAHAHBHBBHHBAHBBHBAHBBHHBBAHHBHHHAHHBBHHAAABAHAHHHBAAHBBHAHAAHHBAHBHBHHBHHBHAHBHABBABAHABHAABBHHHBHHABA	A	B
2U	39	138.67	S	Cod	5324930|40:C>T	TGCAGCTGGATTACTCGGCGGAGCCGCAGAGGATTGCTGACTCGACGGTGGTTCGGACGGTGTTAGAAT	-	-	-	-	-	-	-	-	-	-	2U	531616761	531616829	646201372	3.61e-28	128	69	0	0	0	-	-	-	-	-	-	-	-	-	-	-	-	-	-	-	-	-	-	-	-	ABHBBAAAHBHHAHAHHBHHHHHHHHHHHABAAAHHHABHHAHHABAHHHHBBHHBHBBBBHHBHHHHAABBABHABHBHABHHHAAABHBAHBHBHABHHBHBHHAHAHHABHBHAHHABHAHAHBHHBHHBAHBBHBAHHBHHHBAHHHHHBAHHBBHHAAABAHAHHABAAHBBHAHAAHHBAHBHBHHHHHBHAHBHABBAHAHABHAABBBHHBHHABA	A	B
2U	40	141.39	S	Cod	5981238|26:C>G-234U	TGCAGAGATAGGCTGGTCCATAGAGGCCAGGGGAGGCGACGGAGAGTTGGAGGTGTCTCCCGAGATCGG	-	-	-	-	-	-	-	-	-	-	2U	531582390	531582451	646201372	1.31e-22	110	62	1	0	0	-	-	-	-	-	-	-	-	-	-	-	-	-	-	-	-	-	-	-	-	ABHBBAAHHBHAHHAHHBHHHHHHHHHHHABAAAHHHABHHAHHABAHHHHBBHHBHBBBBAHBHHHHAABBABHABHBHABHHHAAABABAHBHBHHBHHBHBHHAHAHHABHBHAHHABHAHAHBHHBHHBAHBBHBAHHBHHHBAHHHHHBAHHBBHHHAHBAHHHHABAAHBBHHHHAHHBAHBHBHHHHHBHAHBHHBBAHAHABHAABBBHHBHHABA	A	B
2U	41	144.79	S	Cod	1127590|38:G>A	TGCAGAGGCAGGCCCTTGTACTCCATGACGGCCGCCACGTCGCGCGCCAGCGTGGAGCGGATGATGGCC	2A	780628908	780628976	787782082	5.62e-26	122	69	1	0	0	2U	531830052	531830120	646201372	7.81e-25	117	69	2	0	0	2M	518734598	518734530	644874278	1.72e-26	122	69	1	0	0	2D	603839971	603839903	654278971	1.6e-26	122	69	1	0	0	AHHBBAAHHBHAHHAHHBHHHHHHHHHHHABAAAHHHABHBAHHABAHHHHBBHHBHBBBBAHHHHHHAAHBABHABABHBBHHHHAAHABHHBABHHBHHBHBHHAHAHHABHBHAHBABHAHAHBHHBHHBAHBHHBAHHBHHHBAHHHAHBAHHBHHHHAHBAHHHHABAAHBBHHHHAHHBAHBHBHHHHHBHAHBHHBBAHAHABHAABBBHHBHHABA	A	H
2U	42	150.08	S	Cod	6013134|12:C>T	TGCAGATCTCGACCCCCTCACTCGATCGTGATTGGGGTTCGAAGGGGCTGGAGCGAATCCGAGATCGGA	-	-	-	-	-	-	-	-	-	-	2U	534023373	534023433	646201372	4.7e-22	108	61	1	0	0	-	-	-	-	-	-	-	-	-	-	-	-	-	-	-	-	-	-	-	-	AHHBHAAHHBHAHHAHHBHHHHHHBHHHHABHAAHHHABHBHHHABAHBHHBBHHBHBBBBBHHHHHHAAHBHBHABABHBBHHHHAAHABHHBABHABHHBABHHAAAHHABHBHAABHBHAHAHBHHBHHBAHBAHBAHHBBAHBAHHHAHBAAHBBHHHAHBAHHHBABAAHBBHHHHHHHBAHBHBHAHHHBHAHBHHBBAHAHABHAHBBBHHBHBABA	A	H
2U	43	154.65	S	Cod	7168302|17:A>C-2M	TGCAGTATTTCTTCCTAAGTCAGACGATCCGAGATCGGAAGAGCGGTTCAGCAGGAATGCCGAGACCGA	-	-	-	-	-	-	-	-	-	-	-	-	-	-	-	-	-	-	-	-	-	-	-	-	-	-	-	-	-	-	-	-	-	-	-	-	-	-	-	-	AHHBHAAHHBHAHHAHHBHHHHHHBHHHHABHAAHHHABABHHHABAHBHHBBHHBHBHBHBHHHHHHAAHBHBHABABHBBHHHHAAAABHHBHBHABHHBABHHAAAHHABBBHAHBHBHAHABBHHBHHBABBAHHAHHBBAHBAHHHAHBAAHBBHHBBHBAHHHBABAAHBBHHHHHHHBAHHHHHAHHHBHAABHHBBHHAHHBHAHHHBHHBHBABA	A	H
2U	44	155.54	S	Cod	6017553|19:G>A	TGCAGCTTCCTCCAACAACGGCAAAAGAGGATAGCAGGTTTTTTAGTGCCGAGATCGGAAGAGCGGTTC	-	-	-	-	-	-	-	-	-	-	2U	536826089	536826039	646201372	3.66e-18	95.3	51	0	0	0	-	-	-	-	-	-	-	-	-	-	-	-	-	-	-	-	-	-	-	-	AHHBHAAAHBHAHHAAHBHHHHHHBHHHHABHAAHHHABABHHHABAHBHHBBHHBHBHBHBHHHHHHAAHBHBHABABHBBHHHHAAAABHHBHBHABHHBABHHAAAHHABBBHAHBHBHAHABBHHBHHBABBAHHAHHBBAHBAHBHAHBAAHBBHHBHHBAHHHBABAAHBBHHHHHHHBAHHHHHAHHHBHAABHHBBHHAHHBHAHHHBHHBHBABA	A	H
2U	45	160.59	S	Cod	7164388|58:T>C-234U	TGCAGTCATGTATGCTGCTACGGCCGTAGACTGCAACCAAGCTGTCACTCAATTCGGCTAGGGCAATGT	2A	746588716	746588784	787782082	2.62e-24	117	69	2	0	0	2U	537905687	537905619	646201372	1.68e-26	122	69	1	0	0	2M	526342980	526342912	644874278	1.72e-26	122	69	1	0	0	-	-	-	-	-	-	-	-	-	-	AHHBBAAAHBHAHBAAHHHHHAHHBHHHHABHAHHHHABHBHHHAHHHBHHBHHHBHBHBHBHHHHHHAAHBHBHABHBHBBHHHHAAAAHHHBHBHABHABABHHAAAHHABBBHAHHHBHAHABBAHBHHBABBAHHABHBBAHBAHBHAHBAAHBHAHBHHBAHHHBABAAHBBHHAHHHHHHHHAHHAHHHBHAABHHBBHHAHHBHAHHHBHHBHHABA	A	H
2U	46	166.12	S	Cod	7170097|11:C>A	TGCAGCCGCTGCTGACTACTGCCTCGGCCACCATGGCCACGGCCTCCTCCTTGCCTCGCCTGCCTTTAT	5D	31633584	31633516	569951140	5.62e-26	122	69	1	0	0	3U	585863015	585862947	587623253	1.68e-26	122	69	1	0	0	2M	276235852	276235784	644874278	3.73e-23	111	69	3	0	0	5D	34747727	34747659	584392036	1.6e-26	122	69	1	0	0	HHHBBAHAHHHAHHHAHHHHHAHHHHHHHABHAHHHHHBHBHAHAAHHBHHBHHHBHBHBHHHHHHHHAHHBHBHABHBHBBHHHHAAAABHHBHBHABHABABHHAAAHAABBBHAHABBBAHABHAHBHHBABBAHHABHBBAHBAHBHAHBAAHBHAHBHABAHHHBABHAHBBHBAHHHHHHHHHHHAHHHBHAABHHBBHHBHHBHAHHHBHBBHHABA	H	H
2U	47	170.48	S	Cod	6015221|22:A>T-234U	TGCAGCCGCACCACGAAAGAAAATTTAATCCGAGATCGGAAGAGCGGTTCAGCAGGAATGCCGAGACCG	-	-	-	-	-	-	-	-	-	-	2U	543197603	543197572	646201372	1.33e-07	60.2	32	0	0	0	-	-	-	-	-	-	-	-	-	-	-	-	-	-	-	-	-	-	-	-	HHABBAHAHHHAHHHAHHHHHAHHHHHHHABHAHHHHHBHBHAHAAHHBHHBHHHBHBABHHAHHHHHHHHBHBHAHHBHHBHHHHAHAABHHBHBHABHABABHHAHHHAABBBHAHABBBAHABHABBHHBABBAHHABHBBABBHHBHAHBAAHBHAHBHABAHHHBABAAABBABABHHHHHHHHHHAHHHBHAABHHBBHHBHHBHAHHHHHBHHHHBA	H	H
2U	48	172.05	S	Cod	7166948|23:C>G-3M	TGCAGCTGGGGCTGCTGCTGCTGCTGGTGCTGGTGCTGCTGCTGCTGCGGCGGCGGGGCGCGCTCGTAC	-	-	-	-	-	-	-	-	-	-	-	-	-	-	-	-	-	-	-	-	-	-	-	-	-	-	-	-	-	-	-	-	-	-	-	-	-	-	-	-	HHHBBAHAHHHAHHHAHHHHHAHHHHHHHABHAHHHHHBHBHAHAAHHBHHBHHHBHBABHHAHHHHHHHHBHBHAHHBHHBHHHHAHAABHHBHBHABHABABHHHHHHAHBBBAAHABBBHHHBHABBHHBABBAHHABHBBABBHABHAHBAAHBHAHBHABAHHHBABAAABBABABHHHHHHHHHHAHHHBHAABHHBBHHBHHBHAHHHHHBHHHHBA	H	H
2U	49	174.76	S	Cod	5002430|63:C>G-36U	TGCAGCACGGCGATGACGGCAAATGGTTCGCAGATGTGGTGGTGGTCCTGCACAGCGAGACGTCGTGGA	-	-	-	-	-	-	-	-	-	-	2U	544451091	544451159	646201372	3.61e-28	128	69	0	0	0	-	-	-	-	-	-	-	-	-	-	-	-	-	-	-	-	-	-	-	-	HHHBBAHAHHHHHHHAHHHHHAHHHHHHHABHAHHHHHBHBHAHAAHHBHHBHBHBHBABHHHHHHHHHHHBHBHAHHBHBBHAHBAHAABAHBBBHABHABABHHHHHHAHBBBAAHABBBHHHBHABBHHBABBAHHABHBBABBHABHAHBAAHBHAHBHABABHHBHBAAABBABABHHAHHHHHHHAHHHBHAABHBBBHHBHHBHAHHHHHBHHHHBA	H	H
2U	50	177.24	S	Cod	7158198|63:A>G-234U	TGCAGCACGCGTGCCGCCGAGGCTGCCGAGCCGTTGCAGCGCTGTGGGTTGGGCTTCGCCCTAACGCGT	7D	575386876	575386938	642921167	2.64e-19	100	63	3	0	0	2U	544839730	544839662	646201372	1.68e-26	122	69	1	0	0	7M	528336436	528336497	698532677	6.25e-21	104	62	2	0	0	7D	580529285	580529347	652241541	7.51e-20	100	63	3	0	0	HHHBBAHAHHHHHHHAHHHHHAHHHHHHHABHAHHHHHBHHHAHAAHHBHHBHBHBHBABHHHHHHHHHAHBHBHBHHBHBBHAHBAAAABAABBBHAHHABABHHHHHHAHBBBAHHABBBHHHHHABBHHBABBAHHABHBBABBHABHAHBHAHBHAHBHABABHHBHBAAABBABABHHAHHHHAHHAHHHBHAABHBBBHHBHHBHAHHHHHBHHHHBA	H	H
2U	51	191.27	S	Cod	7171800|41:G>T-234U	TGCAGATCTTACCAGCTAGATTGATCGGCGGGGACGGGCACGGTCGACTCTGCCGCCGAGGATGAACCA	2D	82298154	82298086	656544405	2.62e-24	117	69	2	0	0	2U	555371406	555371474	646201372	3.61e-28	128	69	0	0	0	-	-	-	-	-	-	-	-	-	-	2D	85420076	85420008	654278971	7.46e-25	117	69	2	0	0	HHHBHAHAABHHHHHAHBABHAAHAHHABABHAHHBAHAHHBAAAAHHBHHBHBHBHBAHHHHHHHHHBAHBHBAHHHHHBBHHHBAAAHBAAHBHBAHHHHABHHHHHHHHBBBAHHAHBHHHAHHAHBAHBABHHHHABABBHBHHABHHBBAHBBHHHBHABHBHHBBBAHABBABABHBAHHHHAHHAAHHBBAABHBHBHHBHHBAHHAHHHBBHHABA	H	H
2U	52	192.39	S	Cod	7157914|48:G>C-24U	TGCAGAGCATTTAGGTCCTCACAGTGTGCCTAGTGCCTACCGAACTTTGGAAAGAGAAAAAGACAGTGT	2D	82058753	82058821	656544405	1.22e-22	111	69	3	0	0	2U	555824536	555824468	646201372	1.68e-26	122	69	1	0	0	-	-	-	-	-	-	-	-	-	-	2D	85168415	85168483	654278971	3.47e-23	111	69	3	0	0	HHHBHAHAABHHHHHAHBAHHAAHAHHABABHAHHBAHAHHBAAAAHABHHBHBHBHBAHHHHHHHHBBAHBHHAHHHHHBBHHHBAAAHBAAHBHBAHHHHABHHHHHHHHBBBAHHAHBHHHAHHAHBAHBABHHHHABABBHBHHABHHBBAHBBHHHBHABHBHHBBBAHABBABABHBAHHHHAHHAAHH-BAABHBHHHHBHHBAHHAHHHBBHHABA	H	H
2U	53	193.97	S	Cod	7170401|11:C>G-24U	TGCAGTTGAACCATCAAACATGGTTATGTTCGGGAAATCAAGAACTGCTCTCACAAATTTGGCAAGGAG	2D	81464624	81464556	656544405	2.62e-24	117	69	2	0	0	2U	556479239	556479304	646201372	7.81e-25	117	66	1	0	0	2M	8412220	8412152	644874278	8.02e-25	117	69	2	0	0	2D	84566805	84566737	654278971	7.46e-25	117	69	2	0	0	HHHHHAHAABHHHHHAHBAHHAAHAHHABABHAHHBAHAHHBAAAAHABHHBHHHBHBHHHHHHHHHHBAHBHHAAHHHHBBHHHBAAAHBAAHBHBAHHHHHBHHHHHHHHBBBAHHAHBHHHAHHAHBAHBABHHHHABABBHBBHABHHBBAHBBHHHBHABHBHHBBBAHABBABABHBAHHHHAHHAAHH-BAABHBHHHHBHHBAHHAHHHBBHHABA	H	H
2U	54	197.62	S	Cod	992816|52:T>C	TGCAGGCGCTGCCGTATCTGAACGCCGTGGTGCTGGAGGCGCTGCGGCTGCATCCGCCGAGATCGGAAG	2A	74078370	74078428	787782082	2.04e-20	104	59	1	0	0	2U	568527084	568527026	646201372	1.31e-22	110	59	0	0	0	-	-	-	-	-	-	-	-	-	-	2D	75096380	75096438	654278971	5.8e-21	104	59	1	0	0	HHHHHAHAABHHHHHAHBAHHAAHAHHABAAHAHHBHHAHHBAAAAHABHHBHHHBHHHHHHHHHHHHBAHBHHAHHHHBBBHHHBAAAHBAAHBABAHHHAHBHAHHHHHHBBBHHHAHBAHHAHHAHBAHBABHHHHABAHHHBBHABHHHBAHBBHHHBHABHBHHBBBAHABBABABHBAHHHHAHHAAHHBBAABHHHHHHBHHBAHHAHHABBHHABA	H	H
2U	55	198.51	S	Cod	6012970|18:T>C	TGCAGATCAAAGAATGGGTCAGAGTCGTCGTGGAAGGAAGCCGAGATCGGAAGAGCGGTTCAGCAGGAA	2A	70254587	70254548	787782082	7.43e-10	69.4	41	0	1	1	2U	571590695	571590653	646201372	1.02e-13	80.5	43	0	0	0	-	-	-	-	-	-	-	-	-	-	-	-	-	-	-	-	-	-	-	-	HHHHHAHAABHHHHHAHBAHHAAHAHHABAAHAHHBHHAHHBAAAAHABHHBHHBBHAHHHHHHHHHHBAHBHHAHHHHBBBHHHBAAAHBAAHBABAHHHAHBHAHHHHHHBBBHHHAHBAHHAHHAHBAHBABHHHHABAHHHBBHABHHHBAHBBHHHBHABHBHHBBBAHABBABABHBAHHHHAHHAAHHBBHABHHHHHHBHHBAHHAHHHBBHHABA	H	H
2U	56	200.78	S	Cod	7172411|59:G>A	TGCAGGCGATGAGGGGCTGGGTCGTGGACCACAAGCTGCGGGCCGTAGGTGCGCCGCGGGGAGCTCCCA	2A	67128441	67128374	787782082	2.02e-25	121	68	1	0	0	2U	574244227	574244294	646201372	1.3e-27	126	68	0	0	0	2M	577432195	577432262	644874278	6.2e-26	121	68	1	0	0	2D	68322099	68322032	654278971	5.76e-26	121	68	1	0	0	HAHHHAHAABBHHHHAHBAHHAAHAHHABHAHAHHBHHAHHBAAAAHABHHBHHBBHHHHHHHHHHHHBAABHHAHHHHBBBHHHBAAAHBAABBAHAHHHAHBHAHHHHHHBBBHHHAHBAHHAHHAHBAHBABHHHHABAHHHHBHABHHHBAHBBHHHBHABHBHHBBBAAABBABABHBAHHHHAHHAAHH-BHABHHHHHHBHHBAHHAHHHBBHHHBA	H	A
2U	57	202.59	S	Cod	7170930|7:C>T	TGCAGTGCGGTAGTGGGGCACCAGGGGCAGGCTGAATCCGAGATCGGAAGAGCGGTTCAGCAGGAATGC	2A	66134147	66134186	787782082	1.6e-11	75	40	0	0	0	-	-	-	-	-	-	-	-	-	-	2M	578724390	578724354	644874278	2.28e-10	69.4	37	0	0	0	-	-	-	-	-	-	-	-	-	-	HAHHHAHAABBHHHHAHHAHHAAHAHHABHAHHHHBHHAHHBAAAAHABHHBHHBBHHBHHHHHHHHHHAABHHAHHHHBBBHBHBHAAHBAABBAHAHHHAHBHAHHHHHHBBBHHHAHBAHHAHHAHBAHBABHHHHABAHHHHBHABHHHBAHHBHHHBHABHBHBBBBAAABBABABHBAHHHHAHHAAHHBBHABHHHHHHBHHBAHHAHHHBBHHHBA	H	A
2U	58	206.24	S	Cod	3032890|8:G>A-7M	TGCAGGCAGCTGAACGCGCAGTTGTTGTTGGTCAAGGAACCCGAGATCGGAAGAGCGGTTCAGCAGGAA	2B	98815013	98815055	812755788	3.43e-13	80.5	43	0	0	0	-	-	-	-	-	-	-	-	-	-	-	-	-	-	-	-	-	-	-	-	-	-	-	-	-	-	-	-	-	-	HAHHHAHAABBHHAHAHHAHHAAHABHABHAHHHHBHHAHHBAAAAHABHHBHABBHABAHHHHHHHHHAABHHAHHHHBBBHBHBHAAHBAHBBAHAHHHAHBHHHHHAHHBBBBHHAHBAHHAHHHHBAHBABHHHHABAAHHHHHABHHHBAHHBHHHBHABHBABBBBAAABBABAHHBAHHHHAHHAAHH-BHHBBHHHHHBHHBAHHAHHHBBHHHBA	H	A
2U	59	207.59	S	Cod	3032131|17:G>A-234U	TGCAGACGAGCGTGTGCGTGAGTGAGCGGTCCGAACCGAGATCGGAAGAGCGGTTCAGCAGGAATGCCG	1D	237351638	237351601	498638509	9.61e-09	65.8	38	1	0	0	4U	631047480	631047508	663525381	6.21e-06	54.7	29	0	0	0	-	-	-	-	-	-	-	-	-	-	5D	241564382	241564419	584392036	2.74e-09	65.8	38	1	0	0	HAHHHAHAABBHHAHAHHAHHAAHABHABHAHHHHHHHAHHBAAAAHHBHBBHABBHHBAHHHHHHAHHAABHHAHHHHBBBHBHBHAAHBAHBBAHAHHHAHBHHHHHHHHBBBBHHAHBAHHAHHHHBAHBABHHHHABAAHHHHHABHHHBAHHBHHHBHABHBABBBBAAABBABAHHBAHHHHAHHAAHHBBHHBBHHHHHBHHBAHHAHHHBBHHHBA	H	A
2U	60	210.54	S	Cod	6046327|24:G>A	TGCAGCTTCTACGCGCACTCCAGCGGCACCAGCAGCGCCTGCGGAAACATGATCACGCAGCAGCAGCAG	-	-	-	-	-	-	-	-	-	-	2U	582410339	582410407	646201372	3.61e-28	128	69	0	0	0	2M	583097989	583098052	644874278	1.04e-23	113	64	1	0	0	-	-	-	-	-	-	-	-	-	-	HAHHHAHAABBHHAHHHHAHHAHHABHABHAHHHHHHHAHHHAAAAHHBHBBHAHBHHBAHHHHHHAHHAABHHAHHHHBBBHBHHHAAHBAHBBAAAHHHAHBHHHHHHHHBBBBHHAHBAHHAHHHHBAHBABHHHHABAAHHHHHABHHABAHAHHHHBHABHBABBBBAHABBABAHHBAHHHHAHHAAHHBBHHBBHHHHHBHHBAAHAHABBBHHHBA	H	A
2U	61	210.98	S	Cod	6017999|45:G>T	TGCAGGACGGGGAATCTCGACCCACAAATGTTATGCACGGTGTTGGTGGACCGAGATCGGAAGAGCGGT	2A	59166849	59166901	787782082	2.05e-15	87.9	53	2	0	0	2U	583295793	583295741	646201372	1.32e-17	93.5	53	1	0	0	2M	583802119	583802171	644874278	1.35e-17	93.5	53	1	0	0	-	-	-	-	-	-	-	-	-	-	HAHHHAHAABBHHAHHHHAHHAHHABHABHAHHHHHHHAHHHAAAAHHBHBBHAHBHABAHHHHHHAHHAABHHAHHHHBBBHBHHHAAHBAHBBAAAHHHAHBHHHHHHHHBBBBHHAHBAHHAHHHHBAHBABHHHHABAAHHHHHABHHABAAAHHHHBHABHBABBBBAHABBABAHHBAHHHHAHHAAHHBBHHBBHHHHHBHHBAAHAHABBBHHHBA	H	A
2U	62	211.42	S	Cod	5984099|36:T>C	TGCAGCCGCTCATCCCGCGTCTGGCATGCTCTCCCGTAGATCGGATCCCACACTCCTCCAGCCCAGAGC	-	-	-	-	-	-	-	-	-	-	2U	586095462	586095394	646201372	1.68e-26	122	69	1	0	0	-	-	-	-	-	-	-	-	-	-	-	-	-	-	-	-	-	-	-	-	HAHHHAHAHBBHHAHHHBAHHAHHABHABHAHHHHHHHAHHHAAAAHHBHBBHAHBHABAHHHHHHAHHAABHHAHHHHBBBHBHHHAAHBAHBBAAAHHHAHBHHHHHHHHBBBBHHAHBAHHAHHHHBAHBABHHHHABAAHHHHHABHHABAAAHHHHBHABHBABBBBAHABBABAHHBAHHHHAHHAAHHBBHHBBHHHHHBHHBAAHAHABBBHHHBA	H	A
2U	63	215.76	S	Cod	6018216|39:T>A	TGCAGGAGGTAACATTTGGAGCTTGAAAGACAGGGCAGATTTTCCTTTCCATGACCGAGATCGGAAGAG	2A	28424425	28424479	787782082	1.59e-16	91.6	55	2	0	0	2U	592654288	592654232	646201372	7.86e-20	100	57	1	0	0	-	-	-	-	-	-	-	-	-	-	-	-	-	-	-	-	-	-	-	-	HHHHHHHAHBHHHAAHHBAHHAHHABHABHAHHHHHHBAHHHAAHABHBHBBHAHBHABAHHHHHHAHHAABHHAHHHHBBBHBHHHAAHBAHHBAAAHHHAHBHHHHHHAABBBBHHAHBAHHAHHHHBHBBABBHHHABAAHHHHHABHHABAAAHHHBBHABHBABBBBAHABBABAHHBAHHHHAHHAAHHBBHHBBAHHHHBHBBAAHAHABHHHHABA	H	H
2U	64	216.88	S	Cod	7160658|12:T>C-234U	TGCAGCAAACAGTCGCGCGCCCAATTAGTGGCGCCGTCCTTTACGCCGAGATCGGAAGAGCGGTTCAGC	-	-	-	-	-	-	-	-	-	-	2U	595852720	595852673	646201372	7.92e-15	84.2	48	1	0	0	-	-	-	-	-	-	-	-	-	-	-	-	-	-	-	-	-	-	-	-	HHHHHHHAHBHHHAAHHBAHHAHHABHABHAHHHHHHBAHHHAAHABHBHBBHAHBHHBAHAHHHHAHHAABHHAHHHHBBBABHHHAAHHAHHBAAAHHHAHBHHHHHHAABBBBHHAHBAHHAHHHHBHBBHBBHHHABAAHHHHHABHHABAAAHHHBBHABHBABBBBAHABBABAHHBAHHHHAHHAAHHBBHHBBAHHHHBHBBAAHAHABHHHHABA	H	H
2U	65	218.94	S	Cod	7170786|21:G>T	TGCAGGAGGTACAAATTGGAAGTTAATTTGGATGCTAAAGATTGAAAACTGAGACCGAGATCGGAAGAG	2B	74318381	74318438	812755788	3.41e-18	97.1	58	2	0	0	2U	596124855	596124802	646201372	1.7e-16	89.8	54	2	0	0	-	-	-	-	-	-	-	-	-	-	-	-	-	-	-	-	-	-	-	-	HHHHHHHAHBHHHAAHHBAHHAHHABHABHAHHHHHHBAHHHAAHABHBHBBHAH-HABAHAHHHHAHHAABHHAHHHHBBBABHHHAAHHAHHBAAAHHHAHBHHHHBHAA-BBBHHAH-HHHAHHHHBHBBHBBHHHABAAHHHHHABHHABAHAHHHBBBABHBABBBBAHAHBABAHHBAHHHHAHHAAHH-BAHBBAHHHHBHBBHHHAHABHHHHABA	H	H
2U	66	226.82	S	Cod	6046070|43:G>T	TGCAGATGCCATTGATGAAGAAGTAGGAGGAGCCTCCAATGGCGCCAAGGATGAGGCCAAGGCCTGTCT	2A	45198549	45198617	787782082	2.62e-24	117	69	2	0	0	2U	598192277	598192209	646201372	3.61e-28	128	69	0	0	0	2M	596328979	596328911	644874278	8.02e-25	117	69	2	0	0	2D	42810255	42810323	654278971	7.46e-25	117	69	2	0	0	HHAHHBBAHBHHAAAHHHAHHAHAHBHABAABHHHHHBAHHHAHBABHBHBBBAHBAHBAHAHHHHAHHHABHHHHHHHBBBABHHHAAHHAHHBAAAHHHAHBBAHHBHAABHBBHHAHBHHHAHHHHBHBBHBBBHHABAAHHHHHABHHABHHAHHHBHBHBHBABBBBHHHHHABAHHHAHHHHAHHAAHHBHAABBAAHHHHHBBHHHAHABHHHHHHA	H	H
3M	1	0	S	Cod	7168815|16:A>G	TGCAGCTGACCGAGTCATGCACCTCCTGCACGATCTCCACTCTCCTGCGCACGTCGCTCCCCTGTACAG	7A	275565679	275565747	744491536	2.62e-24	117	69	2	0	0	-	-	-	-	-	-	-	-	-	-	3M	12610687	12610755	693849849	1.72e-26	122	69	1	0	0	-	-	-	-	-	-	-	-	-	-	HBAHABHBBHABHHHHBHHHBHAHABHHHHHAABBAAAHBAHHHAHHHAHBAHABHHHHHBHAHBBHHHBAHABBAHBHHBBAHHBAHHHHHHBBBBHHAHHBBHHHBHAABBAABHABHHHAHAHBBHHAHAHHHAHBBHAHHABBHHHHAHAHHABHABHHHHHHHHAAHABBBABHAAABBHHBHAAAHHBHHHHAHHBAHHHBBHBHAHBBHAHHHHAHA	H	B
3M	2	1.34	S	Cod	7158900|64:C>T	TGCAGCTGGGATGTATCGTAGTGTTGTATTTGTAAGTCCATGAGAAAGTAGGAAAATGCTAGTCCGAGA	5B	549852698	549852738	714805278	2.07e-10	71.3	41	1	0	0	-	-	-	-	-	-	-	-	-	-	-	-	-	-	-	-	-	-	-	-	-	-	-	-	-	-	-	-	-	-	HBAHABHBBHABHHHHBHHHBHAHABHHHHHHABBAAAHBAHHHAHHHAHBAHABHHHHHBHAHBBHHHBAHABBAHBHHBBAHHBHHHHHHHBHBBHHAHHBBHHHBHHABBAHBHABHHHAHAHBBHHHHAHHHAHBBHAHHABBHHHHAHAHHABHABHHHHHHHHAAHABBBABHAAABBHHBHAAAHHBHHHHAHHBAHHHBBHBHAHBBHAHHHHAHA	H	B
3M	3	2.92	S	Cod	7168832|17:G>C	TGCAGCTGTGAGAGCGAGGGCGCCGAAATGACCAGCCGCCACCGCCGCCGCCGCGGCACCTCGCCGAGA	3A	11707312	11707377	754128162	1.22e-22	111	66	2	0	0	-	-	-	-	-	-	-	-	-	-	-	-	-	-	-	-	-	-	-	-	-	-	-	-	-	-	-	-	-	-	HBAHABHBBHABHHHHBHHHBHAHABHHHHHHABBAAAHBAHHHAHHHAHB-HABBHHHHBHAHBBHHHBABHBBAHBHHBBAHHBHHHHHHHBHBBBHAHHBBHHHBHHABBAHBHABHBHAHAHBBHHHH-HHHAHBBHAHHABBHHHHAHAHHABHABHHHBHHHHAAHABBBABHAAABBHHBHAAAHHBHBHHAHHBAHHHBBHBHAHBBHAHHHHAHA	H	B
3M	4	4.28	S	Cod	5410490|37:A>G	TGCAGACCTTGTCATGGCTTGTTTGGGGCAGGTGAAGACCATCACCTTCCCGAGATCGGAAGAGCGGTT	-	-	-	-	-	-	-	-	-	-	-	-	-	-	-	-	-	-	-	-	3M	13098958	13099009	693849849	4.86e-17	91.6	52	1	0	0	-	-	-	-	-	-	-	-	-	-	HBAHABHBBHABHHHHBHHHBHAAABHHHHHHABBAAAHBAHHHAHHHAHBBHABBHHHHBHAHBBHHHBABHBBAHBHHBBAHHBHHHHHBHBHBBHHAHHBBHHHBHHABBAHBHABHBHAHAHBBHHHHBHHHAHBBHAHHABBHHHBAHAHHABHABHHHBHHHHAAHABBBABHAAAHBHHBHAAAHHBHBHHAHHBAHHBBBHBHAHBBHAHHHHAHA	H	B
3M	5	5.17	S	Cod	7172581|9:G>A-234M	TGCAGCGGCGAGAAGAGGAGGAAAGGGGATCACCGTCAGCGGCCGAGATCGGAAGAGCGGTTCAGCAGG	-	-	-	-	-	-	-	-	-	-	7U	648318443	648318406	664393216	2.87e-09	65.8	38	1	0	0	-	-	-	-	-	-	-	-	-	-	-	-	-	-	-	-	-	-	-	-	HBAHABHBBHABHHHHBHHHBHAAABHHHHHHABBAAAHBAHHHAHHHAHBBAABBHHHHBHAHBBHHHBABHBBAHBHHBBAHHBHHHHBBHBHBBHHAHHBBHHHBHHABBAHBHABHBHAHAHBBHHHHBHHHAHBBHAHHABBHHHBAHAHHABHABHHHBHHHHAAHABBBABHAAAHBHHBHAAAHHBHBHHAHAHAHHBBBHBHAHBBHAHHHHAHA	H	B
3M	6	7.21	S	Cod	4003564|18:G>C-37M	TGCAGCCATCCTGATGCTGATGCTCACGCTCCCGAGATCGGAAGAGCGGTTCAGCAGGAATGCCGAGAC	3A	25426522	25426489	754128162	3.46e-08	63.9	34	0	0	0	-	-	-	-	-	-	-	-	-	-	-	-	-	-	-	-	-	-	-	-	-	-	-	-	-	-	-	-	-	-	HBAHABHBBHABHHHHBHHHBHAAABHHHHHHABBAAAHBAHHBAHHHAHB-AABBAHBHBHAHBBHHHBABHBBAHBHHBBAHHHHHHHBBHBHBBHHAHHBBHHHBHHABBAHBHABHBHAHAHBBHHHH-HHHAHBBHAAHABBHHHBAHAHHABHAHHHHBHHHAAAHABBBABHAAAHBHHBHAAAHHBHBHHABAHAHHBBBHBHAHBBHHHHHHAHA	H	B
3M	7	17.04	S	Cod	7165634|5:G>C-3M	TGCAGGAAGGCTTTGAAGGCTCGTCGCCGACAGGGGCACCGCCTGCTGCTTTCCGAGATCGGAAGAGCG	3A	23205988	23205951	754128162	2.07e-10	71.3	38	0	0	0	7U	644918157	644918112	664393216	4.77e-12	75	47	1	1	1	3M	16370547	16370601	693849849	1.05e-18	97.1	55	1	0	0	-	-	-	-	-	-	-	-	-	-	BHAAAHHBBHHHHAHHHHHHBHAAHBHBHHHBABBAAAHHAHHBAHHHHHBBAAHBAHBHBHAHBBHHHBABHBBBHBHHBBHHHHHABHBBHBHBBHAAHHBBHHHHHHAHBABHBABHBHAHHHBAHHAHBHHHAHBBBAAHABBBHHBHHHHHABBAAHHABHAHAAAHABBBAHHAHAHBHHBHAAAHHHHBHHABAHAHHBBHHBHAHBBHHHHHHAHA	B	H
3M	8	19.32	S	Cod	7163764|10:G>A-3M	TGCAGCGAGCGTTGTGGCTTCATCCAGAAGGTGTTGGCGCTCCTCGTTGAGCTGAGCCGCAGCAGCGGC	3D	14770912	14770848	619618552	4.38e-22	110	65	2	0	0	-	-	-	-	-	-	-	-	-	-	3M	16885243	16885175	693849849	3.71e-28	128	69	0	0	0	3D	15192913	15192847	629928698	9.64e-24	113	67	2	0	0	BHAAAHHBBHHHHAHHHHHHBHAAHHHHHHHBABBAAAHHABHBAHHHHHB-AAHBAHBHBHAHBBHHHBABHBBBHBHHBBHHHHHABHBBHBHBBHHAHHBBHHAHHHAHBABHHABHBHAHHHBAHHAH-HHHAHBBBAAHABBBHBBHHHHHABBHAHHABHAHAAAHABBBAHHHHAHBHHBHAAAHHHH-HHABAHAHHBBHHBHAHBBHHHHHBAHA	B	H
3M	9	19.77	S	Cod	7170276|63:C>G-3M	TGCAGGCCATGGCGCTGGCGGTAGGAGGCAGTAGGGGAGCGTGCTTGTCGTCGGTGGCGGGTGCTGCGG	3A	21199525	21199593	754128162	1.22e-22	111	69	3	0	0	-	-	-	-	-	-	-	-	-	-	3M	18475861	18475793	693849849	1.72e-26	122	69	1	0	0	-	-	-	-	-	-	-	-	-	-	BHAAAHHBBHHHHAHHHHHHBHAAHHHHHHHBABBAAAHHABHBAHHHHHB-AAHBAHBHBHAHBBHHHBABHBHBHBHHBBHHAHHABHBBHBHBBHHAHHB-HHAHHHAHBABHHABHBHAHHHBAHHAH-HHHAHBBBAAHABBBHBBHHHHHABBHAHHABHAHAAAHABBBAHHHHAHBHHBHAAAHHHH-HHABAHAHHBBHHBHAHBBHHHHHBAHA	B	H
3M	10	21.37	S	Cod	7159074|58:T>C-23M	TGCAGGAGTAGTAGGAGTATACTCCAACCAAGCGAGGAAAAGCGCGTACGAGTACACATCCAATCCAAC	-	-	-	-	-	-	-	-	-	-	-	-	-	-	-	-	-	-	-	-	-	-	-	-	-	-	-	-	-	-	-	-	-	-	-	-	-	-	-	-	BHAAAHHBBHHHHAHHHHHHBHAAHHHHHHHBABBHAAHHAHHBAHHHHHB-AAHBAHBHBHAHBBHHHBABHBHBHBHHBBHHAHHABHBBHBHBBHHAHHB-HHAHHHAHBABHHABHBHAHHHBAHHAH-HHHAHBBBAABHBBBHBBHHHHHABBHAHHABHAHAAAHABBBAHHHHAHBBHBHAAAHHHH-HHABAHAHHBBHHBAAHHBHHHHHBAHA	B	H
3M	11	25.8	S	Cod	5577989|7:C>T-346M	TGCAGCCCAAACAGCGGCGGACCCGAGATCGGAAGAGCGGTTCAGCAGGAATGCCGAGACCGATCTCGT	-	-	-	-	-	-	-	-	-	-	-	-	-	-	-	-	-	-	-	-	-	-	-	-	-	-	-	-	-	-	-	-	-	-	-	-	-	-	-	-	BHAAAHHBBHHHHAHHHHHBBHAAHHHHHHHBABBHAAHHAHBBAHHHHHBBAHHBAHBHHHHHBBHHHBABHBHBHBHHHBHHAHHABHBBHBHBBHAAHHBBHHAHHHAHBABHHABHBHAHHHBHBHAHBAHBHHBBBAABHBBBHBBHHHHHABBHAHHABHHHAAAHABBHHHHHHAHBBHBHAAAHHHHBHHABHHAHHHBHHBAAHBBHHHHHBHHA	B	H
3M	12	26.47	S	Cod	6038135|9:C>T	TGCAGGGGCCAGGGTTGAGGGCGCGACGTCGCCCCCGAGATCGGAAGAGCGGTTCAGCAGGAATGCCGA	-	-	-	-	-	-	-	-	-	-	7U	642075501	642075537	664393216	2.22e-10	69.4	37	0	0	0	-	-	-	-	-	-	-	-	-	-	-	-	-	-	-	-	-	-	-	-	BHAAAHHBBHHHHAHHHHHBBHAAHHHHHHHBABBHAAHHAHBBAHHHHHBBAHHBAHBHHHHHBBHHHBABHHHBHBHHHBHHAHHABHBBHBHBBHAAHHBBHHAHHHAHBABHHABHBHAHHHBHBHAHBAHBAHBBBAABHBBBHBBHHHHHABBHAAHABHHHAAAHABBHHHHHHAHBBHBHAAAHHHHBHHABHHAHHHBHHBAAHBBHHHHHBHHA	B	H
3M	13	26.69	S	Cod	7163452|31:C>T-3M	TGCAGATCCTCGATATATTCTACAACAATAGCTCCTTGCTGGTCTCCGATGTCCACAAGCTCGGCGACT	-	-	-	-	-	-	-	-	-	-	-	-	-	-	-	-	-	-	-	-	3M	20195061	20195129	693849849	3.71e-28	128	69	0	0	0	-	-	-	-	-	-	-	-	-	-	BHAAAHHBBHHHHAHHHHHBBHAAHHHHHHHBABBHAAHHAHBBAHHHHHBBAHHBAHBHHHHHBBHHHBABHHHBHBHHHBHHAHHABHBBHBHBBHAAHHBBHHAHHHAHBABHHABHBHAHHHBHBHAHBAHBAHBBBAABHBBBHBBHHHHHABBHAAHABHHHAAAHABBHHHHHHAHBBHBHHAAHHHHBHHABHHAHHHBHHBAAHBBHHHHHBHHA	B	H
3M	14	29.17	S	Cod	7173665|18:A>G	TGCAGGTGGCGCACCACTATCAGCCGCCCGCCGCAGTCGACGAGGCCGAGATCGGAAGAGCGGTTCAGC	3B	41919378	41919331	851934019	2.65e-14	84.2	48	1	0	0	-	-	-	-	-	-	-	-	-	-	-	-	-	-	-	-	-	-	-	-	3D	21648334	21648287	629928698	7.56e-15	84.2	48	1	0	0	BHAAAHHBBHHHHAHHHHHBBHAAHAHHHHHBABBHAAHHAHBBAHHHAHBBAHHBAHBHHHHHBBHHHBABHHHBHBHHHBHHAHHABHBBHBHBBAAAHHBBHHAHHHAHBABHHABHHHAHHHBHBHAHBAHBAHBBHAABHBBBHBBHHHHHHBBHAAHABHHBAAAHABBHHHHHHAHHBHHHBAAHHHHBHHABHHABHHBHHBAAHBBHHHHHBHHA	B	H
3M	15	32.35	S	Cod	7168062|45:A>T-235M	TGCAGGATCAATTCCACCTCTCATACTACTGTTACGTACTGGGAGACAACCGAGATCGGAAGAGCGGTT	-	-	-	-	-	-	-	-	-	-	-	-	-	-	-	-	-	-	-	-	3M	25099563	25099512	693849849	1.05e-18	97.1	52	0	0	0	-	-	-	-	-	-	-	-	-	-	BHAAAHHBHHHHHAHHHHHHBHAAHHHHHHHBABBHHAHHAHBBAHHHAHBBAHHBAHBHHHHHBBHHHBABHHHBHBHHHBHHAHHABHBBHBHBBAAAHABBHHAHBHHHBABHHABHBHABBHBHBHAHBAHBAHBBHAAHHBBBHBBHHHHHHBBHAAHABHHBAAAHAHBHHHHHHAHHBHHHBAAHHHHBHHABHHABHHBHHBAAHBAHHHHHBHHA	B	H
3M	16	35.52	S	Cod	7167426|15:A>G	TGCAGACAGTCGATCAGCAGGGACGGAAGCGAATTCTGGTGCAGCCAGTGTGACCCGAGATCGGAAGAG	3B	52676659	52676604	851934019	9.48e-19	99	56	1	0	0	7U	631756271	631756326	664393216	2.83e-19	99	56	1	0	0	3M	28755533	28755589	693849849	8.08e-20	100	57	1	0	0	3D	27467594	27467539	629928698	2.7e-19	99	56	1	0	0	BHAAAHHBHHHHHAHHHHAHBHAAHHHHHHHBABBHHAHHAHBBHHHHAHBBAHHBAHHHHHBHBBHHHBHBHHHBHHHHHBHHAHBABHBBHBHBBAAAHABBHHAHBHBHBABHHABHBHABHHBHBHAHBAHBAABBHAAHHBBHHBBHHHHHHBBHAAHABHHBAAAHAHBHHHHHHAHBBHHHBHAHHHHBHHABHBABHHBHHBAAHBAHHHHHBHHA	B	H
3M	17	38.23	S	Cod	7165775|17:T>C	TGCAGGCGAAGCTGCTTTCATCGGAGAAGAATGGCCATCCGAGATCGGAAGAGCGGTTCAGCAGGAATG	-	-	-	-	-	-	-	-	-	-	-	-	-	-	-	-	-	-	-	-	-	-	-	-	-	-	-	-	-	-	-	-	-	-	-	-	-	-	-	-	BHAAAHBBHHHHHAHHHHAHBHAAHHHHHHHBABBHHAAHAHBBHHHHAHHBAHHBAHHHHHBHBBHHHBHBHHABHHAHHBHHAHBABHBBHBHBBAAAHABBHHHHBHBHBABHHHBHBHABHHBHHHAHBAHBAAHBHAAHHBBBHBBHHHHHHBBHAAHABHHBAAAHABBHHHHHHAHBBHHHBHAHHHHBHHABHBABHHBBHBAAHBAHHHHHBHHA	B	H
3M	18	39.8	S	Cod	7167468|12:C>T-36M	TGCAGACTGTTTCAATCGTTGCTTGGGTCTTCTAGAGGGTATACTTCTGGCCGAGATCGGAAGAGCGGT	3B	60274011	60274054	851934019	9.54e-14	82.4	44	0	0	0	7U	628898417	628898372	664393216	1.02e-13	80.5	46	1	0	0	3M	33313419	33313471	693849849	2.91e-19	99	53	0	0	0	-	-	-	-	-	-	-	-	-	-	BHAAAHBBHHHHHHHHHHAHBHAAHHHHHHHBABBHHAHHAHBBHHHHAHHBAAHBAHHHHHBHBBHHHBHBHHABHHAHHBHHAHBABHBBHBHBBAAAHABBHHHHBHBHBABHHHBHBHABHHBHHHAHBAHBAAHBHAAHHHBBHBBHHHHHHBBHAAHABHHBAAAHABBHHHHAHAHBBHHHBHAHHHHBHHABHBABHHBHHBAAHBAHBHHHBHHA	B	H
3M	19	41.14	S	Cod	1699747|12:C>G-3M	TGCAGACCCCATCGCCTGCCGAGCCAGCATGATTTGCCTGACGCCAAGCTCACTGCCGAGATCGGAAGA	3B	60365115	60365059	851934019	1.23e-17	95.3	57	2	0	0	-	-	-	-	-	-	-	-	-	-	3M	33377565	33377508	693849849	1.05e-18	97.1	58	2	0	0	-	-	-	-	-	-	-	-	-	-	BHAAAHBBHHHHHHHHHHAHBHAAHHHHHHHBABBHHAHHAABBHHHHAHHBAAHBAHHHHHBHBBHHHBHBHHABHHAHHBHHAHBABHBBHBHBBAAAHABBHHAHBHBHBABHHHBHBHABHHBHHHAHBAHBAAHBHAAHHBBBABBHHHHHHBBHAAHABHHBAAAHABBHHHHAHAHBBHHHBHAHHHHBAHABHBABHHBHHBHAHBAHBHHHBHHA	B	H
3M	20	43.18	S	Cod	1090824|44:T>C	TGCAGCCTCCCCACCGCCGACGAAGCCGAAGGCATCTCCGCGGATCCCGACCTCTCTCTGGCCTCGCCG	3A	41784806	41784738	754128162	5.62e-26	122	69	1	0	0	7U	628364118	628364186	664393216	1.68e-26	122	69	1	0	0	3M	33896849	33896781	693849849	8.02e-25	117	69	2	0	0	3D	33007894	33007826	629928698	1.6e-26	122	69	1	0	0	BAAAAHBBHHHHHHHHHHAABHAAHHHHHHHBHBBHHAHHAHBBHHHHAHHBAAHBAHHHHHBHBBHHHBHBHHHBHHAHABHHAHBABHBBHBHBBAAAHABBHHAHBHBHBABHHHBHBHABHHBHHHAHBAHBAAHBHAAHHBBBBBBHHHHHHBBHAAHABHHBAHAHABBHHHHAHAHBBHHHBHAHHHHBAHABHBABHHBHHBHAHBAHBHHHBHHA	B	A
3M	21	45.66	S	Cod	4733631|7:T>C	TGCAGCTTCCTCCCCTGCCGCTGCCAGGAGAGCCGAGCGCCGAGATCGGAAGAGCGGTTCAGCAGGAAT	3B	70335396	70335437	851934019	5.74e-11	73.1	42	1	0	0	-	-	-	-	-	-	-	-	-	-	3M	40193730	40193767	693849849	2.95e-09	65.8	38	1	0	0	3D	38556257	38556297	629928698	5.89e-11	71.3	41	1	0	0	BAAAAHBBHHHHHHHHHHAABHAAHHHHHHHBHBBAHAHHHHHBHHHHHHHBAAHBAHHHHHBHBBHHHBHBHHBBHHAHABBHAHBABHBBHBHBBAAAHABBHHAHBHBBBABHHHBHBHABHHBHHHAHBAHBAAHBHAAHHBBBHBBHHHHHHBBHAAHABHHBAHAHABBHBHHABAHBBHHHBHAAHHHBAHABHBABHHBHHBHAHBAHBHHHBHHA	B	A
3M	22	47	S	Cod	7172579|7:G>C-3M	TGCAGCGGGTCGGCCTGGGGCTCGTCTTCTCGATCCTCTCCGTGGCCTGGGCCGAGATCGGAAGAGCGG	-	-	-	-	-	-	-	-	-	-	-	-	-	-	-	-	-	-	-	-	-	-	-	-	-	-	-	-	-	-	-	-	-	-	-	-	-	-	-	-	BAAAAHBBHHHHHHHHHHAABHAAHHHHHHHBHBBAAAHHHHHBHHHHHHHBAAHBAHHHHHBHBBHHHBHBHHHBHBAHABBHAHBABHBBHBHBBAAHHABBHHAHBHBBBABHHHBHBHABHHBHBHAHBAHBAAHBHAAHHBBBHBBHHHHHHBBHAAHABHABAHAHABBHBHHABAHBBHHHBHAAHHHBAHABHBABHHBHHBHAHBAHBHHHBHHA	B	A
3M	23	48.57	S	Cod	7164008|45:G>A-3M	TGCAGCTTGCTAGAGGAAGGACGGCTGCCGCAGCCGCAGGCTTGGGCCGTGGCGCCATGCCTCGAGCCA	-	-	-	-	-	-	-	-	-	-	-	-	-	-	-	-	-	-	-	-	-	-	-	-	-	-	-	-	-	-	-	-	-	-	-	-	-	-	-	-	BAAAAHBBHHHBHHHHHHAABHAAHHHHHHHBHBBAAAHHHHHBHHHHHAHBAABBAHHHHHHHBBHHHBHBAHHBHBAHABBHAHBABHBBHBHBBAAHHABBHHAHBHBBBABHHHBHBHABHHBHBHAHBAHBAAHBHAAHHBBBHBBHHHHHHBBHAAHABBABAHAHABBHBHHABAHBBHHHBHAAHHHBAHABHBABHHBHHHHAHBAHBHHHBHHA	B	A
3M	24	49.91	S	Cod	5001627|29:A>G	TGCAGCTGACTCCGACGAGCTGCGAGGCCATCAAGTCGCGCCGAGATCGGAAGAGCGGTTCAGCAGGAA	3A	60599265	60599307	754128162	1.6e-11	75	43	1	0	0	-	-	-	-	-	-	-	-	-	-	-	-	-	-	-	-	-	-	-	-	-	-	-	-	-	-	-	-	-	-	BAAAAHBBHHHBHHHHHHAABHAAHHHHHHHBHBBAHAHHHHHBHHHHHAHBAABBAHAHHHHHBBHHHBHBHHHBHBAHABBHAHBABHBBHBHBBAAHHABBHHAHBHBBBABHHHBHBHABHHBHBHAHBAHBAAABHAAHABBBHBBHHHHHHBBHAAHABBABAHAHABBHBHHABHHBBHHHBHAAHHHBAHABHBABHHBHHHHAHBAHBHHHBHHA	B	A
3M	25	50.13	S	Cod	1015449|34:G>T	TGCAGGTCGAGGCCTTCTGGCGACGCAACTACCTGCTGCTCGTCGGCGCCGAGATCGGAAGAGCGGTTC	3A	61600072	61600122	754128162	5.7e-16	89.8	51	1	0	0	7U	608844584	608844534	664393216	1.7e-16	89.8	51	1	0	0	3M	54289798	54289848	693849849	1.75e-16	89.8	51	1	0	0	3D	51820873	51820923	629928698	1.63e-16	89.8	51	1	0	0	BAAAAHBBHHHBHHHHHHAABHAAHHHHHHHBHBBAHAHHHHHBHHHHHAHBAABBAHAHHHHHBBHHHBHBHHHBHBAHABBHAHBABHBBHBHBBAAHHHBBHHAHBHBBBABHHHBHBHABHHBHBHAHBAHBAAABHAAHABBBHBBHHHHHHBBHAAHABBABAHAHABBHBHHABHHBBHHHBHAAHHHBAHABHBABHHBHHHHAHBAHBHHHBHHA	B	A
3M	26	52.61	S	Cod	7169085|31:T>C	TGCAGTGGAGACCTCGAACCGTAGGTAGCAGTCGAAGCGCACCACCGCGGCCGCCACGCCGCCGTCGCC	3D	83651784	83651852	619618552	2.62e-24	117	69	2	0	0	-	-	-	-	-	-	-	-	-	-	3M	94612841	94612909	693849849	3.71e-28	128	69	0	0	0	3D	86761387	86761455	629928698	7.46e-25	117	69	2	0	0	BAHAAHBBHHHBHHHHAHAABHAAHHHHHHHBHBBAHAHHHHBBHHHHHAHBAABBAHAHHHHHBBHHHBHBHHHBHBAHABBHAHBABHBBHBHBBAAHHHBBHHAHBHBBBABHHHBHBHABHHBHBHAHBAHBAAABHAAHABBBHBBHHHHHHBBHAAHABBABAHAHABBHHHHAHHHBHBHHBHAABHHBAHABHBABHHBHHHHAHHHBBHHHBHHA	B	A
3M	27	53.05	S	Cod	3944001|22:G>A-13M	TGCAGGAGCTGTGCGTGAGGGCGGCCCTGGCCGAGATCGGAAGAGCGGTTCAGCAGGAATGCCGAGACC	3B	152642483	152642451	851934019	1.24e-07	62.1	33	0	0	0	-	-	-	-	-	-	-	-	-	-	3M	103486985	103486953	693849849	3.81e-08	62.1	33	0	0	0	-	-	-	-	-	-	-	-	-	-	BAHAAHBBHHHBHHHHAHAABHAAHHHHHHHBHBBAHAHHHHBBHHHHHAHBAABBAHAHHHHHBBHHHBHBHHHBHBAHABBHAHBABHBBHBHBBAAHHHBBHHAHBHBBBABHHHBHBHABHHBHBHAHBAHBAAABHAAHABBBHHBHHHHHHBBHAAHABBHBAHAHABBHHHHAHHHBHBHHBHAABHHBAHABHBABHHBHHHHAHHHBBHHHBHHA	B	A
3M	28	57.4	S	Cod	1029183|13:C>G	TGCAGATCGGGCCCCGACGCGCCGCTCGCCGTGTCGTCCGCCGCCGCGCCGAGATCGGAAGAGCGGTTC	3D	168771162	168771212	619618552	1.23e-17	95.3	51	0	0	0	3U	89995592	89995542	587623253	1.7e-16	89.8	51	1	0	0	3M	177861239	177861289	693849849	3.76e-18	95.3	51	0	0	0	3D	173134180	173134230	629928698	3.49e-18	95.3	51	0	0	0	HAHHAHBBHHHBHHHHAHHABHAAHHHHHHHHHBBAHAHHHHBBHHHHHAHBAABBHHAHHHHHBBHHHBHBHHHBHBAHABHHAHBABHBBHHHBBAAHHHHBHHAHBHBBBABHHHBHBHABHHBHBHAHBAHBAAAHHAAHAHBBHABHHHHHHBHHAAHABHHHAHAHAHBHHHHHHHHBHBHHBHAABHHBAHABABABHHBHHHHAHBHBBHHHBHHH	H	A
3M	29	58.96	S	Cod	7173375|59:A>G	TGCAGGGGCGCGTGGGACCTGGTGTGGCTGTCGTACGACCGCACGCGCGGCGAGTGGAGATGGGTGCCG	3A	447319265	447319333	754128162	5.62e-26	122	69	1	0	0	3U	278003050	278003117	587623253	1.31e-22	110	68	3	0	0	3M	357688173	357688241	693849849	3.71e-28	128	69	0	0	0	-	-	-	-	-	-	-	-	-	-	HAHHAHHBHHHHHHHHAHHAHHAAHHHHHHHHHBBAHAHHHHBBHHHHHAHBAABBHHAHHHHHBBHHHBHBHHHBHBAHABHHAHBABHBBHHABBAAHHHHBHHAHBHBBBABHHHBHBHABHHBHHHAHBAHBAAAHHAABAHBBHABHHHHHHBHHAAHABHHHAHAHAHBHHHHHHHHBHBHHBHAABHHBAHABAHABHHBHHHHAHBHBBHHHBHHH	H	A
3M	30	60.76	S	Cod	1041958|12:A>C	TGCAGCTCACGCACTCGGACTCCAACATCACCTTCTTCTACAACTGCAACAAGAACGCCTCATGGCCCT	3D	364928854	364928786	619618552	1.21e-27	128	69	0	0	0	3U	328267725	328267793	587623253	1.68e-26	122	69	1	0	0	3M	407652711	407652779	693849849	3.71e-28	128	69	0	0	0	3D	373953030	373953098	629928698	3.44e-28	128	69	0	0	0	HAHHAHHBHHHHHHHHAHHAHHHAHHHHHHAHABBAHAHHHHBBHHHHHAHBAABBHAAHHHHHBBHHHBABHHHBHBAHABHHAHBABABBHHABBAAHHHHBHHAHBHBBBHBHHHBHBHABHHBHHHAHBAHBAAAHHAABAHBBHABHHHHHHBHHAAHABHHHAHAHAHBHHHHHHHHBHBHHBHAABHHBAHABAHABHHBHHHHAHBBBBHHHBHHH	H	A
3M	31	61.43	S	Cod	7171343|19:G>C-347M	TGCAGTGGCGCGCTCCCGTGGCGGTAGTGCAACCTCTCGGAGTAGTGGCGGCCCGTGTCTCCTCGTTCT	7A	510423322	510423390	744491536	1.22e-22	111	69	3	0	0	-	-	-	-	-	-	-	-	-	-	3M	435967830	435967762	693849849	1.72e-26	122	69	1	0	0	-	-	-	-	-	-	-	-	-	-	HAHHAHHBHHHHHHHHAHHAHHBAHHHHHHAHABBAHAHHHHBBHHHHHAHBAABBHAAHHHHHBBHHHBABHHHBHBAHABHHAHBABABBHHABBAAHHHHBHHAHBHBHBHBHHHBHBHABHHBHHHAHBAHBAAAHHAABAHBBHABHHHHHHBHHAAHABHHHAHAHAHBHHHHHHBHBHBHHBHAABHHBAHABAHABHHBHHHHAHBBBBHHHBHHH	H	A
3M	32	64.38	S	Cod	1696200|10:T>C	TGCAGCGTCGTCTCAGTACGGCACGGCGCCACTGCAAGGTATGTTCGATAGCACCGAGATCGGAAGAGC	3D	431300466	431300411	619618552	9.48e-19	99	56	1	0	0	-	-	-	-	-	-	-	-	-	-	3M	479853211	479853156	693849849	2.91e-19	99	56	1	0	0	3D	439461037	439460982	629928698	2.7e-19	99	56	1	0	0	HAHHAHHBHHHHBHHHAHHAHHBAHHHHBHABABBAHAHBHHBBHHHHHAHBAHBBHAAHHHHHBBHHHBABHHHBHBAHABHHAHBHBABBHHABBAAHHHHBHHAHBHHHBHBHHHBHBHABHHBHHHAHBAHBAAAHHAABAHHBHABHHHAHHBHHAAHABHHHHHABAHBHHHHHHBHBHBHHBHAABHHBAHABAHABHHBAHHHAHHBBBHHHBHHH	H	A
3M	33	64.82	S	Cod	7158472|15:T>A	TGCAGCCGCGACGGGTGGCTCGACGTCGAGGCGGCGGGCGCCCCGACTTCCCGCCCCGCTCCTCCTCCC	-	-	-	-	-	-	-	-	-	-	-	-	-	-	-	-	-	-	-	-	3M	485400480	485400412	693849849	1.72e-26	122	69	1	0	0	-	-	-	-	-	-	-	-	-	-	HAHHAHHBHHHHBHHHAHHAHHBAHHHHBHABABBAHAHBHHBBHHHHHAHBAHBBHAAHHHHHBBHHHBABHHHBHBAHABHHAHBHBABBHHABBAAHHHHBHHABBHHHBABHHHBHBHABHHBHHHAHBAHBAAAHHAABAHHBHABHHHAHHBHHAAHABHHHHHABAHBHHHHHHBHBHBHHBHAABHHBAHABAHABHHBAHHHAHHBBBHHHBHHH	H	A
3M	34	65.71	S	Cod	7172849|23:A>T-35M	TGCAGACTCTGGATGGCGCGGACACACGGCTCCGAGATCGGAAGAGCGGTTCAGCAGGAATGCCGAGAC	-	-	-	-	-	-	-	-	-	-	-	-	-	-	-	-	-	-	-	-	3M	513148489	513148522	693849849	1.06e-08	63.9	34	0	0	0	-	-	-	-	-	-	-	-	-	-	HAHHAHHBHBHHBHHHAHHAHHBAHHHHBHABABBAHAHBHHBBHHHHHAHBAHBBHAAHHHBHBBHHHBABHHHBHBAHABHHAHBHBABBHHABBAAHHHHBHHABBHHHBABHHHBHBHABHHBHHHAHBAHBAAAHHAABAHABHABHHHAHHBHHAAHABHHHHHABAHBHHHHHHBHBHBHHBHAABHHBAHHBAHABHHBAHHHAHHBBBHHHBHHH	H	A
3M	35	66.61	S	Cod	7157790|31:C>T-3M	TGCAGAATCTGCTCGCGCTGCGTTGCGTAGTCCGCGGCGCAGCGCAGCGACGCGGAAAGTGGGTGGCCC	-	-	-	-	-	-	-	-	-	-	3U	422956265	422956318	587623253	6.12e-16	87.9	54	1	1	1	3M	515835506	515835574	693849849	8.02e-25	117	69	2	0	0	-	-	-	-	-	-	-	-	-	-	HAHHAHHBHBHHBHHHHHHAHHBAHHHHBHHBABBAHAHBHHBBHHHHHAHBAHBBHAAHHHBHBBHHHBABHHHBHBAHA-HHAHBHBABBHHABBAAHHHHBHHABBHHHBABHHHBH-HABHHBHHHAHBAHBAAAHHAABAHABHABHHHAHHBHHAAHHBHHHHHABAHHHHHHHHBHBHBHHBHAABHHBAHHBAHABHHBAHHHAHHBBBHHHBHHH	H	A
3M	36	68.66	S	Cod	7164752|5:G>A	TGCAGGCCACTACGCGGTGATCCATCACCAACACGCACCGAGATCGGAAGAGCGGTTCAGCAGGAATGC	-	-	-	-	-	-	-	-	-	-	-	-	-	-	-	-	-	-	-	-	3M	523081980	523081941	693849849	4.9e-12	75	40	0	0	0	-	-	-	-	-	-	-	-	-	-	HAHHAHHBHBHHBHHHHHHAHHHAHHHHBHHBHBBAHAHBHHBHHHHHHHHBAHBBHAAHHHBHBBHHHBABHHHBHBAHABHHAHBHBABBHHABBAAHHHHBHHABBHHHBABHHHBHBHABHHBHHHAHBAHBAAAHHAABAHABHABHHHAHHBHHAHHABHHHHHABAHHHHHHHHBHAHBHHBHAABHBBAHHBAHABHHBAHHHAHHBBBHHHBHHH	H	A
3M	37	70.23	S	Cod	1064634|31:A>T	TGCAGCATGTGGCCGCGGGAGCGGATGAGCGAGGCGACGTCGTCGTCGGTGACGGTCATGCGTCGCAGG	3B	645271773	645271705	851934019	5.62e-26	122	69	1	0	0	3U	440036953	440036885	587623253	7.81e-25	117	69	2	0	0	3M	534577121	534577053	693849849	1.72e-26	122	69	1	0	0	3D	483496450	483496382	629928698	1.6e-26	122	69	1	0	0	HAHHAHHBHBHHBHHHHHHHHHHAHHHHBHHBHBBAHAHBHHBHHHHHHHHBAHBBHAAHHHBHBBHHHBABHHHBHBAHHBHHAHBHBABBHHABBAHHHHHBHHABBHHHBABHHHBHBHABHHBHHHAHBAHBAAAHHAABAHABHABHHHAHHBHHAHHABHHHHHABAHHHHBHAHBHAHBHHBHHABHBBAHHBAHABHHBAHHAAHHBBBHHHBHHH	H	A
3M	38	71.35	S	Cod	5364061|8:C>A-34M	TGCAGTCGCGGGCGCAGGCCGTGCGGCTCGTGAGGTCGCTGGCCGACGTCTCCGTGCCGAGATCGGAAG	3D	483346097	483346041	619618552	5.66e-21	106	57	0	0	0	-	-	-	-	-	-	-	-	-	-	3M	545412335	545412277	693849849	2.91e-19	99	59	2	0	0	3D	491853152	491853096	629928698	1.61e-21	106	57	0	0	0	HAHHAHHBHHHHBHBHHHHHHHHAHHBHBHHBHBBAHAHBHHBHHHHHHHHBAHBBHAAHHHBHBBBHHBABHHHBHBAHHBHHAHBHBABBHHABBAHHHHHBHHABBHHHBABHHHBHBHABHHBHHHAHBAHBAAAHHAABAHABHABHHHAHHBHHAHHABHHHHHABAHHHHBHAHBHAHBHHBHHABHBBAHHBAHABHHBAHBAAHHBBBHHHBHHH	H	A
3M	39	71.57	S	Cod	7159699|34:A>G-13M	TGCAGTGCAGTTCACGCTTCTGGGGTTACGCTACAGGCTACGGTCCCACCCAACGCCCGCGCATCTACT	-	-	-	-	-	-	-	-	-	-	-	-	-	-	-	-	-	-	-	-	3M	558787428	558787360	693849849	3.73e-23	111	69	3	0	0	-	-	-	-	-	-	-	-	-	-	HAHHAHHBHHHHBHBHHHHHHHHAHHBHBHHBHBBAHAHBHHBHHHHHHHHBAHBBHAAHHHBHBBBHHBABHHHBABAHHBHHAHBHBABBHHABBAHHHHHBHHABBHHHBABHHHBHBHABHHBHHHAHBAHBAAAHHAABAHABHABHHHAHHBHHAHHABHHHHHABAHHHHBHAHBHAHBHHBHHABHBBAHHBAHABHHBAHBAAHHBBBHHHBHHH	H	A
3M	40	74.98	S	Cod	7157971|43:C>T-34M	TGCAGAGGGCGTCGGTGCGTATACAGATGAACAGACCACAATGCTTTCTCGGAGCGCACTGGCACGGCG	-	-	-	-	-	-	-	-	-	-	-	-	-	-	-	-	-	-	-	-	3M	568939713	568939645	693849849	8.02e-25	117	69	2	0	0	-	-	-	-	-	-	-	-	-	-	HAHHAAHBHHHHBHBHHHHHHHHAHHBHBHHBBBBAHAHBHHBHHHHHHHHBAHBBHAAHHHBHBBBHHBABHHHBABAHHBHHABBABABHHHABBHHBHHHBHHABBHHHBABHHHBHBHAHBHBHHHAHBAHBAAAHHAABAHABHABHHHAHAHHHAHHABBHHHHABHHHHHBAAHBHAHBHHBHHABHBBAHHBHHABHHBAHBAAHHBBBHHHBHHH	H	A
3M	41	75.65	S	Cod	1202383|16:T>C-34M	TGCAGGACAATGCGGATCACGGCGACAAGTCCGAGGAGACCACGCCGCGGCCGAAGCTGAAGCCCCTGC	3B	684327743	684327811	851934019	5.62e-26	122	69	1	0	0	3U	467573726	467573794	587623253	7.81e-25	117	69	2	0	0	3M	569213328	569213396	693849849	8.02e-25	117	69	2	0	0	3D	516284227	516284295	629928698	7.46e-25	117	69	2	0	0	HAHHAAHBHHHHBHBHHHHHHHHAHHBHBHHBBBBAHAHBHHBHAHBHHHHBAHBBHAAHHHBHBBBHHBABHHHBABAHHBHHABBABABHHHABBAHBHHHBHHABBHHHBABHHHBHBHAHBHBHHHAHBAHBAAAHHAABAHABHABHHHAHAHHHAHHABBHHHHABHHHHHBAAHBHAHBHHBHHABHBBAHHBHHABHHBAHBAAHHBBBHHHBHHH	H	A
3M	42	80.94	S	Cod	7172499|17:T>C-23M	TGCAGGACACGACGCACTTAACCGCCCCAACAAAGGAGGTTCTCTTCTCCGCCGAGATCGGAAGAGCGG	-	-	-	-	-	-	-	-	-	-	-	-	-	-	-	-	-	-	-	-	3M	583002625	583002678	693849849	3.76e-18	95.3	54	1	0	0	-	-	-	-	-	-	-	-	-	-	HAHHAHHBHAHHBHBHHHHHHHHAHHBHHHHBHBBABAHBHHHHABHHHHHBAHBBHAAHHHBHBBBHHBABHHHBABAABBHHABBABABHHHABBAHBHHBBHHABBHHHBHBBHHBHBHAHBHHHHHAHBAHBAAAHHAAHAHABHABHHHAHAHHHAHHABBHHHHABHHHHHBAHHBAAHBHHBBHABHBBAHHHHBABHHHHHBAAHHBBBHBHBHHH	H	A
3M	43	81.83	S	Cod	7170957|8:C>T-3M	TGCAGTTGCTCACCATGCTCCCCGTGTCCACGTTGCAGACATGAACCCCGAGATCGGAAGAGCGGTTCA	-	-	-	-	-	-	-	-	-	-	-	-	-	-	-	-	-	-	-	-	3M	590626624	590626575	693849849	6.29e-16	87.9	50	1	0	0	-	-	-	-	-	-	-	-	-	-	HAHHAHHBHAHHBHBHHHHBHHHAHHBHHHHBHBBABAHBHHHHHBAHHHHBAHBBHAAHHHBHBBBHHBABHHHBABAABBHHABBABABHHHABBAHBHHBBHHABBHHHBHBBHHBHBHAHBHHHHHAHBAHBAAAHHAAHAHABHABHHHAHAHHHAHHABBHHHHABHHHHHBAHHBAAHBHHBBHAHHBBAHHHHBABHHHHHBAAHHBBBHBHBHHH	H	A
3M	44	83.4	S	Cod	7163880|60:A>T	TGCAGCTAGCACAGCAATCCTCACTCGGTCAACTGCTGCGCTTCACCTAATCAATGGGAAACACTTCCC	-	-	-	-	-	-	-	-	-	-	-	-	-	-	-	-	-	-	-	-	3M	592599201	592599269	693849849	8.02e-25	117	69	2	0	0	-	-	-	-	-	-	-	-	-	-	HAHHAHHBHAHHBABHHHHBHHHAHHBHHHHBHBBABAHBHHHHHBHHBHHBAHBBHAAHHHBHHBBHHBABHHHBABAABBHHABBABABHHHABBAHBHHBBHHABBHHHBHBBHHBHBHAHHHHHHHAHBAHBAAAHHAAHAHABHABHHHAHAHHHAHHABBHHHHABHHHHHBAHHBHAHBHHBBHAHHBBAHHHHBABHHHHHBAAHHBBBHHHBHHH	H	A
3M	45	84.29	S	Cod	7171274|11:C>A-3M	TGCAGGCGTAGCGGCATCAATGCTGGCTGGGCTGGGCTTTATCTTTGGAGGAAGATGAATGCCGAGATC	3B	726531863	726531926	851934019	7.33e-20	102	64	3	0	0	-	-	-	-	-	-	-	-	-	-	3M	602749382	602749445	693849849	1.04e-23	113	64	1	0	0	-	-	-	-	-	-	-	-	-	-	HAHHAHHBHAHHBABHHHHBHHHAHHBHHHHBHBBABAHBHHHHHBHHBHHBAHBBHAAHHHBHHBBHHBABHHHBABAABBHHABBABABHHHAHBAHBHHBBHHABBHHHBHBBHBBHBHABHHHHHHAHBAHBAAAHHAAHAHABHABHHHAHAHHHAHHABBHHHHABHHHHHBAHHBHAHBHHBBHAHHBBAHHHHBABHHHHHBAAAHBBBHHHBHHH	H	A
3M	46	85.41	S	Cod	1088125|30:C>T-123M	TGCAGAAATTAACAGAAACAGATGTGGTGACAACAAGTGGACAACAGCCTGCTACTGCCCGAGATCGGA	3B	733566211	733566151	851934019	1.57e-21	108	61	1	0	0	-	-	-	-	-	-	-	-	-	-	3M	607663326	607663266	693849849	2.25e-20	102	61	2	0	0	3D	552290495	552290435	629928698	9.71e-19	97.1	61	3	0	0	HAHHAHHBHAHHBABHHHHBHHHAHHBHHHHBHBBABAHBHHHHHBHHBHHBAHBBHAAHHHBHHBBHHBABHHHBABAABBHHABBABABHHHBHBAHBHHBBHHABBHHHBHBBHBBHBHABHHHHHHAHBAHBAAAHHAAHAHABHABHAHAHAHHHAHHABBHHHHABHHHHHBAHHBBAHBHHBBHAHHBBAHAHHBABHHHHHBAAAHBBBHHHBHHH	H	A
3M	47	86.99	S	Cod	7170136|57:A>G-237M	TGCAGCGCGGAAGAAAAAGACGTCGAGGAGGAGGACTCCATCGGCACCGAGGAGGAGAATATCACCGCC	3D	548786299	548786265	619618552	9.61e-09	65.8	35	0	0	0	3U	511280803	511280736	587623253	1.3e-27	126	68	0	0	0	3M	614168642	614168574	693849849	8.02e-25	117	69	2	0	0	3D	556959128	556959094	629928698	2.74e-09	65.8	35	0	0	0	HAHHHHHBHAHHBABHHHHBHHHAHHBHHHHBHBBABAHBHHHHHBHHBHHBAHBBHAAHAHBHHBBHHBABHHHBABAABBHHABBABABHHHBHBAHBHHBBHHABBHHHBHBBHBHBBHABHHHHHHAHBAHBAAAHHAAHHHABHABHAHAHAHHHAHHABBHHHHABHHHHHBHHHBBABBHHBBHAHHBBAHAHHBABHHHHHBAAAHBBBHHHBHHH	H	A
3M	48	88.11	S	Cod	5345317|6:G>C-3M	TGCAGAGAGTATAAAGAAGACGACGAGGCCATGGAAAACGAGTTCATGAAAGGGACCGAGATCGGAAGA	3A	687347323	687347278	754128162	1.6e-11	75	46	2	0	0	-	-	-	-	-	-	-	-	-	-	-	-	-	-	-	-	-	-	-	-	-	-	-	-	-	-	-	-	-	-	HAHHHHHBHHHHBABHHHHBHHHAHHBHHHHBHBBABABBHHHHHBHHBHHBAHBBHAAHAHBHHBBHHBABHHHBABAABBHHABBABAHHHBBHBAHBHHHBHHABBHHHBHBBHBHBBHABHHHHHHAHBAHBAAAHHAAHHHABHABHAHAHAHHHAHHABBHHHHABHHHHHBHHHBBABBHHBBHAHHBBAHAHHBABHHHHHBAAAHBBBHHHBHHH	H	A
3M	49	92.46	S	Cod	7157965|44:T>C-234M	TGCAGAGGCTAGCTATCCACGCGTACAGCTTCCTCCTCGCTCGCTGTCGCCGCCGTCGGTCGACTGCTC	-	-	-	-	-	-	-	-	-	-	-	-	-	-	-	-	-	-	-	-	3M	621664251	621664184	693849849	6.2e-26	121	68	1	0	0	-	-	-	-	-	-	-	-	-	-	AAHHHHHBHHHHHABHHHHBHHHAHABBBHHHHHHABABBHHHHHBHHBHHBAHBBHAAHHHBHHBBHHBABHHHBABAAHBHHAHBABAHHHBBHBHHBHHHBHHABBHHHBHBBHBHBBHABHHHHHHAHBAHBAAAHHAAHHHABHABHAHHHAHHHAHHHBBHHHHHBHHHHHBBBHBBABBHBBBHAHHBBAHAHHBABHHHHHBAHAHBBBHHHBHHH	A	A
3M	50	98.97	S	Cod	7173115|29:A>C-3M	TGCAGCGACCTCATCCACAGCATGCTCGCAGAGGCGCCGAGATCGGAAGAGCGGTTCAGCAGGAATGCC	3A	696709776	696709814	754128162	2.67e-09	67.6	39	1	0	0	-	-	-	-	-	-	-	-	-	-	-	-	-	-	-	-	-	-	-	-	-	-	-	-	-	-	-	-	-	-	AHHHHHHBHHAHAABHBHBBHHHAHABBBHHHHHHAHABBHHHHHBHHBHHBHHBBHAHHHHHHHBBHHHABHHHHABAHHBBHAHHHBAHHHBAHHHHBHHHBHHABBHHHBHBBHHHBBHHBHHHHHAAABAHBAAAHHAAHHHABHABHAHHHHHHHAHHHBHHBHHHBHHBHHBBBHBBABBHHBBHAHABBAHAHHBABHHHHHBAHAHBBBHHHBHHH	A	H
3M	51	99.64	S	Cod	7159720|42:T>C	TGCAGTGCGCGCACGCAAAGCAAGACGTGCGGGGTCAGTCACTAACCGAACGACAACAGCGGCGATGCG	-	-	-	-	-	-	-	-	-	-	-	-	-	-	-	-	-	-	-	-	3M	631147528	631147596	693849849	8.02e-25	117	69	2	0	0	-	-	-	-	-	-	-	-	-	-	AHHHHHHBHHAHAABHBHBBHHHAHHBBBHHHHHHAHABBHHHHHBHHBHHBHHBBHAHHHHHHHBBHHHABHHHHABAHHBBHAHHHBAHHHBAHHHHBHHHBHHABBHHHBHBBHHHBBHHBHAHHHAAABAHBAAAHHAAHHHABHABHAHHHHHHHAHHHBHHBHHHBHHBHHBBBHBBABBHBBBHAHABBAHAHHBABHHHHHBAHAHBBBHHHBHHH	A	H
3M	52	105.43	S	Cod	1074017|37:C>T	TGCAGGCCTTCGCCGCCCTCTCCGCCGTCCTCTACGCCGCCTCCATCCTCTCCCGAGATCGGAAGAGCG	3A	697841255	697841309	754128162	7.33e-20	102	55	0	0	0	3U	526297222	526297277	587623253	6.08e-21	104	56	0	0	0	-	-	-	-	-	-	-	-	-	-	3D	572499972	572500026	629928698	2.09e-20	102	55	0	0	0	AHHHHHHHHHAHAABBBAHHHHHAHHBBBHHHHHHAHABBHHHHHBHHHHHBAABBHAHHHHHHABHHHHABHHHHABAAHBBHAHHHBAAHHBAHHHHBBHABHHABBHHHBHBBHHBBBHBBHAHBHAHABAAHAAAHHAAHHHAHHABHAHBHHHHHAHHHBHHBHHHBHHBHHBBBHBBABBHHBBHAHABBABAHHBABHHHHABAHAHBBBHHHBHHH	A	H
3M	53	106.33	S	Cod	7170750|5:C>T-36M	TGCAGCTGTGACCTCCCCATCGGGCGACATGGGCGCCTTGAAATGGATCATGGCGCCGAGATCGGAAGA	3D	566404323	566404380	619618552	3.41e-18	97.1	58	2	0	0	-	-	-	-	-	-	-	-	-	-	-	-	-	-	-	-	-	-	-	-	3D	574882085	574882142	629928698	9.71e-19	97.1	58	2	0	0	AHHHHHHHHHAHAABBBAHHHHBAHHBBBHHBHHHAHABBHHHHHBHHHHH-AABBHAHHHHAHABHHHHABHHHHABAAHBBHAHHHBAAHHBAHHHHBBHABHHABBHHHBHBBHHBB-HBBHAHBHAHABAAHAAAHHAAHHHAHHABHAHBHHHHHAHHHBHHBHHHBHHBHHHBBHBBABBHHBBHAHAB-ABAHHBABHHHHABAHAHBBBHHHBHHH	A	H
3M	54	108.38	S	Cod	7172556|9:G>C-3M	TGCAGCCTCGGCCATGATCCGCCTCACACGAGTGGTGGCGACCTCATCCGAGATCGGAAGAGCGGTTCA	-	-	-	-	-	-	-	-	-	-	-	-	-	-	-	-	-	-	-	-	3M	640603133	640603182	693849849	1.35e-17	93.5	50	0	0	0	-	-	-	-	-	-	-	-	-	-	AHHHHHHHHHAHAABBBAHHHHBAHHBBBAHBHHHAHABBHHHHHBHHHHHBAABBHAHHHHAHABHHHBABHHHHAHAAHBBHAHHBBAAHHBAHHHHBBHABHHABBHHHBHBBHHBBBHBBHAHBHAHABAHHAAHHHAAHHHAHHABHAHBHHHHHAHHABHHBHHHBHHBHHHBBHBBABHHHBHHAHABBABAHHBABHHHHABAHAHBBBHHHBHHH	A	H
3M	55	108.82	S	Cod	7168418|11:G>C-3M	TGCAGTTTCCCGACACCTAGACCCCTACCGAGATCGGAAGAGCGGTTCAGCAGGAATGCCGAGACCGAT	-	-	-	-	-	-	-	-	-	-	-	-	-	-	-	-	-	-	-	-	-	-	-	-	-	-	-	-	-	-	-	-	-	-	-	-	-	-	-	-	AHHHHHHHHHAHAABBBHHHHHBAHHBBBAHBHHHAHABBHHHHHBHHHHHBAABBHAHHHHAHABHHHBABHHHHAHAAHBBHAHHBBAAHHBAHHHHBBHABHHABBHHHBBBBHHBBBHBBHAHBHAHABAHHAAHHHAAHHHAHHABHAHBHHHHHAHHABHHBHHHBHHBHHHBBHBBABHHHBHHAHABBABAHHBABHHHHABAHAHBBBHHHBHHH	A	H
3M	56	110.18	S	Cod	7170186|10:C>T	TGCAGCTCGACGACGGGTACGGTTCGCCGCTGGTTCTCGGGCTGTGCTCCACGATCCCGTACACGGCGC	3A	702707490	702707558	754128162	1.22e-22	111	69	3	0	0	-	-	-	-	-	-	-	-	-	-	3M	644865793	644865861	693849849	3.73e-23	111	69	3	0	0	-	-	-	-	-	-	-	-	-	-	AHHHHHHHHHAHAABBBHHHHHBAHHBBBAHBHHHAHABBHHHHHBHHHHH-AABBHBHHHHAHABHHHBABHHHHAHAAHBBHAHHBBAAHHBAAHHHBBHABHHABBHHHBBBBHHBB-HBBHAHBHAHABAHHAAHHHAAAHHAHHABHAHBHHHHHAHHABHHBHHHBHHBHHABBHBBABHHHBHHAHAB-ABAHHBABHHHHABAHHHBBBHHHBHHH	A	H
3M	57	110.63	S	Cod	7171856|17:C>T-3M	TGCAGCGAGAGCGCGGCCGACAAGCTCTGCGACCACAGTCACAAGGTATGCAGGGCCTTCCCGTACAAC	3B	773124966	773125034	851934019	2.62e-24	117	69	2	0	0	3U	531534474	531534542	587623253	1.68e-26	122	69	1	0	0	3M	645549060	645549128	693849849	3.71e-28	128	69	0	0	0	3D	582700608	582700676	629928698	7.46e-25	117	69	2	0	0	AHHHHHHHHHAHAABBBHHHHHBAHHBBBAHBHHHAHABBHHHHHBHHHHHBAABBHBHHHHAHABHHHBABHHHHAHAAHBBHAHHBBAHHHBAAHHHBBHABHHABBHHHBBBBHHBBBHBBHAHBHAHABAHHAAHHHAAAHHAHHABHAHBHHHHHAHHABHHBHHHBHHHHHABBHBBABHHHBHHAHABBABAHHBABHHHHABAHHHBBBHHHBHHH	A	H
3M	58	117.13	S	Cod	7168212|8:G>A	TGCAGGTAGAAGAAGGCGTCGTCCCGCGTGAGCCGAGATCGGAAGAGCGGTTCAGCAGGAATGCCGAGA	-	-	-	-	-	-	-	-	-	-	-	-	-	-	-	-	-	-	-	-	-	-	-	-	-	-	-	-	-	-	-	-	-	-	-	-	-	-	-	-	AHHHHHHHHHAHAABBBHHHHHBAHBBBBAHBHHHAHABBHHHHHBHHHBHBAABBBBHHHHAHABHHHHABBHHHHHAABBBHAHHBHAHHHBAABHHHBHABHAABBHHHBBBHHHBBBHBBHAHBHAHHBAHHAHHHHAAAAHAHHABHAHBHHHHHAHHABBHBAHHBHHHHAABBBBBAHHBHBBHAHHBBAHABABABHHHHABAHHHBBBHHHAHHH	A	H
3M	59	121.24	S	Cod	7163542|39:T>G-23M	TGCAGCACGACGGCCAGGTACAGCCCAGCCAGGGATCATTCAAGACCCACACCCCATCCGTAGGCCACC	3D	577219492	577219561	619618552	1.22e-22	111	70	2	1	1	-	-	-	-	-	-	-	-	-	-	3M	653230736	653230668	693849849	8.02e-25	117	69	2	0	0	-	-	-	-	-	-	-	-	-	-	AHHHHHHHHHHHAABBHHHHHHBAHBBBBABBHHHAHABBHHAHHBHHHAHBAABBBBHHHHAHABHHHHABBHHHHHAABBHHAHBBHAHHBBAABHHHBHABHHABHHHHBBBHHHBBBHBBHAHBHAHBBAHHAHHHHAAAAHHHHABHAHBHHHHHAHHABBHHAHHBHHHHAABHBBBAHHBBBBHAHHBBAHABABAHHHHBABAHHHBBBHHHAHHH	A	H
3M	60	122.36	S	Cod	5578092|6:T>G	TGCAGCTGGACACGAAGGCTCGGAACCGAGGCCCGAGATCGGAAGAGCGGTTCAGCAGGAATGCCGAGA	3A	711836445	711836479	754128162	4.47e-07	60.2	35	1	0	0	-	-	-	-	-	-	-	-	-	-	3M	653994407	653994441	693849849	1.37e-07	60.2	35	1	0	0	-	-	-	-	-	-	-	-	-	-	AHHHHHHHHHHHAABBHHHHHHBAHBBBBABBHHHAHABBHHAHHBHHHHHBAABBBBHHHHAHABHHHHABBHHHHHAABBHHAHBBHAHHBBAABHHHBHABHHABHHHHBBBHHHHBBHBBHAHBHAHBBAHHAHHHHAAAAHHAHAHHAHBHHHHHAHHABBHHAAHBHHHHAABHBBBAHHBBBBHAHHBBAHABABAHHHHBABAHHHBBBHHHAHHH	A	H
3M	61	125.73	S	Cod	4993340|31:C>A	TGCAGCACGGGGAGCAGGAACGGCTTGGACGCGTTGGTGAACTCGCCGAGATCGGAAGAGCGGTTCAGC	3A	715241271	715241224	754128162	5.7e-16	89.8	48	0	0	0	3U	543437809	543437762	587623253	1.7e-16	89.8	48	0	0	0	3M	656920049	656920002	693849849	1.75e-16	89.8	48	0	0	0	3D	592064272	592064225	629928698	1.63e-16	89.8	48	0	0	0	AHHHHHHHHHAHAHBBHHHHHHBAHBBHBABBHHHAHABBHHAHHBHBHHHBAABBBBHHBHABABHHHHHBBHHHHHAHBBHHAHHBHAHHHBAABHHBBHABHHABHHHHBBBHHHHBBHBBHAHBHAHBBAHHAHHAHAAAAHHAHAHHAHBHHHHHAHHABBHHAAHBHHHHAABHBBBAHHBBBBHAHHBBAHHBABAHBHHBABAHBHBBBHHHAHHH	A	H
3M	62	127.07	S	Cod	7164963|10:A>G-236M	TGCAGCACAGACAACAATCGTCCGAATCGTCCAAAACATGGCCAAACCGCCGAGATCGGAAGAGCGGTT	-	-	-	-	-	-	-	-	-	-	-	-	-	-	-	-	-	-	-	-	-	-	-	-	-	-	-	-	-	-	-	-	-	-	-	-	-	-	-	-	AHHHHHHHHHAHAHBBHHHHHHBAHBBHBABBHHHABABBHHAAHBHBHHHBAABBBBHHBHABABHHHHHBBHHHHHAHBBHHAHBBHAHHBBAABHHBBHABHHABHHHHBBBHHHHBBHBBHAHBHAHBBAHHHHHAHAAAAHHAHAHHAHBHHHHHAHHABBHHAAHBHHHHAABHBBBAHHBBBBHAHHHBAHHBABAHBHHBABAHBHBBBHHHAHHH	A	H
3M	63	131.23	S	Cod	5369328|15:A>T	TGCAGCAAGAAGTTCAACATGAGCAGCCTGTGCCGAGATCGGAAGAGCGGTTCAGCAGGAATGCCGAGA	3B	791351772	791351738	851934019	4.47e-07	60.2	35	1	0	0	3U	545036038	545036004	587623253	1.33e-07	60.2	35	1	0	0	-	-	-	-	-	-	-	-	-	-	-	-	-	-	-	-	-	-	-	-	ABAHHHHHHHAHAHBBHHHHHHBAHBBHBABBHHHABABBHHAHHBHBHHHBAABBBBHHBHAHABHHHHHBBAHHHHAHB-HHAHBBHAHHBHAABHHBBHABHHABBHHH-BHBBHHHBHBBHAHBHAHBBAHHAHHAHAAAAHHAHAHHAHBHHHHBHHHHBBHHAAHBBHHHAABHBBBAAHBBBBHAHHH-AHHBABAHBHHBABAHBHBBBHHHAHHB	A	B
3M	64	132.13	S	Cod	7170797|18:G>A	TGCAGGCACCGTTGGACCGACCCAGCTCACCGAGATCGGAAGAGCGGTTCAGCAGGAATGCCGAGACCG	-	-	-	-	-	-	-	-	-	-	-	-	-	-	-	-	-	-	-	-	3M	658094726	658094757	693849849	1.37e-07	60.2	32	0	0	0	-	-	-	-	-	-	-	-	-	-	ABABHHHHHHAHAHBBHHHHHHBAHHBHBABBHHHABABBHHAHHBHBHHHBAABBBBHHBHAHABHHHHHBBHHHHHAHBBHHAHBBHAHHBHAABHHBBHABHHABBHHHBBHBBHHHBHBBHAHBHAHBBAHHAHHAHAAAAHHAHAHHAHBHHHHBHHHHBBHHAAHBBHHHAABHBBBAAHBBBBHAHHHBAAHBABAHBHHBABAHBHBBBHHHAHHB	A	B
3M	65	136.7	S	Cod	7166229|28:C>T	TGCAGTTATCTCGGCAAAGCAGTTGCATCAGTGCACCGAGATCGGAAGAGCGGTTCAGCAGGAATGCCG	-	-	-	-	-	-	-	-	-	-	-	-	-	-	-	-	-	-	-	-	-	-	-	-	-	-	-	-	-	-	-	-	-	-	-	-	-	-	-	-	ABABHAHHHHAHHHBBHHHHHHBHHABHBHBBHHHABABBHHAHHBABHHHBAABBBBHHBHAHHHBHAHHBBHHHHHAHHBHHHHBBHAHHBHAABHHBBAHBHBABBHHHBBHBHHHHBHBBHAHBHAHBBAHHAHHAHAAAAHBAHAHHAHBHHHHBHHHHBBHHAAHBBHHHAABHBBBAAHBBBHHAHHHBAAHHABAHBHHHABAHBHBBBHHHAHHB	A	B
3M	66	144.16	S	Cod	7164251|30:G>A	TGCAGGGGCAAGGCAGGCAGGCAGGCAGGCGGGATCTCCTCCTGTTCCCAAGCCGATCGTATCGACCGA	-	-	-	-	-	-	-	-	-	-	-	-	-	-	-	-	-	-	-	-	-	-	-	-	-	-	-	-	-	-	-	-	-	-	-	-	-	-	-	-	HBHBHAHHHAAHHHBBHHHHHHBHHAAHBHBBHHHHBHBBHHHHHBHHAAHBAABBBBAHBHABHHBHAHHBHHHHHHAHHBHHHHBBHAHHBBAABHHBBAHBHHABBBHHBBHBAHHHBABBHAHBHHHBBAHBAHHABAAAAABAHAHHAHBHHHHHHAHHBBHHAAHBBHAHAHBHBBBAAHBBBHHAHHHBAAHHAHAHBAHHABAABHBBBHBHAHHB	H	B
3M	67	146.65	S	Cod	5005803|17:C>T	TGCAGGCGCCGTCGCCGCGGGTCCATCCCCCGAGCTCCCCGCGGTTCCGTACCGCCTCCATGAACCGCT	3B	802580166	802580098	851934019	1.22e-22	111	69	3	0	0	3U	552703607	552703539	587623253	1.68e-26	122	69	1	0	0	3M	667132767	667132699	693849849	1.72e-26	122	69	1	0	0	-	-	-	-	-	-	-	-	-	-	HBHBHAHHHAAHHHBBHHHHHBBHHAAHBHBBHHHHBHBBHHHHABHHAAHBAABBBBAHHHABHHBHAHHBHBHHHHAHBBHHHHBBHAHHBBAABHHBBAHBHHABBBHHBBHBAHHHBABBHAHBHHHBBAHBABHABAAAAABABAHHAHBHHHHHHAHHBBHHAAHBBHAHABBHBBBAAHBBBHHABHHBAAHHAHAHBAHHABAABABBBHBBAHHB	H	B
3M	68	148.22	S	Cod	1082172|28:C>T-345M	TGCAGGCGACTTATCAGGCCCCATCAGGCCCACAGCATATGTCACCAGGTTCCTTCCTTTGGCGAAGGA	3D	591314793	591314861	619618552	5.62e-26	122	69	1	0	0	3U	553347549	553347597	587623253	1.02e-13	80.5	49	2	0	0	3M	668145275	668145323	693849849	1.05e-13	80.5	49	2	0	0	3D	601880568	601880636	629928698	1.6e-26	122	69	1	0	0	HBHBHAHHHAAHHHBHHHHHHHBHHAAHBABBHHHHHHBBHHHHABHHAAHBAABBBBABHHABHHBHAHHBHBHHHHAHBBHHHHBBHAHHBBAABHHBBAHBHHABBBHHBBHBAHAHBABBHAHBHHHBBAHBABHABAAAAABABAHHAHBHHHHHHAHHBBHHAAHBBHAHABBHBBBAAHBBBHHABHHBAAHHAHHHBAHHABAABABBBHBBAHHB	H	B
3M	69	152.09	S	Cod	7172766|7:C>G-3M	TGCAGCTCCTGGTCACCGACTACGCGCCGCACGGCAGCCTGGAAGCGCGGCTCCACGGCAAGGACGGCG	3D	593471615	593471683	619618552	2.62e-24	117	69	2	0	0	3U	555816456	555816388	587623253	7.81e-25	117	69	2	0	0	3M	670192625	670192693	693849849	1.72e-26	122	69	1	0	0	-	-	-	-	-	-	-	-	-	-	HBHBHAHHHAAHHHBHHHABHHBHHAAHBABBHHHHHHBBHHHHABHHAAHBAABBBBHHHHAHHHBHAHHBHBHHHBAHBBHHHHBBHAHHBBAAHHHBBAHBHHABBBHHBBHBAHAHBAHBHAHBHHHBBHHBABHHBAHAHABAHAHBHHBHHHHHHAHHBBHHAAHBBHAHABBHBBBAAHHBBHHABHHBAAHHAHHHBAHHABAABABHBHBBAHHB	H	B
3M	70	153.43	S	Cod	7162543|5:C>T-357M	TGCAGCCGCTCCTTTTTCTTCGGCTACACGGTGTCAACCGAGATCGGAAGAGCGGTTCAGCAGGAATGC	-	-	-	-	-	-	-	-	-	-	-	-	-	-	-	-	-	-	-	-	-	-	-	-	-	-	-	-	-	-	-	-	-	-	-	-	-	-	-	-	HBHBHAHHHAAHHHBHHHABHBBAHAAHBABBHHHHHHBBHHHHABHHAAHBAABBBBHHHHAHHHBHAHHBHBHHHBAHBBHHHHHBBAHHBBAAHHHBBAHBHHABBBHHBBHBAHAHBAHBHAHBHHHBBHHBABHHBAHAHABAHAHHHHBHHHHHHAHHBBHHAAHBBHAHABBHBBBAAHHBBHHABHHBAAHHAHHHBAHHABAABAHHBHBBAHHB	H	B
3M	71	156.83	S	Cod	1090961|31:A>G-3M	TGCAGGCCGCGCGCTCGGAGCCGTACTTGTAATCGTCGCCCTCGGCGTACGCGAGGAGGCGGAAAGTCC	-	-	-	-	-	-	-	-	-	-	3U	559573458	559573526	587623253	7.81e-25	117	69	2	0	0	3M	672899560	672899628	693849849	1.72e-26	122	69	1	0	0	-	-	-	-	-	-	-	-	-	-	HBHBHAHHHAAHHHBHHHABHBBAAAAHBABBHHHHHHBBHHHHHBHHAAHBAHBBBBHHHHAHHHBHAHHBHBHHHBAHBBHHAHHBBAHHBBAAHHHBBAHBHHAHBHHHBBHBAHAHBAHBHAHBHHHBBHHBABHHBABHHABAHAAHHABHHHHHHAHHBBBHAABBBHABABBHBBBAAHHBBHHABHHBAABHAHBHBAHHABAABAHHBHBBAHHB	H	B
3M	72	163.31	S	Cod	1092125|43:T>C-3M	TGCAGGGGCCTTTCCAGGACAGCCTCCGCGAGGCGCTGGAGGATGAGGAGGGGGCGCCGAGATCGGAAG	3D	601406521	601406579	619618552	4.38e-22	110	59	0	0	0	3U	564405881	564405939	587623253	2.83e-19	99	59	2	0	0	3M	675582034	675582092	693849849	1.34e-22	110	59	0	0	0	3D	612599507	612599565	629928698	1.25e-22	110	59	0	0	0	BHHBBAHHHHAHHHBHHHABHBBAAHAHBABBHHHHHHBBHHHHBBBAAAHBAHBBBBHHHHAHHHBHAAHBHBHAHBAHBBHHAHHBBAHHBBAAHHHBBAHBHHAHBHHBBBHBAHAHBAHBBAHBHHHBBHHBABHHBAHHHAHAHAHHHAHHHHHAHAHHBBBHAAHHBHABHBBHBHBAABHBBHHAHBHBAABHAHBHBAHBAAAABAHHBABBAHHB	B	H
3M	73	168.59	S	Cod	7172592|18:G>C-3M	TGCAGTGTGCGCGTCCTTGTTCGCAGGGGAGAAGAGGGAGGGTGACGTGGTGGACCGAGATCGGAAGAG	-	-	-	-	-	-	-	-	-	-	-	-	-	-	-	-	-	-	-	-	3M	677133171	677133227	693849849	1.74e-21	106	57	0	0	0	-	-	-	-	-	-	-	-	-	-	HHHBBAHHHHAHBHBHHHABHBBAABHHBABBHHHHHHBBHHHHBBBAAAHBAHBBBBHHHHAHHHHHAHHBHBAHHBAHBBHHAHHHBAHHBBAAHHHHBHHBHHAHBHHBBBHBAAAHBHHBHAHHHHHBBHHBABHHBABHHHHAHAAHHAHHBHHAHAHHBBBHHAHHBHABHBBHBHBAABHBBHHAHBHBAABHAHBHBAHBAHHHBAHHBABBAHHB	H	H
3M	74	170.86	S	Cod	7162474|42:C>T	TGCAGTATTGTATGAACTTGATGGAATTTTATTGAGGGAGCACAGAGTTATGCCGAGATCGGAAGAGCG	-	-	-	-	-	-	-	-	-	-	-	-	-	-	-	-	-	-	-	-	3M	677220719	677220665	693849849	1.05e-18	97.1	55	1	0	0	-	-	-	-	-	-	-	-	-	-	HHHBBAHHHHAHBHBHHHABHBBAABHHBHBBHHHHHHABHHHHBBBAAAHBAHBBBBHHHHAHHHHHAHH-HBAHHBAHBBHHAHHHBAHHBBAAHHHHBHHBHHAHBHHB-BHBHAAHBHHBHAAAHAHBBHHBABHHBABHHHHHHHAHHAHHBHHAHAHHBBBHHAHHBHABHBBHBHBAABHBBHHAABHBAABHAHBHBAHBAHHHBAHHBABBAHHB	H	H
3M	75	184.4	S	Cod	7162570|36:G>T	TGCAGTCTGGCTTAGCTGGCACGAACTGTTGTGTGTGTTTTCTGGGGGTTGGTTTCCGAGATCGGAAGA	-	-	-	-	-	-	-	-	-	-	-	-	-	-	-	-	-	-	-	-	-	-	-	-	-	-	-	-	-	-	-	-	-	-	-	-	-	-	-	-	HHHBBABHAHAHBHHHHHHBHBBAHBHABHBBHHHHHHABBHHHBHBAAAHBAHHBBBHBAHAHHHHHAAABABHHHHAABBBHHAHBBAHHBBAAAHHHHHHBHHAHHAHBBHHBHAHHBHHBHHAAHHBBBBHBABHHBABBHHHBHBAHHHHHBAHHBHHHBBBBHAHABHABBBBBBHBAHHHBHHHAABHBAHHHAHBHBHHBAABAHAHHBHBBAAHB	H	H
3M	76	189.2	S	Cod	7165230|19:G>A	TGCAGCCGCTTTCTCTCGTGGGTCTTCGCCGAGATCGGAAGAGCGGTTCAGCAGGAATGCCGAGACCGA	-	-	-	-	-	-	-	-	-	-	-	-	-	-	-	-	-	-	-	-	-	-	-	-	-	-	-	-	-	-	-	-	-	-	-	-	-	-	-	-	HHHBBABHAHAHBHHHHHHBHHBAHBHABHHBHHHHBHAHHHHHBHBAAHHBAHHBBBHBAHAHHHHHAHABHBHHHHAABBBHHAHBBABHBBAAAHHHHHHBHHHHHAHBBHHBHAHHBHHBHHAAHBBBBBHBABHHBAHBHHBBHHAHHHHHBAHABHHHBBBHHAHABHHBBBBBBBHAHHHBHHHAABHBAHHAAHBBBHHBAABAHAHHBHBBAAHB	H	H
3M	77	191.24	S	Cod	7171852|18:A>G	TGCAGCGAATCTGGCAGCAGCTACGTGCGGATCAGCTGCGACCTCGCCGCCGCCGTGCAGGTCCTCCGA	3D	609376324	609376391	619618552	9.41e-24	115	68	2	0	0	3U	569934383	569934450	587623253	2.81e-24	115	68	2	0	0	3M	683284660	683284724	693849849	1.34e-22	110	65	2	0	0	3D	619812567	619812634	629928698	2.68e-24	115	68	2	0	0	HHHBBABHAHAHBHHHHBAHHHBAHBHABHHBHHHHBHAHHHHHBHBAAHHBAHHBBBHBAHAHHHHHAHABHBHHHHAABBBHHAHBBABHBBAHAHHHHHHBHHHHHAHB-HHBHAHHBBHBBHAAHBBBBBHBABHHBABBHHBHHHAHHHHHBAHABHHHBBBHHAHABHHBBBBBBBHAHHHBHHHAABHBAHHAAHBBBHHBAABAHAHHBHBBHAHB	H	H
3M	78	197.51	S	Cod	7168299|5:C>T	TGCAGCATGTCCTGCACTAAACTGCATGCATGTCCGCCGAGATCGGAAGAGCGGTTCAGCAGGAATGCC	-	-	-	-	-	-	-	-	-	-	-	-	-	-	-	-	-	-	-	-	3M	684982242	684982201	693849849	8.19e-10	67.6	43	1	1	1	-	-	-	-	-	-	-	-	-	-	HHABBAHHHHHHBHHHHBAHHHBHHBHABHHHHHHHBHAHBHAHBHBAABHBAHHBBBHBAHAHHBHHHHHBBBHHHHAAHBHHHAHBBAHHBBAAAHHHHHABHHBHBAHBBHHBHAHHBBHBBHAAHBBBBBHBABHHBABBHHBHHHHAHHHHBAHABHHHBBBHBAHAHHBBBBBBBBHAHHBBHHHAABHBAHHAAHBBBHHBAABAHAHBBHBBHAHB	H	H
3M	79	200.45	S	Cod	7161457|10:C>T	TGCAGCTAGCCTGACGTATGTACGTTGATTCGGTCAGACACCCGAGATCGGAAGAGCGGTTCAGCAGGA	-	-	-	-	-	-	-	-	-	-	-	-	-	-	-	-	-	-	-	-	-	-	-	-	-	-	-	-	-	-	-	-	-	-	-	-	-	-	-	-	HHABBAHHHHHHBHHHHBAAHHBHHBHABHHHHHHHBHAHBHAHBHBAAHHBAHHBBBHBAHAHHBHHHHHBBBHHHHAAHBHHHHABBAHHBBAAAHHHHHABHHBHBAABBHABHAHHBHHBBHAAHBBBBBHBHBHHHABBHHBHHHHAHHHHBAHABHHHBBBHBAHAHHBBBBBBBBHAHHBBHHHAHBHBAHHAAHBBBHHBAABAHAHBBBBBBHHB	H	H
3M	80	203.16	S	Cod	3958052|7:C>G	TGCAGCACATCGATGGAAGAAGAGACGGCGGCCATGGCAGTCTCGCTCCCGAGATCGGAAGAGCGGTTC	3D	612127053	612127010	619618552	2.07e-10	71.3	44	2	0	0	3U	572664952	572664899	587623253	3.66e-18	95.3	55	0	1	1	-	-	-	-	-	-	-	-	-	-	-	-	-	-	-	-	-	-	-	-	HHABBAHAHHHHBHHHHBAAHHBHHBHABHHHHHHHBHAHBHAHBHBAAHHBABHBBBHBAAAHABHHHHHBBBHHHHAAHBHHHHABBAHHBBAAAHHHHHABHHBHBAHBBHABHAHHBHHBHHAAHBBBBBHBBBHHHABBAHHHHHHAHHHHHAHABHAHBBBHBAHAHHBBBBBBBBHAHHBBHHHAHBHBAHHAAHBBBHHBAABAHAHHBBBBBHHB	H	H
3M	81	208.69	S	Cod	7167158|12:C>A-23M	TGCAGGGTGCACCAAACGGCGAGGACGGCGGCGGATGACGACGAGGTGGAGCACGGGAAGAGCAGCAAG	-	-	-	-	-	-	-	-	-	-	-	-	-	-	-	-	-	-	-	-	3M	687497430	687497362	693849849	3.71e-28	128	69	0	0	0	-	-	-	-	-	-	-	-	-	-	HHABBAHAHHHHBHHHHBAAHHHHBBHABHHHHHAHBHAHBHAHBHBAAHABABHBBAHBAAAHABHHAHHBHHHHHHAAHBHHHHHBBAHHBBAAAHHHHHABHHBHBAHBBHABHAHHBHHBBHAAHBBBBHHBBBBHHABBAHHHAHHAHHHBHHHABHAHBBBHBAHAHHBBBHBBBBHAHHBBAHAAHBHBAHHAAHBBHAHBAABAHAHHBHBHBBHB	H	H
3M	82	209.13	S	Cod	992906|6:C>T	TGCAGCCGCAAGCAGCTTCCCAGTTTAGCAGGCATAGGTCCAGTAAGCCGAGATCGGAAGAGCGGTTCA	3D	613482750	613482799	619618552	2.05e-15	87.9	50	1	0	0	3U	574449623	574449574	587623253	6.12e-16	87.9	50	1	0	0	3M	687064022	687064071	693849849	2.93e-14	82.4	50	2	0	0	-	-	-	-	-	-	-	-	-	-	HHABBAHAHHHHBHHHHBAAHHHHBBHABHHHHAAHBHAHBHAHBHBAAHABABHBBAHBAAAHABHHAHHBHHHHHHAAHBHHHHHBBAHHBBAAAHHAHHABHHBHBAHBBHABHAHHBHHBBHAAHBBBBHHBBBBHHABBAHHHAHHAHHHBHHHABHAHBBBHBAHAHHBBBHBBBBHAHHBBAHAAHBHBAHHAAHBBHAHBAABAHAHHBHBHBBHB	H	H
3U	1	0	S	Cod	7172010|19:G>A	TGCAGAAAAGATTCTGAGGGAATTCCGAGATCGGAAGAGCGGTTCAGCAGGAATGCCGAGACCGATCTC	-	-	-	-	-	-	-	-	-	-	-	-	-	-	-	-	-	-	-	-	-	-	-	-	-	-	-	-	-	-	-	-	-	-	-	-	-	-	-	-	HBBHABBBHHHHAAABHHHHHHHAHHBBHBHHHHBHAABAHHAHAAAHAAABABBBHAHAAHAAHHHHABHBBHBHBAHBBBHBHHHAAABHHAAHBAAAHABBHAHHHAAHBABHAHBHBHAAAAHAAHAHBBHBHHHHAAHABHHAHBAHAHHHHHHHBHAABBAHHAAAHAHHABABAHHHAHHHHAHAHABBHBBHHHAHHHHAHHHHHBHHHBHBBAAH	H	B
3U	2	0.44	S	Cod	1021421|14:C>T	TGCAGCTGGGACTACATCCAGGAGGGCAGCCAGGTGGCCAAGGACATGGACCGAGATCGGAAGAGCGGT	3B	172528954	172529006	851934019	9.48e-19	99	53	0	0	0	-	-	-	-	-	-	-	-	-	-	3M	120362885	120362937	693849849	1.35e-17	93.5	53	1	0	0	3D	114019910	114019962	629928698	1.26e-17	93.5	53	1	0	0	HBBHABBBHHHHAAABHHHHHHHAHHBBHBHHHHBHAABAHHAHAAAHAAABABBBHAHAAHAAHHHHABHBHHBHBAHBBBHBHHHAAABHHAAHBAAAHABBHAHHHAAHBABHAHBHBHAAAAHAAHAHBBHBHHHHAAHABHHAHBAHAHHHHHHHBHAABBAHHAAAHAHHABABAHHHAHHHHAHAHABBHBBHHHAHHHHAHHHHHHHHHBHBBAAH	H	B
3U	3	1.11	S	Cod	7169322|25:T>C-236U	TGCAGCAGCAGCTGGCCAAGTACGGTGGCGGGAACGGCAACGGCAACGGCGCGGCCACCGAGATCGGAA	3B	175394244	175394293	851934019	2.05e-15	87.9	50	1	0	0	3U	42864505	42864564	587623253	1.69e-21	106	60	1	0	0	3M	123828795	123828854	693849849	8.08e-20	100	60	2	0	0	3D	117156425	117156456	629928698	5.93e-06	54.7	32	1	0	0	HBBHABBBHHHHAAABHHHHHHHAHHBBHBHHHHBHAABAHHAHAAAHAHABAHBBHAHAAHAAHHHHABHBHHBHBAHBBBHBHHHAAABHHAAHBAAAHABBHAHHHAAHBABHAHBHBHAAAAHAAHAHBBHBHHHHAAHHBHHAHBAHAHHHHHHHBHAABBAHHAAAHAHHABABAHHHAHHHHAHAHABBHBBHHHAHHHHAHHHHHHHHHBHBBAAH	H	B
3U	4	1.55	S	Cod	1082224|18:C>A-236U	TGCAGGTTTCGAGAGGTGCTGATCCTTGATTGTATGGATCAAGAGAAGAGCCGAGATCGGAAGAGCGGT	3D	120279056	120279112	619618552	9.48e-19	99	57	0	1	1	3U	49309183	49309239	587623253	2.83e-19	99	57	0	1	1	-	-	-	-	-	-	-	-	-	-	3D	124011533	124011589	629928698	2.7e-19	99	57	0	1	1	HBBHABBBHHHHAAABHHHHHHHAHHBBHBHHHHBHAABAHHAHAAAHAHABAHBBHAHAAHAAHHHHABHBHHBHBAHBBBHBHHHAAABHHAAHBHAAHABBHAHHHAAHBABHAHBHBHAAAAHAAHAHBBHBHHHHAAHHBHHAHBAHAHHHHHHHBHAABBAHHAAAHAHHABABAHHHAHHHHAHAHABBHBBHHHAHHHHAHHHHHHHHHBHBBAAB	H	B
3U	5	1.77	S	Cod	7169148|21:G>A	TGCAGAACAACATCACGGGGCGGCTGCCGCCGAGATCGGAAGAGCGGTTCAGCAGGAATGCCGAGACCG	3D	126784900	126784931	619618552	4.47e-07	60.2	32	0	0	0	3U	55231898	55231929	587623253	1.33e-07	60.2	32	0	0	0	-	-	-	-	-	-	-	-	-	-	3D	130613698	130613729	629928698	1.27e-07	60.2	32	0	0	0	HBBHABBBHHHHAAABHHHHHHHAHHBBHBHHHHBHAABAHHAHAAAHAHABAHBBHAHAAHAAHHHHABHBHHBHBAHBBBHBHHHAAABHHAAHBHAAHABBHAHHHAAHBABHAHBHBHAAAAHAAHAHBBHBHHHHAAHHBHHAHBAHAHHHHHHHBHAABBAHHAAAHAHHABABAHHHAHHHHAHAHABBHBBHHHABHHHAHHHHHHHHHBHBBAAB	H	B
3U	6	3.57	S	Cod	7170848|14:C>T-36U	TGCAGGGGCCACTTCGAGTCACCGAGATCGGAAGAGCGGTTCAGCAGGAATGCCGAGACCGATCTCGTA	-	-	-	-	-	-	-	-	-	-	-	-	-	-	-	-	-	-	-	-	-	-	-	-	-	-	-	-	-	-	-	-	-	-	-	-	-	-	-	-	HBBHABBBHHHHAAABHHHBHHHHHHBBHBHHHHBHAABAHHAHAAAHAHABABBBHAHAAHAAHHHHABHBHHHHBAHBBBHBHHHAAABHHAAHBHAAHABBHAHHHAAHBABHAHBHBHHAAAHAAHAHBBHBHHHHAAHHBHHAHBAHAHHHHHHHBHAHBBAHHAAAHAHHABABAHHHAHHHHAHAHABBHBBHHHABHHHHBHHHHHHHHBHBBAAB	H	B
3U	7	6.75	S	Cod	6047318|13:G>T-36U	TGCAGGTGGGCAAGGCGCTGGCCAAGGAGCGTGTATTCGTGGAGTGCCACGTGTTCAACCCGCCGTCCG	3A	467907268	467907336	754128162	2.62e-24	117	69	2	0	0	3U	298985031	298985099	587623253	1.68e-26	122	69	1	0	0	3M	379409039	379409107	693849849	8.02e-25	117	69	2	0	0	3D	348314614	348314682	629928698	7.46e-25	117	69	2	0	0	HBBHABBBHHHHAAABHHHBHHHHHHBBHBHHHHBAAABAHHAHAAAHHAABABBBBAHAAHAAHHHHABHBHHHHBAHBBBABHHHAAABHHAAHBAAAHABBHHHHHAAHBABHAHBHBHHHAAHAAHAHBBHBHHHHAAHHBHHAHBAHAHHHHHHHBHAHBBAHHAAAHHHHABABHHHHAHHHHAHAHABBHBHHHHABHAHHBHHHHHHAHBHHBAAB	H	B
3U	8	8.32	S	Cod	5986399|32:G>A-346U	TGCAGGAAGAAGGCATTAAATACTTGAGACTTGAGATCGAGCTAGTCCACTACCACACAGTAGCCGAGA	-	-	-	-	-	-	-	-	-	-	3U	320841815	320841880	587623253	1.68e-26	122	66	0	0	0	-	-	-	-	-	-	-	-	-	-	-	-	-	-	-	-	-	-	-	-	HBBHABBBHHHHAHABHHHBHHHHHHBBHBHHHHBAAABAHHAHAAAHHAABABBBBAHAAHAAHHHHABHBHHHHBAHBBBABHHHAAHBHHAAHBAAAHABBHHHHHAAHBABHAHBHBHHHAAHHAHAHBBHBHHHHAHHHBHHHHBAHAHHHHHHHBHAHBBAHHAAAHHHHABHBHHHHAHHHHAHAHABBHBHHHHABHAHHBHHHHHHHHBHHBAAB	H	B
3U	9	8.76	S	Cod	7166720|13:T>C	TGCAGCAGCTGGATGATTCGATTTCCCAGGCCGTCTCGCCCGTGAGCTGCTTCGCGTTCGTCGGCCGAG	6D	146474538	146474604	495380293	7.27e-25	119	67	1	0	0	3U	326718821	326718887	587623253	2.17e-25	119	67	1	0	0	-	-	-	-	-	-	-	-	-	-	6D	149772295	149772361	497521935	2.07e-25	119	67	1	0	0	HBBHABBBHHHHAHABHHHBHHHHHHBBHBHHHHBAAABAHHAHAAAHHAABABBBBAHAAHAAHHHHABHBHHHHBAHBBBABHHHAAHBHHHAHBAAAHABBHHHHHAAHBAHHAHBHBHHHAAHHAHAHBBHBHHHHAHHHBHHHHBAHAHHHHHHHBHAHBBAHHAAAHHHHABHBHHHHAHHHHAHAHABBHBHHHHABHAHHBHHHHHHHHBHHBAAB	H	B
3U	10	9.2	S	Cod	7164241|16:C>T	TGCAGGGCTCTCCCTTCCTCTCGCATGGCACAGTGACGCTGGTCTCACTGGTCGTTCCCCTCAGCCCTA	-	-	-	-	-	-	-	-	-	-	3U	333426677	333426613	587623253	6.04e-26	121	65	0	0	0	-	-	-	-	-	-	-	-	-	-	-	-	-	-	-	-	-	-	-	-	HBBHABBHHHHHAHABHHHBHHHHHHBBHBHHHHBAAABAHHAHAAAHHAABABBBBAHAAHAAHHHHABHBHHHHBAHBBBABHHHAAHBHHHAHBAAAHABBHHHHHAAHBAHHAHBHBHHHAAHHAHAHBBHBHHHHAHHHBHHHHBAHAHHHHHHHBHAHBBAHHAAAHHHHABHBHHHHAHHHHAHAHABBHBHHHHABHAHHBHHHHHHHHHHHBAAB	H	B
3U	11	9.64	S	Cod	5989461|8:C>T	TGCAGTCACTGGAAGGAGCAGTGCTGGAACACATGGAGAGTAGGCCAGGAGGAGAGGCCATCATCACCC	-	-	-	-	-	-	-	-	-	-	3U	352496500	352496432	587623253	3.61e-28	128	69	0	0	0	-	-	-	-	-	-	-	-	-	-	-	-	-	-	-	-	-	-	-	-	HBBHABBHHHHHAHABHHHBHHHHHHBBHBHHAHBAAABAHHAHAAAHHAABABBBBAHAAHAAHHHHABHBHHHHBAHBBBABHHHAAHBHHHAHHAAAHABBHHHHHAAHBAHHAHBHBHHHAAHHAHAHBBHBHHHHAHHHBHHHHBAHAHHHHHHHBHAHBBAHHAAAHHHHABHBHHHHAHHHHAHAHABBHBHHHHABHAHHBHHHHHHHHHHHBAAB	H	B
3U	12	10.08	S	Cod	5331953|6:G>A-36U	TGCAGCGCCACCAGCGATTGCCTCCGCCGAGATCGGAAGAGCGGTTCAGCAGGAATGCCGAGACCGATC	-	-	-	-	-	-	-	-	-	-	3U	362670234	362670206	587623253	6.21e-06	54.7	29	0	0	0	-	-	-	-	-	-	-	-	-	-	-	-	-	-	-	-	-	-	-	-	HBBHABBHHHHHAHABHHHBHHHHHHBBHBHHAHBAAABAHHAHAAAHHAABABBBBAHAAHAAHHHHABHBHHHHHAHBBBABHHHAAHBHHHAHHAAAHABBHHHHHAAHBAHHAHBHBHHHAAHHAHAHBBHBHHHHAHHHBHHHHBAHAHHHHHHHBHHHBBAHHAAAHHHHABHBHHHHAHHHHAHAHABBHBHHHHABHAHHBHHHHHHHHHHHBAAB	H	B
3U	13	10.75	S	Cod	5990452|22:C>T	TGCAGTGGTTAGGACATTCATCCCCTCCAAGCTTCATCGGCAAATCTGTGGATCCACCTGCTCTCTGCC	3D	408428865	408428803	619618552	1.22e-22	111	63	1	0	0	3U	374124472	374124404	587623253	3.61e-28	128	69	0	0	0	3M	457735087	457735023	693849849	6.25e-21	104	65	3	0	0	3D	416858375	416858313	629928698	3.47e-23	111	63	1	0	0	HBBHABBHHHHHAHABHHHBHHHHHHBBHBHHAHBAAABAHHAHAAAHHAABABBBBAHAAHAAHHHHABHBHHHHHAHBBBABHHHAAHBHHHAHHAAAHABBHHHHHAAHBAHHAHBHHHHHAAHHAHAHBBHBHHHHAHHHBHHHHBAHAHHHHHHHBHHHBBAHHAAAHHHHABBBHHHHAHHHHAHAHABBHBHHHHABHAHHBHHHHHHHHHHBBAAB	H	B
3U	14	16.05	S	Cod	1732484|50:G>A-36U	TGCAGCAAGTAATGCCGAGCCGATGCAGCAATCAGCGAGCTGATGGTCCAGACGACGCGGAGCTTAAGG	3B	562274496	562274564	851934019	1.21e-27	128	69	0	0	0	3U	383098202	383098270	587623253	3.61e-28	128	69	0	0	0	3M	468021966	468022034	693849849	3.73e-23	111	69	3	0	0	3D	429333475	429333543	629928698	3.44e-28	128	69	0	0	0	HBHHABBHHHHHAHABBHHBHHHHHHBHBBHHABBAAABAHHAHAAAHHAABABHBBAHAAAAAHHHHABHBHHHHHAHHBBABHHHAAHBHHAAHHAAAHABBHHHHHAAHBHHHHHBHBHHHAAHHAHAHBBAHHHHHAHHHBHHHHBAHAHHBHHHBBHHHBBABHAAAHHHHHBBBHHHHABHHHAHAHABBHBHHAHAAHAHHBAHHHHHHHHHBBAAB	H	B
3U	15	17.62	S	Cod	1695387|49:G>A-36U	TGCAGAACACCAACGCCGAGATCTCCCTCTCGTCGGGGCACCGTCCAAAGCCTGATGCGTTCGAGCTCT	3D	423190720	423190652	619618552	5.62e-26	122	69	1	0	0	3U	384255634	384255566	587623253	3.61e-28	128	69	0	0	0	3M	469639151	469639083	693849849	1.72e-26	122	69	1	0	0	3D	431452988	431452920	629928698	1.6e-26	122	69	1	0	0	HBHHABBHHHHHAHABBHHBHHHHHHBHBBHHABBAAABAHHAHAAAHHAABABHBBAHAAHAAHHHHABHBHHHHHAHHBBAHHHHAAHBHHAAHHAHAHABBHHHHHHAHBHHHHHBHBHHHAAHHAHAHBBAHHHHHAHHHBHHHHBAHAHHBHHHBBHHHBBABHAAAHHHHHBBBHHHHABHHHHHAHABBHBHHAHAHHAHHBAHHHHHHHHHBBAHB	H	B
3U	16	18.96	S	Cod	6048381|10:T>A-36U	TGCAGAGCCTTCTCCGCCGCGAACGTGAGCGGCGGGACCAATCGCGGGTGCGTCATTTGGGGCGTTGAT	3D	430852770	430852838	619618552	1.22e-22	111	69	3	0	0	3U	393607520	393607588	587623253	7.81e-25	117	69	2	0	0	3M	478907484	478907552	693849849	8.02e-25	117	69	2	0	0	3D	439026920	439026988	629928698	3.47e-23	111	69	3	0	0	HBHHABBHHHHHAAABBHHBHHHHHHBHBBAHABBAAABAHHAHAAAHHAABABHBBAHAAHAAHHHHABHBHHHHHABHBBAHHHHAAHBHHAAHHAHAHABBHHHHHHAHBHHHHHBHBHHHAAHBAHAHBBAHHHHHAHHHBHHHHBAHAHHBHHHBBHHBBBABHAAAHHHHHBBBHHHHABHHHHHAHABBHBHHAHAHHAHHBAHHAHHHHHHBBAHB	H	B
3U	17	19.63	S	Cod	7173209|18:C>T	TGCAGCCATGGATTGAGACGCCCGAAACCCTAGCTACCCGTGGAGGTCCGACGCCTCAACCTCCAAGGA	2D	30793125	30793057	656544405	5.62e-26	122	69	1	0	0	3U	400420345	400420413	587623253	3.61e-28	128	69	0	0	0	5M	23155921	23155853	619056011	1.72e-26	122	69	1	0	0	5D	131396230	131396298	584392036	7.46e-25	117	69	2	0	0	HBHHABBHHHHHAAABHHHBHHHHHHBHBBAHABHAAABAHHAHAAAHHAABABHBBAHAAHAAHHHHABHBHHHHHABHBBAHHHHAAHBHHAAHHAHAHABBHHHHHHAHBHHBHHBHBHHHAAHBAHAHBBAHHHHHAHHHBHHHHBAHAHHBHHHBBHHBBBABHAAAHHHHHBBBHHHHABHHHHHAHABBHBHHAHAHHAHHBAHHAHHHHHHBBAHB	H	B
3U	18	20.98	S	Cod	3027592|34:C>T-36U	TGCAGAGGAGGATTTGGTTGGTGGGGCGTAGATTCGCCGAGATCGGAAGAGCGGTTCAGCAGGAATGCC	3B	591314026	591314064	851934019	5.74e-11	73.1	39	0	0	0	3U	403138798	403138836	587623253	7.98e-10	67.6	39	1	0	0	3M	489586279	489586310	693849849	1.37e-07	60.2	32	0	0	0	3D	448710802	448710840	629928698	1.64e-11	73.1	39	0	0	0	HBHHABBHAHAAAAABHHHBHHHHHBBHBBAHABHAAABAHHAHAAAHHAABABHBBAHAAHAAHHHHABHBHHHHHABBBBAHHHHAAHBHHAAHHAHAHABBHHHHHHAH-HHBHHBHBHHHAAHBABAHBBAHHHHHAHHHBHHHHBAHAHHBHHHBBHHBBBABHAAAHHHHHBBBHHHHABHHHHHAHABBHBHHAHAHHAHHBAHHAHHHHHHBBAHB	H	B
3U	19	22.79	S	Cod	6040142|7:C>G	TGCAGCACTGGGATTCCTTTTTCTCGCTTGGTTTTCTTGGCAATGTATGGCAGGCCGCGTGTTTCCGAG	3D	446693184	446693250	619618552	1.57e-21	108	67	3	0	0	3U	409291525	409291591	587623253	2.17e-25	119	67	1	0	0	-	-	-	-	-	-	-	-	-	-	3D	455068786	455068852	629928698	9.64e-24	113	67	2	0	0	HBHHABBHAHAAAAABHHHBHHHHHBBHBBHHABHAAABABHAHAAAHHAABABABBAHAAHAAHHHHABHBHHHHHABBBBAHHHBAAHBHHAAHHAHAHABBHHHHHHAHBHHBHHBHBHAHAAHBABAHBBAHHHHHAHHBBBHHHBAHAHHBHHHBBHHBBBABHAAAHHHHHBBBHHHHABHHHHHAHABBHBHHAHAHHAHHBAHHAAHHHHHBBAHB	H	B
3U	20	23.91	S	Cod	7173018|55:A>C	TGCAGCTCAAGGAGTTCGCGCCGCCGTTCCTGGACAGAAGCATGTCCGACAAGGAAATCGTGACGGGGG	3B	612824746	612824678	851934019	2.62e-24	117	69	2	0	0	3U	419381932	419381864	587623253	1.68e-26	122	69	1	0	0	3M	512988022	512987954	693849849	8.02e-25	117	69	2	0	0	-	-	-	-	-	-	-	-	-	-	HBHHABBHHHAAAAABHHHBHHHHHBBHBBHHABHAAABABHAHAAHHHAHBABABBAHAAHAAHHHHABHBHHHHHABBBBAHHHBAAHBHHAHHHAHAHABBHHHHHHAHBHHBHHBHBHAHAAHBABABBBAHHHHHAHHBBBHHHBAHAHHBHHHBBHHBBBABHAAAHHHHHBBBHHHHABHHHHHAHABBHBHHAHAHHAHHBAHHAAHHHHHBBAHB	H	B
3U	21	25.71	S	Cod	6029478|21:C>G	TGCAGAATCTGCTAGCGTTGCCTAGTCCGCGGCGCAGCGCAGCGACGCGGAAAGTGGGTGGCCCGAGAT	-	-	-	-	-	-	-	-	-	-	3U	422956255	422956319	587623253	6.04e-26	121	65	0	0	0	-	-	-	-	-	-	-	-	-	-	-	-	-	-	-	-	-	-	-	-	BBHHABBHHHAAAAABHHHBHHHHHBBHBBBHABHAAABABHAHAAHHHAHBABABBAHAAAAAHHHHABHBHBHHHABBBBAHHHBAAHBHHAHHHAHAAABBHHHHHHAHBHHBHHBHBHAHAAHBAHABBBAHHHHHAHHBBBHHHBAHAHHBHHHBBHHBBBABHAAAHHHHHBBBHHHHABHHHHHAHABBHBHHAHAAHAHHBAHHAHHHHHHBBAHB	B	B
3U	22	28.19	S	Cod	6026571|41:G>A-236U	TGCAGCACCCGCAGCTGCACGCGGTTGGCAACGCCGACGACGGTGCGGCGCTCTGCCTCGGCCGCCAGG	3D	462231385	462231318	619618552	2.02e-25	121	68	1	0	0	3U	428382314	428382246	587623253	3.61e-28	128	69	0	0	0	3M	521825104	521825037	693849849	6.2e-26	121	68	1	0	0	3D	470583116	470583061	629928698	2.7e-19	99	56	1	0	0	BBHHABBHHHAAAAABHHHBHHHHHHBHBBBHABHAAABABHAHAAHHHAHBABABBAHAAAAAHHHHABHBHBHHBABBBBAHHHBAAHBHHAHHHHHAAABBHHHHHHAHBHHHHHBHBHAHAAHBAHABBBAHHHHHHHHBBBHAHBAHAHHBHHHBBHHBBBABHAAAAHAHHBBBHHHHABHHHHHAHABBHBHHAHAAHAHABAHHHHHHHAHBBAHB	B	B
3U	23	29.76	S	Cod	7160205|37:C>A	TGCAGAACAATGTCCGCTGCCCGAACTCCCCGAAGATCTGCACTGATGGCACTGCCCGAGATCGGAAGA	-	-	-	-	-	-	-	-	-	-	3U	431630176	431630119	587623253	4.7e-22	108	58	0	0	0	-	-	-	-	-	-	-	-	-	-	-	-	-	-	-	-	-	-	-	-	HBHHABBHHHAAAAABHHHHHHHHHHBHHBBHABHAAABABHAHAAHHHAHBABABBAHAAHAAHHHHABHBHBHHBABBBBAHHHHAAHBHHAHHHHHAAABBHHHHHHAHBHHAHABHBHAHAAHBAHABBBAHHHHHHHHBBBHAHBAHAHHBHHHBBHHBBBABHAAAAHAHHBBBHHHHABHHHHHAHABBHBHHAHAAHAHABAHHHHHHHAHBBAHB	H	B
3U	24	30.2	S	Cod	6012305|18:C>T-36U	TGCAGAGAAGGCCATCCACGGTGCCGTCGCCCCACAACAGAGAAGGTCGAGAAGGATTCCGAGATCGGA	3A	561673928	561673870	754128162	4.38e-22	110	59	0	0	0	3U	433150151	433150091	587623253	1.01e-23	113	61	0	0	0	7M	34496039	34495979	698532677	2.25e-20	102	61	2	0	0	1D	133027220	133027162	507515087	5.8e-21	104	59	1	0	0	HBHHABBHHHAAAAABHHHHHHHHHHBHHBBHABHAAABABHAHAAHHHAHBABABBAHAAHAAHHHHABHBHBHHBABBBBAHHHHAAHBHHAHHHHHAAABBHHHHHHAHBHHAHABHBHAHAAHBAHABBBAHHHHHHHHBBBHAHBAHHHHBHHHBBHHBBBABHAAHAHAHHBBBHHHHABHHHHHAHABBHBHHAHAAHAHABAHHHHHHHAHBBAHB	H	B
3U	25	32	S	Cod	1021968|46:G>T-36U	TGCAGCCGACCAACGAGGTGCTGGAGGGCCTCCTGTCGGACCCCAAGGCCGAGATCGGAAGAGCGGTTC	3D	478312813	478312763	619618552	1.23e-17	95.3	51	0	0	0	3U	443522032	443521982	587623253	3.66e-18	95.3	51	0	0	0	3M	538846948	538846898	693849849	1.75e-16	89.8	51	1	0	0	3D	486848004	486847954	629928698	3.49e-18	95.3	51	0	0	0	BBHHABBHHHAAAAABHHHHHHHHHHBHHBBHHBHAAABABHAHAHHHHAHBABABBAHAAHAAHHHHABHBHBHHBABBBBHHHHHAAHBHHAHHHHHAAABBHHHHHHAHBHHAHABHBHAHAAHBAHABBHAHHHHHHHHBBBHAHBAHHHHBHHHBBHHBBBABHAAHAHAHHBBBHHHHABHHHHHAHABBHBHHAHAAHAHABAHHHHHAHAHBHAAB	B	B
3U	26	35.91	S	Cod	1123542|31:A>G-346U	TGCAGTCCCCCGAAGCATATCCCGAAGGGGAACCCCTTCTCGTCGTACCCCGCCGAGATCGGAAGAGCG	3D	479289697	479289751	619618552	3.41e-18	97.1	55	1	0	0	3U	444254136	444254190	587623253	1.02e-18	97.1	55	1	0	0	-	-	-	-	-	-	-	-	-	-	3D	487808125	487808179	629928698	9.71e-19	97.1	55	1	0	0	BBHHABBHHHHAAAABBHHHHHHHHHBAHBHHHBHAAABABHAHAHHHHAHBABA-BABAAHAAHHHAABHBHBHBBABBHBHHHHHAAHBHBAHHHBHAAABBHHHHHHAH-HHAHABHBHAHAAHBAHABBHAHHHHHHHHBBBHAHBAHHHHBHHHBBHHBBBABHAAAAHAHHBBBHHHHHHHHHHHAHABBHBBHAHAAHAHHBAHHHHHAHHABHAAB	B	B
3U	27	42.22	S	Cod	6014554|16:C>G	TGCAGCATCTGCATGGCTCCGCTGCCGAGCCGAGATCGGAAGAGCGGTTCAGCAGGAATGCCGAGACCG	-	-	-	-	-	-	-	-	-	-	3U	461437340	461437371	587623253	1.33e-07	60.2	32	0	0	0	-	-	-	-	-	-	-	-	-	-	-	-	-	-	-	-	-	-	-	-	BBHHABBHHAHAAAABBHHHHHHHHHBHHBHHHHHAAABAHHAHAHHHHAHBABABHHBAAHAAHHHAHBHBHBHBBABBHBHHHHHAHAHHBAHHHBAAAABBHHHHHHAHBHHAHHBHBHAHHAHBAHABBHABHHHHHHABHBHAHBAHHHHHHHHBBBHHBBABBAAAAHAHHBBBBHHHHHHBHHHAHABBHBBHAHAHHAHHBAHHBBHHHHABAAAB	B	B
3U	28	42.89	S	Cod	7158365|48:A>T-346U	TGCAGCATTGGCAGCACCAACTAGGCACCCGTGAGCTAAGATAACTAAATCACGAGACCATGCCTTAGC	-	-	-	-	-	-	-	-	-	-	3U	462481953	462482021	587623253	1.68e-26	122	69	1	0	0	-	-	-	-	-	-	-	-	-	-	-	-	-	-	-	-	-	-	-	-	BBHHABBHHAHAAAABBHBHHHHHHHBHHBHHHHHAAABAHHAHAHHHHAHBABABHHBAAHAAHHHAHBHBHBHBBABBHBHHHHHAHAHHBAHHHBAAAHBBHHHHHHAHBHHAHHBHBHAHHAHBAHABBHABHHHHHHABHBHAHBAHHHHHHHHBBBHHBBABBAAAAHAHHBBBBHHHHHHBHHHAHABBHBBHAHAAHAHHBAHHBBHHHHABAAAB	B	B
3U	29	51.33	S	Cod	7167245|18:G>A-36U	TGCAGTATTTGTTGTACAGTCGAGTCTTATATGCTGTTGATTGGGGAAGTATATGGTGTTGACTGGAGA	3A	643779276	643779344	754128162	1.22e-22	111	69	3	0	0	3U	466037629	466037697	587623253	1.68e-26	122	69	1	0	0	3M	567892191	567892242	693849849	4.86e-17	91.6	52	1	0	0	3D	514648233	514648284	629928698	4.52e-17	91.6	52	1	0	0	BBHHAHBHBABAAAHBHHBHHHHHHHBAHHHHHHHAAABAHHAHHHHHAAHBABABHHBAABHAHHHAHBHBBBHBBABBHBHBHHBAHABAHAAHHBAAAABBHHHHHHAHBHHAHHBHBBABHAHBAHABBHABHAHHAHABHBHAHHAHBHHHHHABBBHHBBABBAAHAHAAHBBBBHBHHBHBHHBAHABBHHBHHHAAHHHHBAHAHBHHHHABAAAB	B	B
3U	30	54.51	S	Cod	6026441|66:T>A-36U	TGCAGAGCCTGCGTGGTCACACCTACCTGATCCCGCTGGGGCACCGCCTGTACGCGCTCAGCCAATTCA	-	-	-	-	-	-	-	-	-	-	3U	470720024	470720092	587623253	7.81e-25	117	69	2	0	0	-	-	-	-	-	-	-	-	-	-	-	-	-	-	-	-	-	-	-	-	BBHHAHBHBABAAAHBHHBAHHHHHHBAHHHHHHHAAABAHHAAHHHHAAHBABHBHHBHAHHAHHHAHBHBBBHBBABHHBHBHABAHABAHAAHHHAAAABBHHHHHHAHBHHAHHBHBBABHAHBAHABBHABHAHHABABHBHAHHAHBAHHHHABBBHHBBABBAAHAHAABBBBBHBHHBHBHHBHHABBHHBHHHAAHHHHBABHHBHHHHABAAAB	B	B
3U	31	57.68	S	Cod	6030459|23:G>A-136U	TGCAGCCTCCAAGCGCGCGGCAGGGGAGGTGGTGGCCGAGATCGGAAGAGCGGTTCAGCAGGAATGCCG	-	-	-	-	-	-	-	-	-	-	-	-	-	-	-	-	-	-	-	-	-	-	-	-	-	-	-	-	-	-	-	-	-	-	-	-	-	-	-	-	BBHHAHBHBABAAAHBBHHAHHHHHHBAAHHHHHHAAABAHHAAHHHHAAHBABHHHHBHAHHAHHHAHBHHBHHBBABHHHHBHABAHABAHAAHHHAAAABHHHHHHHAHAHHAHHBHHBABHAHBAHABHHAHHAHHABABHBHAHHAHBAHHHHABBBHHBBABBAAHAHAABBBBBHBHHBHBHHBHHABHHHBHHHAAHHHHBABHHBHHHHABAAAB	B	B
3U	32	59.7	S	Cod	7168537|5:G>A	TGCAGGCGGGCAGGACCATGACCTACGACACTCATGGCGACGGCGGCCAGCTGACATTCGAGCCGAGAT	3A	648708391	648708455	754128162	4.38e-22	110	65	2	0	0	3U	473277454	473277518	587623253	2.81e-24	115	65	1	0	0	3M	574915218	574915282	693849849	1.34e-22	110	65	2	0	0	3D	522327261	522327325	629928698	1.25e-22	110	65	2	0	0	BBHHAHBHBABAAAHBBHBAAHHHHHBAAHHHHHHAAABHHHAAHHHBAAHBABHHHHBHAHHAAHHAHBHABHHBBABHHHHBHABAHABAHAAHHHAAAABHHHHHHHAHAHHAHHBHHBABHAHBAHABHHAHHAHHABABHBHAHHAHBHBHHHABBBHHBBABBAAHAHAABBBBBHBHHBHBBHBHHABHHHBHHHAAHHHHBABHHBHHHHABAAAB	B	B
3U	33	62.41	S	Cod	7169377|22:A>C-36U	TGCAGCCACACCCACGCCTGCGACCGAGATCGGAAGAGCGGTTCAGCAGGAATGCCGAGACCGATCTCG	-	-	-	-	-	-	-	-	-	-	-	-	-	-	-	-	-	-	-	-	-	-	-	-	-	-	-	-	-	-	-	-	-	-	-	-	-	-	-	-	BBHHAHBHBABAAHHBBHBAAHHHHHBAAHHHHHHAHABHHHAAHHHBAHHBABHHHHBHAHHAAHHAHBHABHHBHABHHHHBHABHHABAHAAHHHAAAABHHHHHHHAHAHHAHHBHHBABHAHBAHABHHAHHAHHABABHBHAHHAHBHHHHHABBBHBBBABBAAHAAAABBBHBHHHHBHHBHBHHABHHHBHHHAAHHHHBABHHBHAHHABAAAB	B	B
3U	34	63.3	S	Cod	6014616|31:T>C	TGCAGCATGGCTGGTTCTCACGTCGGCGTTCTAGAGCGCCGCATGTCGCCGAGATCGGAAGAGCGGTTC	-	-	-	-	-	-	-	-	-	-	3U	476272574	476272524	587623253	1.7e-16	89.8	51	1	0	0	-	-	-	-	-	-	-	-	-	-	-	-	-	-	-	-	-	-	-	-	BBAHAHBHBABAAAHBBHBAAHHHHHBAAHHHHHHAHABHHHAAHHHBAHHBABHHHHBHAHHAAHHAHBHABHHBHABHHHHBHABHHABAHAAHHHAAAABHHHHHHHAHAHHAHHBHHBABHAHBAHABHHAHHAHHABHBHBHAHHAHBHBHHHABBBHBBBABBAAHAAAABBBHBHHHHBHHBHBHHABHHHBHHHAAHHHHBABHHBHAHHABAAAB	B	B
3U	35	63.97	S	Cod	6047115|50:C>G	TGCAGAGAGCGAGTAAATGTCTACTGCGAGTGGTGGTGGGTGCCTGGCCTCCCTCTGGGTACCCAGGGT	-	-	-	-	-	-	-	-	-	-	3U	476311186	476311118	587623253	7.81e-25	117	69	2	0	0	-	-	-	-	-	-	-	-	-	-	-	-	-	-	-	-	-	-	-	-	BBAHAHBHBHBAAAHBBHBAAHHHHHBAAHHHHHHAHABHHHAAHHHBAHHBABHHHHBHAHHAAHHAHBHABHHBHABHHHHBHABHHABAHAAHHHAAAABHHHHHHHAHAHHAHHBHHBABHAHBAHABHHAHHAHHABHBHBHAHHAHBHBHHHABBBHBBBABBAAHAAAABHBHBHHHABHHBHBHHABHHHBHHHAAHHHHBABHHBHAHHABAAAB	B	B
3U	36	66.73	S	Cod	7165075|35:T>G	TGCAGCAGTGTCATCGCCGACACAAGTCACATACGTTCTAGTCAAATGAATGACCGAGATCGGAAGAGC	3D	518969479	518969531	619618552	4.41e-17	93.5	53	1	0	0	3U	478383601	478383656	587623253	6.08e-21	104	56	0	0	0	-	-	-	-	-	-	-	-	-	-	3D	527672919	527672971	629928698	1.26e-17	93.5	53	1	0	0	BBAHAHBHBHBAAAHBBHBAAHHHHHBAAHHBHHHAHABHHHAAHHHBHHHBABH-HHBHAHHAAHHAHBH-BHHBHHBHHBHBHABHHHBAHAHHHHAAHABBHHHHHHAH-HHAHHBHBBABHAHBAHABBHAHHAHHABHBHBHAHHAHBHBHHHABBBHBBBABBAAHAAAABHBHBHHHABAHBHBHHABBHHBHHHAAHHHHBABHHBHAHHABAAAB	B	B
3U	37	68.09	S	Cod	6042820|46:G>T-356U	TGCAGACGACGCCGTGCTCCCGCATCCAGCTCTCGAAGGCGCGGAGGCGGCTGCACGGACAAGGGGGGC	3A	654406806	654406738	754128162	4.38e-22	110	69	2	1	1	3U	478795647	478795715	587623253	3.63e-23	111	69	3	0	0	3M	580090994	580090927	693849849	2.89e-24	115	68	2	0	0	3D	528186733	528186665	629928698	1.6e-26	122	69	1	0	0	BBAHAHBHBHBAAAHBBHBAAHHHHHBAAHHBHHHAHABHHHAAHHHBHHHHABHAHHBHAHHAAHHAHBHABHHBHHBHHHHBHABHHHBAHAHHHHAAHABHHHHHHHAHAHHAHHBHHBABHAHBAHABHHAHHAHHABHBHBHAHHAHBHBHHHABBBHBBBABBAAHAAAABHBHBHHHABAHBHBHHABHHHBHHHAAHHHHBABHHBHAHHABAAAB	B	B
3U	38	69.21	S	Cod	5980354|49:G>C-346U	TGCAGAACTAATGCTACGTCAAGCGGCCAAATAAGCATATGAAAGAATTGATGCACTGGAGAAATAATC	-	-	-	-	-	-	-	-	-	-	3U	480489429	480489497	587623253	3.61e-28	128	69	0	0	0	-	-	-	-	-	-	-	-	-	-	-	-	-	-	-	-	-	-	-	-	BBAHAHBHBHBAAAHBBHBAAHHHHHBAABHBAHHAHABHHHAAHHHBHHHHABHAHHBHAHHAAHHAHBHABHHBHHBHHHHBHABHHHBAHAHHHHAAHAHHHHHHHHAHAHHAHHBHHBABHAHBAHABHHAHHAHHABABHBHAHHAHBHBHHHABBBHBBBABBAAHAAAABHBHBHHHABAHBHBHHABHHHBHHHAAHBHHBABHHBHAHHABAAAB	B	B
3U	39	71.23	S	Cod	5580115|15:G>A-36U	TGCAGAGTGGGGGCGGGCGGGGGTTAAGTAACCGAGATCGGAAGAGCGGTTCAGCAGGAATGCCGAGAC	-	-	-	-	-	-	-	-	-	-	3U	484102506	484102539	587623253	1.03e-08	63.9	34	0	0	0	-	-	-	-	-	-	-	-	-	-	-	-	-	-	-	-	-	-	-	-	BBAHAHBHBHBAAAHBBHBAAHHHHHBAABHBAHHAHABHHHAAHHHBHHHBABHAHHHHAHHAAHHAHBHABHHBHHBHHHHBHABHHHBAHAHHHHAAHAHHHHHHHHAHAHHAHHBHHBAHHAHBHHHBHAAHHAHHABABHBHAHHAHBBBHHHABBBHBBBABBAAHAAAABHBABHHHABAHBHBHHABHHHBHHBAAHBHHBABHHBHAHHABAAAB	B	B
3U	40	75.1	S	Cod	6017367|6:T>A	TGCAGCTGGCAAGGCCGTGCGCGCTTGTCCTATCCACACCACATGTAGTACCGAGATCGGAAGAGCGGT	-	-	-	-	-	-	-	-	-	-	3U	488996001	488995949	587623253	2.83e-19	99	53	0	0	0	-	-	-	-	-	-	-	-	-	-	-	-	-	-	-	-	-	-	-	-	BBHHABBHBHBAAAHBHHBAAHHHHHBAABHBAHHHHABHHHAAHHHBHHHBABHAHHHBHHHAAHHAHHHABHHBHHBHHHHBHAHHHHBAHABHHHAAHAHHHHHHHHAHAHHAHHHHHBAHHAHBHHHBHAAHHAHHABABHBHAHHAHBBBBHHABBBHBBBABBAAHAAAABHBAHAHHABABBHBHHAHHAHBHHBAAHBHHBABHHBHAHHHBAAAB	B	B
3U	41	76.9	S	Cod	6013010|26:G>T	TGCAGATCAGTCCTACGCCGCGCGAGGGGACGAGGAGATGTCGACGCCCGAGATCGGAAGAGCGGTTCA	3D	532296367	532296320	619618552	2.65e-14	84.2	48	1	0	0	-	-	-	-	-	-	-	-	-	-	-	-	-	-	-	-	-	-	-	-	3D	541322725	541322678	629928698	7.56e-15	84.2	48	1	0	0	BBHHABBHBHBAAAHBHHBAAHHHHHHAABHBAHHHHABHHHAAHBHBHHHBABHAHHHBHHHAAHHAHHHHBHHBHHBHHHHBHAHHHHBAHABHHHAAHHHHHHHHHHAHAHHAHHHHHBAHHAHBHHHBHAHHHAHHABABHBHAHHAHBBHBAHABBBHBBBABBAAHAAAABHHAHAHHABABBHBHHAHHAHBHHBAAHBHHBABHHBHAHHHBAAAB	B	B
3U	42	78.47	S	Cod	1094077|25:G>C	TGCAGGCGTAGAGGCATCAATGCTGGCTGGGCTGGGCTTTATCTTTGGAGGAAAATGAATGCCGAGATC	3B	726531863	726531926	851934019	3.38e-23	113	64	1	0	0	3U	499573386	499573449	587623253	1.01e-23	113	64	1	0	0	3M	602749382	602749445	693849849	1.04e-23	113	64	1	0	0	3D	546930598	546930661	629928698	9.64e-24	113	64	1	0	0	BBHHABBHBHBAAAHBHHHAAHHHHHHAABHBAHHHHABBHHAAHBHBHHHBABHHHHHBHHHAAHHAHHHHBHHBHHBHHHHBHAHHHHBAHABHHHAAHHHHHHHHHHAHHHHAHHHHHBAHHAHBHHHBHAHHHAHHABHBHBHAHHAHBBHBAHABBBHBBBABBAAHAAAABHHAHABHABABBHBHHAHHAHBHHBAAHBHHBABHHBHHHHHBAAAB	B	B
3U	43	80.5	S	Cod	6038969|44:C>T	TGCAGCTGCTGCGCCACCTCCGCCACGGCGGCCACGAACTCCCGCAGCGGCCTGCCGAGATCGGAAGAG	3A	671897908	671897854	754128162	3.41e-18	97.1	56	0	1	1	3U	498144660	498144716	587623253	1.69e-21	106	57	0	0	0	3M	601607312	601607366	693849849	4.86e-17	91.6	56	1	1	1	-	-	-	-	-	-	-	-	-	-	BBHHABBHBHBAAAHBHHBAAHHHHHHAABHBAHHHHABBHHAAHBHBHHHBABHBHHHBHHHAAHHAHHHBBHHBHHBHHBHBHAHHHHBAHABHHHAAHHHBHHHHHHAHBHHAHHHHBBAHHAHBHHHBBAHHHAHHABHBHBHAHHAHBBHBAHABBBHBBBABBAAHAAAABHHAHABHABABBHBHHAHBAHBHHBAAHBHHBABHHBHHHHHBAAAB	B	B
3U	44	85.55	S	Cod	1026000|10:A>G-36U	TGCAGGATGGAGGATGGGGACGGCGAGGCGGCGCGGGAGGCAATCGCGGCGAGGATGCGGGGCGGGGAC	3A	683676139	683676071	754128162	1.21e-27	128	69	0	0	0	3U	510220245	510220177	587623253	3.61e-28	128	69	0	0	0	3M	612504364	612504296	693849849	3.71e-28	128	69	0	0	0	3D	555789281	555789213	629928698	3.47e-23	111	69	3	0	0	BBHHABBHBHBBAAHBHHBAAHABHHHAHHHBAHHHHABBHHHAHBHBBHHBABHBHHHBHHHHAHHAHHHBHHHBHBBHHBHBAAHHHHBAHABHHHAAHHHBHHHHHHAHBHHAHHHHBBAHHAHBHHHBBAHHHAHHABHBHBHAHHAHBBBBAHABHBHHBBAHBAAHAAHABHHAAABHABABBHBHHHHBAABHHBAAHBHHBAHHHBHHHBHBAAAB	B	B
3U	45	86.68	S	Cod	7171969|48:C>G	TGCAGTGCTCCGAGTCCTTCAAGAGGGTCGCGCCGTCGCCGTTGCCTTCCTCCAAGCATCTCGACGCCG	3A	14125478	14125410	754128162	2.62e-24	117	69	2	0	0	3U	511136199	511136267	587623253	3.61e-28	128	69	0	0	0	3M	614069951	614069883	693849849	3.73e-23	111	69	3	0	0	3D	556742169	556742101	629928698	7.46e-25	117	69	2	0	0	BBHHABBHBHBBAAHBHHBAAHABHHHAHHHBAHHHHABBHHHAHBHBBHHBABH-HHHBHHHHAAHAHHBBBHHBHBBHHBHBAAHHHHBAHABHHHAAHHHBHHHHHHAH-HHAHHHHBBAHHAHBHHHB-AHHHAHHABHBHBHAHHAHBHBBAHABHBHHBBAHBAAHAAHABHHAAABHABABBHBHHAHBAABHHBAAHBHHBAHHHBHHHBHBAAAB	B	B
3U	46	88.27	S	Cod	1390943|59:A>T-36U	TGCAGCCAGGCTCTGCTCAAGTCTCCTCATTTCCTCTACTTCCTCTGTTGGCTGTTGCTAGGGCTTGAT	3B	757571977	757571916	851934019	4.38e-22	110	62	1	0	0	3U	513647291	513647359	587623253	3.61e-28	128	69	0	0	0	-	-	-	-	-	-	-	-	-	-	-	-	-	-	-	-	-	-	-	-	BBHHABBHHHBBAAHBHHBAAHABHHHABHHBAHHHHABBHHHAHBHBBHHBABHBHHHBHHHHAAHAHHBBBHHBHBBHHBHBAAHHHHBAHABHHHAAHHHBHHHHHHAHBHHHHHHHBBAHHAHBAHHBBHHHHAHHABHBHBAAHHAHBHBBAHABHBHHBBAHBAAHAAHABHHAAABHABABBHBHHABBAABHHBAAHBHHBAHHHBHHHBHBAAAB	B	B
3U	47	91.9	S	Cod	7165463|37:C>T-236U	TGCAGCTAGCGGGGCGCAGCTGCAACGTGGAGCAGGTCCTCCGAGATCGGAAGAGCGGTTCAGCAGGAA	-	-	-	-	-	-	-	-	-	-	3U	514370319	514370277	587623253	1.02e-13	80.5	43	0	0	0	-	-	-	-	-	-	-	-	-	-	-	-	-	-	-	-	-	-	-	-	BBHHABBHHHBBAAHBHHHAAHABHHHABHHBAHHHHABBHHHAHBHBBHHBABHAHHHBHHHHAAHAHHBBBHHBHBBHBHHBAAHHHHBAHABHHHAAHHHHHHHHHHAHABHHHAHHABAHHAHBAHHBAHHHHAHHABHBHBAAHHAHBHBBAHABHBHHBBAHBAAHAAHABHHAAABHABABBHBHHABHAABHHBAAHBHHBAHHHBHHHBHBAAHB	B	B
3U	48	93.47	S	Cod	7170881|25:T>G-356U	TGCAGGTGGTCTGACGCCGTGACAATGGCATAGCCGAGATCGGAAGAGCGGTTCAGCAGGAATGCCGAG	-	-	-	-	-	-	-	-	-	-	-	-	-	-	-	-	-	-	-	-	-	-	-	-	-	-	-	-	-	-	-	-	-	-	-	-	-	-	-	-	BHHHABBHHHBBAAHBHHHAAHABHHHAHHHBAHHHHABBHHHAHBHBBHHBABHAHHHBHHHHAAHAHHBBHHHBHBBHBHHBAAHHHHBAHABHHHAAHHHHHHHHHHAHABHHHAHHAHAHHAHBAHHBAHHHHAHHABHHHBAAHHAHBHBBAAABHBHHBBAHBAAHAAHABHHAAABHABABBHBHHABHAABHHBHAHBHHBAHHHBHHHBHBAAHB	B	H
3U	49	98.76	S	Cod	5991067|22:C>G-36U	TGCAGTTTCAGCATTAATTGTGCACGAACATTATCAAGGTCAGGTCTAAATATTCAGATCTGGTTCATT	-	-	-	-	-	-	-	-	-	-	3U	516661189	516661257	587623253	3.61e-28	128	69	0	0	0	-	-	-	-	-	-	-	-	-	-	-	-	-	-	-	-	-	-	-	-	BHHHABBHHHBBHAHBHAHAAHABHHHAHHABAHHHHABBBHHABBHBBAHBABHAHHHHHHHBAHHAHHBBHHHBHBBHBAHBHAHHHHBHHABHHHAAHHHHHHHHHAAHABHHHAHHAHAHHAHBAHHBAHHHBAHHHBHHHBAAHHAHBHBBHAABHBHHBBABBAAHAAHABHHAHABHABHBBHHHHABHHABHHBHAHHHHBAHAHBHHHBHBAAHB	B	H
3U	50	104.3	S	Cod	5358372|20:G>A	TGCAGGGGGCAGCGGCGCGAGACGGGGAGCGGCGGGCGCGCGGCCGCCGAGATCGGAAGAGCGGTTCAG	5A	536161001	536160953	713360525	1.59e-16	91.6	49	0	0	0	1U	51059934	51059976	494422770	1.02e-13	80.5	43	0	0	0	4M	53163771	53163810	574023925	2.28e-10	69.4	40	1	0	0	6D	34394791	34394749	497521935	9.78e-14	80.5	43	0	0	0	BHHHABBHHBBBBAHBHAHAAHHBHHHAHHABAHHHHABBBHHABBHBBAHBABAAHAHHHHHBABHAHHHBBHHBHHBBBAHBHAHHHHBHHABHHHAAHHHBHHHHHAAHHBHHHHHHAHAHHAHBHHABAHHHBHHHHBHHHBAAHHAHBBHBHHAHHBHHBBABBAAHAAHAHHHAHABHABHBBHHAHABHHHBHHBHAHHHHBAHAHBHBHBHBAAHB	B	H
3U	51	107.49	S	Cod	7173320|19:C>G	TGCAGGCGCTGGTGCGCTGCGAGTCCGAGATCGGAAGAGCGGTTCAGCAGGAATGCCGAGACCGATCTC	-	-	-	-	-	-	-	-	-	-	-	-	-	-	-	-	-	-	-	-	-	-	-	-	-	-	-	-	-	-	-	-	-	-	-	-	-	-	-	-	BHHHABBHHHBBBAHBHAHHAHHBHHHAHHABAHHHHABBBHHABBHBBAHBABA-HAHHHHHBABHAHHHBBHHBHHBBBBHHHAHHHHBHHABHHAAAHHHBHHHHHAAHBBHHHHHHBHAHHAHBHHABBHHHBHHHHBHHHBAAHHAHBBHBHHABHBHHBBABBAAHAAHAHHHHHABHABHBBHHAHABBHHBHHBHAHHHHBAHAHBHBHBHBAAHB	B	H
3U	52	108.84	S	Cod	6049474|7:C>A	TGCAGCGCCCTCATCCACAACATGCTCGCCGAGGCGCCGAGATCGGAAGAGCGGTTCAGCAGGAATGCC	-	-	-	-	-	-	-	-	-	-	3U	524471546	524471584	587623253	1.71e-11	73.1	39	0	0	0	3M	631010405	631010443	693849849	8.19e-10	67.6	39	1	0	0	-	-	-	-	-	-	-	-	-	-	BHHHABBHHBBBBAHBHAHHAHHBHHHAHHABAHHHHABBBHHABBHBBAHBABABHAHHHHHBABHAHHHBBHHBHHBBBBHHHAHHHHBHHABHHAAAHHHBHHHHHAAHBBHHHHHHBHAHHAHBHHABBAHHBHHHHBAHHBAAHHAHBBHHHHABHBHHBBABHAAHAAHAHHHHHABHABHBBHHAHAHBHHBHHBHAHHHHBAHAHBHBHBHBAAHB	B	H
3U	53	110.18	S	Cod	7163796|40:G>C-236U	TGCAGCGCGCATTAAGAGTGAGGGTCGGCGCCTGAAGCGCGAAATAGGAAATGCCCTTTTTTCTCCTCT	3A	697561647	697561715	754128162	1.22e-22	111	69	3	0	0	3U	525485705	525485773	587623253	3.61e-28	128	69	0	0	0	-	-	-	-	-	-	-	-	-	-	-	-	-	-	-	-	-	-	-	-	BHHHABBHHBBBBAHBHHHHAHHBHHHAHHABAHHHHABBBHHABHHBBAHBABABHAHHHHHBABHAHHHBBHHBHHBBBBHHHAHHHHBHHABHHAAAHHBBHHHHHAAHBBHHAHHHBHAHHAHBHHABBAHHBHHHHBAHHBAAHHAHBBHHHHABHBHHBBABBAAHAAHAHHAHHABHABHBBHHAHAHBHHBHHBHAHHHHBAHAHBHBHBHBAAHB	B	H
3U	54	118.17	S	Cod	1125212|5:T>C-2M	TGCAGTGCCTGGCGCCGCGCCACCTCCGCCTGTGCCTTCCTCCTCGCCCACCACGCCCGCCAGCCCGCC	3A	698979335	698979267	754128162	5.62e-26	122	69	1	0	0	3U	527653418	527653350	587623253	1.68e-26	122	69	1	0	0	3M	635067664	635067596	693849849	1.72e-26	122	69	1	0	0	3D	574143933	574143865	629928698	1.6e-26	122	69	1	0	0	BAHHABBHHHHBBAHBHHHHABHBHHAAHHABAHHBHABBBBHABHHBBHHBABAHHAHHHHHHABHAHHHBBHABHHBBBHHHHAHHBHBHHABHBAAAHHBBHHHHHHAHABHHAHHHAHAHHHHBHBABHAHHBHHHHBAHHBAAHHAHBBHHHHABHHHHBBHBBHAHAABHAHHHHABHHBHBBHHAHHHHHABHHBHAHHHHBAHHHBHBHBHBAAHB	B	A
3U	55	119.29	S	Cod	3570255|10:C>T	TGCAGCCCCTCCGTTGCAGCAGCACACGGTACTCGCCGAGATCGGAAGAGCGGTTCAGCAGGAATGCCG	3A	699586322	699586285	754128162	2.07e-10	71.3	38	0	0	0	3U	528074620	528074578	587623253	6.17e-11	71.3	45	0	2	2	3M	636156420	636156383	693849849	6.33e-11	71.3	38	0	0	0	3D	574906666	574906629	629928698	5.89e-11	71.3	38	0	0	0	BAHHABBAHHHBBAHBHHHHABHBHHAAHHABAHHHHABBBBHABHHBBHHBABAHHAHAHHHHABHAHHHBBHABHHBBBHHHHAHHBHBHHABHBAAHHHBBHHHHHHAHABHHAHHHAHAHHHHBHBABHAHHBHHHHBAHHBAAHHAHBBHHHHABHHHHBBHBBHAHAABHAHHHHABHHBHBBHHAHHHHHABHHBHHHHHHBAHHHBHBHBHBAAHB	B	A
3U	56	121.54	S	Cod	7164349|11:C>T	TGCAGTAAGTTCGAGGAGACTCTTCTCTTACCATGCATGATATCTTTTCTGGTTGTGTGTATGTGGTGT	3D	567399274	567399342	619618552	2.62e-24	117	69	2	0	0	3U	529236515	529236561	587623253	2.85e-14	82.4	47	1	0	0	-	-	-	-	-	-	-	-	-	-	3D	575863361	575863429	629928698	7.46e-25	117	69	2	0	0	BAHHABBAHHHBBAHBHHHHABHBBHHAHHABAHHHHABBBBHHBHHBBHHBABABHHAABHHHABHAHHHBBHABHHBBBHHHHAHHBHBHHABHBAAHHHBBHHHHHHAHABHHAHHHAHAHHHHBHBABHAHHBHAHHBAHHBAAHHAHBBHAHHABHHHHBBHBBHAHAABHAHHHHABHHBHBBHHAHHHHHABHHBBHHHHHBAHHHBHBHBHBAAHB	B	A
3U	57	136.18	S	Cod	1119223|36:T>C	TGCAGCGTCTGCCACCAGCCCGCCTGCATGCGCGCGTCGCCCACATACGTACAGTCAGTCACAGACAGC	3D	577248635	577248567	619618552	1.21e-27	128	69	0	0	0	3U	538156647	538156715	587623253	7.81e-25	117	69	2	0	0	3M	653171091	653171159	693849849	3.71e-28	128	69	0	0	0	3D	588319849	588319917	629928698	3.44e-28	128	69	0	0	0	BAHHABBAHHHBHAHBHHHBAHHBBHHAHHHHAAHHHAHBBBHHBHABBHHBABAHAHHAHHHHHBAAHHBBHHABAHAHHBHHHAHHBHBHBBHHBHHAHHBBHHHHHHAHBBHHABHHBHAHHHHBHBABBHHHHHAHHBAHBBAAAHHHBBHAHHHBHHAHBBHHBHAHAABHAHHHAABBHBBBBHHABHHBHAHHABBBHAABBAABHBHBHBHBBABB	B	A
3U	58	140.05	S	Cod	2250976|41:A>G	TGCAGCCGCCGCAAGGTCGAATGCGACCTGCTCCCGCTGCTAGCCCGCGTCGCCGAGATCGGAAGAGCG	3D	578053897	578053843	619618552	3.41e-18	97.1	55	1	0	0	3U	539681016	539680962	587623253	1.02e-18	97.1	55	1	0	0	3M	653994410	653994356	693849849	4.86e-17	91.6	55	2	0	0	3D	588619749	588619695	629928698	9.71e-19	97.1	55	1	0	0	BAHHABBAHHHBHAHBHHHBAHHHHBHAHHHAAAHHHAHBBBHHBBABBHHBABABAHHAHHHBHBHAHHBBHAABAHAHHBHHHAHHBHBHBBHHBHHABHHBHHHHHHAHBBHHABHHBHHHHHHBHBABBHHHHHAHHBAHBBHAAAHHBBHHHHHBHHAHBBHHBHAHAABAHHHHAABBHBBBBHHABHHBHAHHABBBHAABBAABHBHBHBHBBABB	B	A
3U	59	145.59	S	Cod	7170320|20:A>C-36U	TGCAGGGTCGGAGGCGAGGGAGAGGAGGTCGCCATTGCCCACGTCCATCATGAGGTCGATGCCGAGATC	-	-	-	-	-	-	-	-	-	-	3U	541648234	541648171	587623253	2.17e-25	119	64	0	0	0	-	-	-	-	-	-	-	-	-	-	-	-	-	-	-	-	-	-	-	-	BAHHAHBAHHHBHAHHHHHBABHHHBHAHHHAAAHHHAHBBHBHBBABBHHHABAHAHHAHHHBHBHAHHBHHAAHAHAHHHHHHAHHBHBHBBHHBHHABHBHHHHHHAAHHBHHAHHHHHHHAHHBHBABBHHHHHAHHBAHBBHAAAHHBBHAHHHBHHAHBBHHBHABAABAHHHHAABBHBBBBHHABHHHHHHHAHBHHAABBAABHHHBHBHBBABB	B	A
4M	1	0	S	Cod	7161271|35:C>G-145M	TGCAGCGCGCACACCAGCACGGTGAGCGCCACGGCCGGGACCCGCCCGAGATCGGAAGAGCGGTTCAGC	4B	13995399	13995357	673810255	1.6e-11	75	43	1	0	0	-	-	-	-	-	-	-	-	-	-	4M	6963046	6962999	574023925	1.75e-16	89.8	48	0	0	0	-	-	-	-	-	-	-	-	-	-	HAHHHHHAHHHHHHHHHHHHABAHHHBBHAHBAAHAHBBHHAAHBHHHBHHBHHHBHABHHAHHHAHHBHBBBBHHBHHHBBHHHHBHHHHHAHAAAHBHAAABHHBBHAHHBAHHHHHHBHHHHBHHHBBBBAHHHAAHBBBBHHHHHBHAHHABHAHHHHABBHHBHHHBHBBBBHHAABHHHAHABBHAHBHBHHHHBHHHHBHHHHHHHAHABABHHHHA	H	A
4M	2	1.35	S	Cod	3960271|8:G>C	TGCAGCTTGCCGCCGCAGTCCCCCGTCTGGCACCGCCCGTTGCCGAGATCGGAAGAGCGGTTCAGCAGG	4A	595330395	595330351	754227511	1.23e-12	78.7	45	1	0	0	-	-	-	-	-	-	-	-	-	-	4M	6984177	6984221	574023925	8.14e-15	84.2	45	0	0	0	-	-	-	-	-	-	-	-	-	-	HAHHHHHAHHHHHHHHHHHHABAHHHBBHAHBAAHAHBBHHAABBHHHBHHBHHHBHABHHAHHHAHHBHBBHBHHBHHHBBHHHHBHHHHHAHAAAHBHAAABHHBBHHHHBABHHHHHBHHHHBHHHBBBBAHHHAAHBBBBHHHHHBHAHHABHAHHHHABBHHBHHHBHBBBHHHAABHHHAHABBHAHBHBHHHHBHHHHBHHHHAHHAHABABHHHHA	H	A
4M	3	7.39	S	Cod	5324413|8:C>G	TGCAGCATCCGCATGAGCACGTCCTCCTCGGCGGCGGGCTCGGCGCCGAGATCGGAAGAGCGGTTCAGC	4D	7752207	7752160	518332611	5.7e-16	89.8	48	0	0	0	-	-	-	-	-	-	-	-	-	-	4M	7211624	7211577	574023925	8.14e-15	84.2	48	1	0	0	4D	7011810	7011763	528822201	1.63e-16	89.8	48	0	0	0	BAHHHHHAHHHHHBHHHHHHAHAHHHBBHAHBHAHHHHHBAAABBHHHBHHBHHHBHABHHAHHHABBBABBBBHHBHHHBBHHHHBHHHHHAHAAAHBBHAHBHHBBHHHHBABHHHBBBHHHABHHHBBBBAHHHAAHBBABHHHHHBHAHHABHAHHHHABBHHBHHABHBBBHHHAABHHHHHABBHAHBHBAHHHBHHHBBHHHHAHHAHAHABHHHHA	B	A
4M	4	8.73	S	Cod	7167907|8:C>T	TGCAGCTCCCCCCTCCTCGCCCATGCCCAGACTACGCCGAGATCGGAAGAGCGGTTCAGCAGGAATGCC	-	-	-	-	-	-	-	-	-	-	-	-	-	-	-	-	-	-	-	-	-	-	-	-	-	-	-	-	-	-	-	-	-	-	-	-	-	-	-	-	BAHHHHHAHHHHABHHHHHHHHAHHHBBHAHBHAHHHHHBAAABBHHHBHHBHHHBHABHHAHHHABBBABBBBHHBHHHBBHHHHBHHHHHAHAAAHBHHAHBHHBBHHHHBABHHHBBBHHHABHHHBBBBAHHHAAHBBABHHHAHBHAHHABHAHHHHABBHHBHHABHBHBHHHAABHHHHHABBHAHBHBAHHHBHHHBBHHHHAHHAHAHABHHHBA	B	A
4M	5	9.4	S	Cod	7163943|63:C>A-3M	TGCAGCTGACTCGTCGCTAGCTAGGTATAGCTTCTGCCTGACGAGAAATTAATCAGGGCAGGCCGCTAG	4B	15819479	15819546	673810255	4.38e-22	110	68	3	0	0	-	-	-	-	-	-	-	-	-	-	-	-	-	-	-	-	-	-	-	-	-	-	-	-	-	-	-	-	-	-	BAHHHHHAHHHHABHHHHHHHHAHHHBBHAHHHAHHHHHBAAABBHHHBHHBHHHBHABHHAHHHABBBABBBBHHBHHHBBHHHHBHHHHHAHAAAABHHAHBHHBBHHHHBABHHHBBBHHHABHHHBBHBAHHHAAHBBABHHHAHBHAHHABHAHHHHABBHHBHHABHBHBHHHAABHHHHHABBHAHBHBAHHHBHHHBBHHHHAHHAHAHABHHHBA	B	A
4M	6	12.35	S	Cod	7164910|38:A>G	TGCAGATTCTTCCGCAGGACATACGCCGATCCTCTGCTACAAACGCACGCACCCGAGATCGGAAGAGCG	-	-	-	-	-	-	-	-	-	-	-	-	-	-	-	-	-	-	-	-	4M	8177891	8177837	574023925	2.25e-20	102	55	0	0	0	-	-	-	-	-	-	-	-	-	-	BHHHHHHAHHHHABHHHHHHHHAHHHBBHAHHBAHHHHHBAAABBHHHBHHBHHHBHABHHAHHHABBBABBBBHHBHHHHBHHHHBHHHHHAHAAHABHHAHBHHBBHHHHBAAHHHBBBHHHABHHHBBHBAHHHAHHBBABHHHAHBHAHHHBHAHABAABBHHBHHABHBHBHHHAABHHHHHAHBHHHBHBAHHHBHHHBBHHHHAHHAHAHABHHHBA	B	H
4M	7	15.54	S	Cod	7162724|30:A>C	TGCAGTGTAACCTAGCGCCGAGGTCGTGATAACCGAGATCGGAAGAGCGGTTCAGCAGGAATGCCGAGA	4D	8930732	8930761	518332611	5.79e-06	56.5	30	0	0	0	6U	278492518	278492484	543353244	1.33e-07	60.2	35	1	0	0	4M	8233105	8233139	574023925	1.37e-07	60.2	35	1	0	0	4D	8294567	8294596	528822201	1.65e-06	56.5	30	0	0	0	BHHHHHHAHHHHABHHHHHHHHAHHHBBHAHHBAHAHHHHAAABBHHHBHHBHHHBHABHHAHHAABHBHBBBBHHBHHHHBHHHHBHHHHHAHAAHHHHHAHBHHBBHHHHBAAHHHBBHAHHABAHHBBHBAHHHAHHBBABHHHAHBHAHHHBHAHABAABBHHBHHABHBHBHHHAABHHHHHAHBHHHBHBHHHHHHHHBBHHHHAAHAHAHHBHHHBA	B	H
4M	8	25.36	S	Cod	7164888|10:G>C	TGCAGATGATGAGACGACTCCGAGCCCGTCGGCCGAGATCGGAAGAGCGGTTCAGCAGGAATGCCGAGA	-	-	-	-	-	-	-	-	-	-	-	-	-	-	-	-	-	-	-	-	-	-	-	-	-	-	-	-	-	-	-	-	-	-	-	-	-	-	-	-	BHBAHHHHAHHBABHHHAHHHHAHBHBBHAHHBAHHAHHHAHAHHHHHBHABHHHBHABHHAHAAABHBHBBHBHHBHHHHBHHHHBHHAHHHHAAHHHHHAABHHBBHHBHBAAHHABBBAHHAHAHABBHBAAHHAHHABAAHHHAABAAHHHBAAAHBAABBHHBHHABHBHHHHHAABHAHBHAHBHBHBHBHHHHHHHHBBHAHHAAHAHAHAHAHHBA	B	H
4M	9	27.61	S	Cod	1091769|55:G>A-14M	TGCAGCCGCCACTGCCCACCCAGTCCCAGTCCCAGTCTCTCGTCCCGACTACAACGACCACGGCCGTCG	4A	592121638	592121570	754227511	1.21e-27	128	69	0	0	0	-	-	-	-	-	-	-	-	-	-	4M	9475672	9475740	574023925	3.71e-28	128	69	0	0	0	-	-	-	-	-	-	-	-	-	-	BHBAHHHHAHHBHBHHHAHHHHAHBHBBHAHHBAHHHHHHAHAHHHHHBHABHHHBHABHHAHAAABHBHBBHBHHBHHHHBHBHHBHHAHHHHAHHAHHHAABHHHBHBBHBAAHHABBBAHHAHAHABBHBAAHHAHHAHAAHHHAABAAHHHBAAAHBAABBHBBHHABHBHHHHHAABHAHBAAHBHBHBHBHHHHHHHHBBHAHHAAHAHAHAHAHHBA	B	H
4M	10	31.26	S	Cod	7173157|21:A>G	TGCAGGCTTGGGCTCGCCGCCATTGACTGCTTGCTCCTCTTGGACGGCGCGGAGGTCCCGAGATCGGAA	-	-	-	-	-	-	-	-	-	-	-	-	-	-	-	-	-	-	-	-	4M	10934323	10934261	574023925	1.74e-21	106	64	1	1	1	-	-	-	-	-	-	-	-	-	-	BHBAHHHHHHABHBHHHAHHHHAHBHBBAAAHBAHHAHHHAHAHHHHHBHABHHHBHAHHHAHAAABHHHBBHBHABHHHHBHBHHBHHAHHHHAAHAHHHAABHHHBHBBHBAAHHAHBBAHHAHAHHBBHBAAHHAHAAHAAHHHAAAAAHHHBAAAHBAABBHBBAHABHBHHHHHAABHAHHAAHBHBHBHBHHHHHHHHBBHAHHAAHAHAHAHAHHBA	B	H
4M	11	35.6	S	Cod	1130103|12:A>T	TGCAGCTTCTTCATCACGCGCGGGGTGCGCATGATCTCGGACATCGCCCACTCCGTCGACGAGCCGAGA	4D	15758838	15758903	518332611	5.62e-26	122	66	0	0	0	6U	271213424	271213359	543353244	7.81e-25	117	66	1	0	0	4M	13720073	13720008	574023925	1.72e-26	122	66	0	0	0	4D	18836143	18836208	528822201	1.6e-26	122	66	0	0	0	BHBAHHHAHHABHBHHHABHHHAHBHBHAAAHBHHHAHAHAHAHHHHHBHABHHHBHAHBHAHAAABHHHBBHBHHBHHHHBHBHHBAHAHHBHAAHAHHHAABHHHHHBBBBAAHHAHBBAHHAHAHHBBABAAHAAHAAHAAHHHAAAAAHHHBAAAHBAABBHBBABABHBAHAHHAABHAHAAAABHBHBHBHHHHHHHHBBHAHHAAHAHAHAHAHHHA	B	H
4M	12	44.52	S	Cod	1042486|31:C>G	TGCAGTTCCTCTTCAGCTTCGCCGCCTCCGTCGTCATGCTCTGGTTCCACTTCGCCGAGATCGGAAGAG	4B	30674667	30674723	673810255	5.66e-21	106	57	0	0	0	6U	270033971	270033916	543353244	2.83e-19	99	56	1	0	0	4M	14780388	14780444	574023925	8.08e-20	100	57	1	0	0	4D	19666152	19666208	528822201	1.61e-21	106	57	0	0	0	BHHHHHHAHHABHBHHHABHHBAAHHBHAAAHBHAHAAABAHHHHBAABBABHHHBHABBBAHHAABHHHBBHBHHBBHHBBHBHHHAHAAHBHAHAAHAHAABHHHHHBBBBAAABAHBBAAAAHAHHBBABAAHHAHAAHAHHHAAAAAAHHHHAAAHHHABBAHBABABHBAHAHHAABHAHAAAABHBHBHBHHHHHHHHHHHHHHAAHAHAHAHAHHHA	B	H
4M	13	46.33	S	Cod	2252536|38:A>C-14M	TGCAGCACCCGCAGCCTCTCCTTGTCGATGTACATGGGAGACTTCTCCTCCTGCTCCTCTTCCTCGGCG	4D	22473411	22473343	518332611	1.21e-27	128	69	0	0	0	6U	265247736	265247804	543353244	7.81e-25	117	69	2	0	0	4M	19985727	19985659	574023925	8.02e-25	117	69	2	0	0	4D	25552837	25552769	528822201	3.44e-28	128	69	0	0	0	BHHHHHHAHHABHBHHHABHHBAAHHBHAAAHBHAHAAABAHHHHBAABBABHHHBHABBBAHHAABHHHBBHBHHBBHHBBHBHHHAAAAHBHAHAAHAHAABHHHHABBBBAAABAHBBAAAAHAHHBBABAAHHAHAAHAAHHAAAAAAHHHHAAAAHHABBAHHABABHBAHAHHAABHAHHAAABHBHBHBHHHHAHHHHHHHHHAAHAHAAAHAHHHA	B	H
4M	14	46.55	S	Cod	7168834|19:A>G	TGCAGCTGTGCAAATGTCTAGCAACAGTTTGAGAACGGACAGTTCAATATCTAAACGCGCTGCGCGATC	-	-	-	-	-	-	-	-	-	-	6U	263797863	263797795	543353244	7.81e-25	117	69	2	0	0	-	-	-	-	-	-	-	-	-	-	-	-	-	-	-	-	-	-	-	-	BHHHHHHAHHABHBHHHABHHBAHHHBHAAAHBHAHAAABAHHHHBAABBABHHHBHABBBAHHAABHHHBBHBHHBBHHBBHBHHHAAAAHBHAHAAHAHAABHHHHABBBBAAABAHBBAAAAHAHHBBABAAHHAHAAHAAHHAAAAAAHHHHAAAAHHABBAHHABABHBAHAHHAABHAHHAAABHBHBHBHHHHAHHHHHHHHHAAHAHAAAHAHHHA	B	H
4M	15	48.34	S	Cod	7166806|11:A>G-124M	TGCAGCCTTGCAAGAAGTTGAAAGGTGTTGATGCCACGAGCTATCCACCAGCGATATTCCACCACGGTA	-	-	-	-	-	-	-	-	-	-	-	-	-	-	-	-	-	-	-	-	4M	24605005	24604937	574023925	3.71e-28	128	69	0	0	0	-	-	-	-	-	-	-	-	-	-	BHHHHHHAHHABHBHHHABHHBAHHHBHAAAHBHAHAAABAHHHHBAABBABHHHBHABHHAHHAABHHHBBHBHHBBBHBBHBHHHAAAAHBHAHAAHAHAABHHHHABBBBAAABAHBBAAAAHAHHBHABAAHHAHAAHAAHHAAAAAAHHHHAAAAHHABBAHHABABHBAHAHHAHBAAHHAAABABHBHBHHHHAHHHHHHHHHAAHAHAAAAAHHHA	B	H
4M	16	48.78	S	Cod	7158233|65:G>C-14M	TGCAGCAGCAACACGAACCTTCAGAGCCCCAACCAAAACAAACAGCACGGAACAAGCTGAGCTGAGGGA	-	-	-	-	-	-	-	-	-	-	-	-	-	-	-	-	-	-	-	-	4M	24527461	24527529	574023925	8.02e-25	117	69	2	0	0	-	-	-	-	-	-	-	-	-	-	BHHHHHHAHHABHBHHHABHHBAHHHBHAAAHBHAHAAABAHHHHBAABBABHHHBHABHHAHHAABHHHBBHBHHBBBHBBHBHHHAAAAHBHAHAHHAHAABHHHHABBBBAAABAHBBAAAAHAHHBHABAAHHAHAAHAAHHAAAAAAHHHHAAAAHHABBAHHABABHBAHAHHAHBHAHHAAABABHBHBHHHHAHHHHHHHHHAAHAHAAAAAHHHA	B	H
4M	17	49.9	S	Cod	7171909|55:C>T	TGCAGGCAAGGTTCGAGGAGGTGGAGCTGCCGCTGCTGGCGGTGCACGGCGGCGACGACACGGTGTGCG	4A	574731542	574731474	754227511	2.62e-24	117	69	2	0	0	-	-	-	-	-	-	-	-	-	-	4M	25166711	25166643	574023925	3.71e-28	128	69	0	0	0	-	-	-	-	-	-	-	-	-	-	BHHHHHHAHHABHBHBHABHHHAHHHBHAAAHBHAHAAABAHHHHBAAHBABHHHBHABHHAHHAABHHHBBHBHHBBBHHBHBHHHAAAAHBHAHAHHAHAABHHHHABBHBAAABAHBBAAAAHAHHBHABAAHHAHAAHAAHHAAAAAAHHHHAAAAHHABBAHHABABHBAHAHHAHBHAHHAAABABHBHBHHHHAHHHHHHHHHAAHAHAAAAAHHHA	B	H
4M	18	50.57	S	Cod	7163570|37:C>G-14M	TGCAGCAGCACCTGCGCAGGGTCAAGGTGCCGCTGCTCGTGCTGCACGGCGCCGACGACATGGTGACCG	4A	574665448	574665380	754227511	2.62e-24	117	69	2	0	0	6U	260764873	260764805	543353244	7.81e-25	117	69	2	0	0	4M	26093385	26093453	574023925	3.71e-28	128	69	0	0	0	4D	31325087	31325155	528822201	7.46e-25	117	69	2	0	0	BHHHHHHAAHABHBHBHABHHBAHHHBHAAAHBHAHAAABAHHHHBAAHBABHHHBHABHHAHHAABHHHBBHBHHBBBHHBHBHHHAAAAHBHAHAHHAHAABHHHHABBHBAAABAHBBAAAAHAHHBHABAAHHAHAAHAAHHAAAAAAHHHHAAAAHHABBAHHABABHBAHHHHAHBHAHHAAABABHBHBHHHHAHHHHHHHHHAAHAHAAAAAHHHA	B	H
4M	19	51.94	S	Cod	7171770|59:T>G-14M	TGCAGGTGGAGCAGCGAGCCGTGCGGCTCGCACTCGTCGGTGAGGTCGGCGCGCACGCATCCCACCTCG	4D	29667392	29667460	518332611	2.62e-24	117	69	2	0	0	6U	259490044	259489976	543353244	7.81e-25	117	69	2	0	0	4M	26940398	26940466	574023925	3.71e-28	128	69	0	0	0	4D	33121702	33121770	528822201	7.46e-25	117	69	2	0	0	BHHHHHHAAHABHBHBHABHHBAHHHBHAAHHBHAHAAABAHHHHBAAHBA-HHH-HABHHAHHAABHHHBBHBHHBBBHHBHBHHHAAAAHBAHHAAHAHAABHHHHABBHBHAABAHBBAAAAHAHHBHA-AAHHAHAAHAAHHAAAAAAHHHHAAAAHHABBAHHABABHBAHHHHAHBHAHHAAABAHHBH-HHHHAHHHHHHHHHAAHAHAAAAAHHHA	B	H
4M	20	53.54	S	Cod	7173062|10:T>C-124M	TGCAGGACAGTGACAGCGTCTGGGAAGAAGAAGCGCCCGAGGAGGAGCCCCGCGGCTGGTCGCCGAGAT	4D	33033771	33033835	518332611	9.41e-24	115	65	1	0	0	6U	256757053	256756989	543353244	1.31e-22	110	65	2	0	0	4M	31070303	31070366	574023925	4.83e-22	108	64	2	0	0	4D	36839969	36840033	528822201	2.68e-24	115	65	1	0	0	BHHHHHHAAHABHBABHABHHBAHHHBHAAHHBHAHAAABAHHHHBAAHBA-HHH-HABHHAHHAABHHHHBHBHHBBBHHBHHHHHAAAAHBAHHAAHAHAABHHHHABBHBAAABAHBBAAAAHAAHBHA-AAHHAHAAHAAHHAAAAAAHHHHAAAAHHABBAHAABABHBAHAHHAHBHAHHAAABAHHBH-HHHHAHHHHHHHHHAAHAHAAAAAHHHA	B	H
4M	21	53.76	S	Cod	7160871|22:C>G	TGCAGCAGGGGACTGGAGGCAACCTGCAAAATTTGTTTCCGAGATCGGAAGAGCGGTTCAGCAGGAATG	-	-	-	-	-	-	-	-	-	-	-	-	-	-	-	-	-	-	-	-	4M	36847535	36847495	574023925	1.36e-12	76.8	41	0	0	0	-	-	-	-	-	-	-	-	-	-	BHHHHHHAAHABHBABHABHHBAHHHBHAAHHBAAHAAABAHHHHBAAHBA-HHH-HABHHAHHAABHHHHBHBHHBBBHHBHHHHHAAAAHBAHHAAHAHAABHHHHABBHBAAABAHBBAAAAHAAHBHA-AAHHAHAAHAAHHAAAAAAHHHHAAAAHHABBAHAABABHBAHAHHAHBHAHHAAABAHHBH-HHHHAHHHHHHHHHAAHAHAAAAAHHHA	B	H
4M	22	54.21	S	Cod	7159038|11:C>G-134M	TGCAGGAGCGCCCCGTTGGGGAGAAACGCTACAGATGAGAACCACGGGTTGGTGGCAATCGGGTACCGA	-	-	-	-	-	-	-	-	-	-	-	-	-	-	-	-	-	-	-	-	4M	38328484	38328551	574023925	6.2e-26	121	68	1	0	0	-	-	-	-	-	-	-	-	-	-	BHHHHHAAAHABHBABHABHHBAHHHBHAAHHBAAHAAABAHHHHBAAHBABHHHBHABHHAHHAABHHHHBHBHHBBBHHBHHHHHAAAAHBAHHAAHAHAABHHHHABBHBAAABAHBBAAHAHAAHBHABAAHHAHAAHAAHHAAAAAAHHHHAAAAHHABBAHAABABHBAHAHHAHBHAHHAAABAHHBHBHHHHAHHHHHHHHHAAHAHAAAAAHHHA	B	H
4M	23	55.58	S	Cod	7167696|18:T>C-25M	TGCAGCCATTACGAACTCTAAGGCCGAGATCGGAAGAGCGGTTCAGCAGGAATGCCGAGACCGATCTCG	-	-	-	-	-	-	-	-	-	-	-	-	-	-	-	-	-	-	-	-	-	-	-	-	-	-	-	-	-	-	-	-	-	-	-	-	-	-	-	-	BHHHHHAAAHABHBABHHBHHBAHHHBHAAHHHAAHAAABAHHHHBAAHBA-HHH-HABHHAHHAABHHHHBHBHHBBBHHBHHHAHAAAAHBAHHAAHAHAABHHHHABBHBAAABAHBBAAHAHAAHBHA-AAHHAHAAHAAHHAAAAAAHHHHAAAAHHABBAHAABABHBHHAHHAHBHABHAAABAHHBH-HHHHAHHHBHHHHHAAHAHAAAAAHHHA	B	H
4M	24	57.18	S	Cod	7171602|25:A>G	TGCAGGAAGCAGCGCTGTACGTGCTAACCACGCGCTCCTCGCAGGACGCGGCCCGAGATCGGAAGAGCG	-	-	-	-	-	-	-	-	-	-	-	-	-	-	-	-	-	-	-	-	4M	82608911	82608853	574023925	2.91e-19	99	60	1	1	1	-	-	-	-	-	-	-	-	-	-	BHHHHHAAAHABBBABHHBHHBAHHHBHAAHHHAAHAAABAHHHHBAAHBABHHHBHABHHAHHAABHHHHBHBHHBBBHHBHHHAHAAHAHBAHHHHHAHAABHAHHABBHBAAABAHBBAHHAHAAHBHABAAHHAHAAHAAHHAAAAAAHHHHAAAAHHABBAHAABABHBHHAHHAHBHABHAAAHAHHBHBHHHHAHHHBHHHHHAAHAHAAAAAHHHA	B	H
4M	25	58.52	S	Cod	1109896|63:C>G	TGCAGGGGCCAATCCACAGCCACAGAAGCGCAGTGGTGATATCTTGAAACAAAGATCGTCTCCCTGACC	4D	314081134	314081066	518332611	1.21e-27	128	69	0	0	0	4U	441755214	441755146	663525381	7.81e-25	117	69	2	0	0	4M	342619856	342619788	574023925	3.71e-28	128	69	0	0	0	4D	320055637	320055569	528822201	3.44e-28	128	69	0	0	0	BHHHHHAAAHABBBABHHBHHBAHHHBHAABHHAAHAAABAHHHHBAAHBABHHHBHABHHAHHAABHHHHBHBHHBBBHHBHHHAHAAHAHBAHHAAHAHAABHAAHHBBHBAAABAHBBAHHAHAAHBHABAAHHHHAAHAAHHAAAAAAHHHHAAAAHHABBAHAABABHBHHAHHAHBHABHAAAHAHHBHBHHHHAHHHBHHHHHAAHAHAAAAAHHHA	B	H
4M	26	58.74	S	Cod	7158303|35:T>C	TGCAGCAGGCGCCTTCATCGAGTGGGCGGGTCTCGTCTCTTCCGCTTTAGTTTGCCTTTCTCCGAGATC	4B	454785175	454785111	673810255	1.57e-21	108	65	1	1	1	-	-	-	-	-	-	-	-	-	-	4M	415309083	415309146	574023925	2.23e-25	119	64	0	0	0	4D	376901369	376901323	528822201	2.72e-14	82.4	48	0	1	1	BHHHHHAAAHABBBABHHBHHBAHHHBHAABHHAAHAAABAHHAHBAAHBABHHHBHABHHAHHAABHHHHBHBHHBBBHHBHHHAHAAHAHBAHHAAHAHAABHAAHHBBHBAAABAHBBAHHAHAAHBHABAAHHHHAAHAAHHAAAAAAHHHHAAAAHHABBAHAABABHBHHAHHAHBHABHAAAHAHHBHBHHHHAHHHBHHHHHAAHAHAAAAAHHHA	B	H
4M	27	58.96	S	Cod	7171874|68:C>G	TGCAGCGGTTCGGCGTCGGCCTGTTCCTCTCCGTGCTGGTCATGGCGGCCGCGGCGGCGGTGGAGACGC	4A	75323357	75323425	754227511	1.22e-22	111	69	3	0	0	4U	532163126	532163194	663525381	7.81e-25	117	69	2	0	0	4M	436324190	436324258	574023925	3.71e-28	128	69	0	0	0	4D	401730065	401730125	528822201	4.49e-22	108	61	1	0	0	BHHHHHAAAHABBBABHHBHHBAHHHBHAABHHAAHAAABAHHAHBAAHBABHHHBHABHHAHHAABHHHHBHBHHBBBHHBHHHAHAAHAHBAHHAAHAHAABHAAHHBBHBAAABAHBBAHHAHAAHBHABAAHHHHAAHAAHHAAAAAAHHHHAAAAHHABBAHAABABHBHHAHHAHBHABHAAAHAHHBHBHHHHAHHHBHHHHHAAAAHAAAAAHHHA	B	H
4M	28	59.4	S	Cod	1000850|22:C>G-134M	TGCAGAAGAGCTCCTCCTCCCCCTCCATGGAGTTCATCTACATCGGCTGCCTCCGCGAGGACGTGCCGA	4D	402126541	402126608	518332611	4.35e-27	126	68	0	0	0	4U	544557948	544558015	663525381	6.04e-26	121	68	1	0	0	4M	449218314	449218381	574023925	2.89e-24	115	68	2	0	0	4D	409682785	409682852	528822201	1.24e-27	126	68	0	0	0	BHHHHHAAAHABBBABHHBHHBAHHHBHAABHHAAHAAABAHHAHBAAHBABHHHBHABHHAHHAABHHHHBHBHHBBBHHBHHHAHAAHAHBAHHAAHAHAABHAAHHBBHBAAABAHBBAHHAHAAHBHABAAHHHHAAHAAHHAHAAAAHHHHAAAHHHABBAHAABABHBHHAHHAHBHABHAAAHAHHBHBHHHHAHHHBHHHHHAAAAHAAAAAHHHA	B	H
4M	29	60.74	S	Cod	7168729|26:T>C-14M	TGCAGCGCACGGTGGAGACGATGATCTTGGAGGGCCTCGGCGTCGGGGAGGAGCACATCGGCGCGCATC	4D	422418857	422418923	518332611	7.27e-25	119	67	1	0	0	4U	569043446	569043512	663525381	2.17e-25	119	67	1	0	0	4M	468491314	468491382	574023925	3.71e-28	128	69	0	0	0	4D	432189651	432189717	528822201	2.07e-25	119	67	1	0	0	BHHHHHAAAHHBBBABHHBHHBAHHHBHAABBHAAHAAABAHHAHBAAHBABHHHBHABHHAHHAABHHHHBHBHHBBBHHBHHHAHAAHAHBABHAAHAHAABHAAHHBBHBAAABAHBBHHHAHAAHBHABAAHHHHAAHAAHHAHAAAAHHHHAAAHHHABBAHAABABHBHHABHAHBHABHAAAHAHHBHBBHHHAHHHBHHHHHAAAAHAAAAAHHHA	B	H
4M	30	62.31	S	Cod	7171123|17:G>T	TGCAGCGCAGCGTTTGCGGTGCATGCACCGCGCATGTGCCTGGTCTCTATCTGTTCGCCTGTGCCCTCC	4D	430849083	430849151	518332611	5.62e-26	122	69	1	0	0	4U	578520170	578520238	663525381	7.81e-25	117	69	2	0	0	4M	479015444	479015512	574023925	1.72e-26	122	69	1	0	0	4D	440703515	440703583	528822201	1.6e-26	122	69	1	0	0	BHHHHHAAAHHBBBABHHBHHBAHHHBHAABBHAAHAAABAAHAHBAAHBABHHHBHABHHAHHAABHHHHBHBHHBBBHHBHHHAHAAHAHBAHHAHHAHAABHAAHHBBHBAAABAHBBHHHAHAAHBHABAAHHHHAAHAAHHAHAAAAHHHHAAAHHHABBAHAABABBBHHABHAHBHABHAAAHAHHBHBBHHHHHHHBHHHHHAAAAHAAHAAHBHA	B	H
4M	31	62.98	S	Cod	7158732|48:G>C-124M	TGCAGCGTGGCCAGGCAGAAGATGGCGATGCCGATGTTGCGGTGGGTGGTGTAGGTGAGCCCCTTGGAC	4B	535230087	535230025	673810255	1.22e-22	111	63	1	0	0	4U	583024458	583024526	663525381	3.63e-23	111	69	3	0	0	4M	483105047	483105115	574023925	3.71e-28	128	69	0	0	0	4D	444868120	444868188	528822201	3.47e-23	111	69	3	0	0	BHHHHHAAAHHBBBABHHBHHBAHHHBHAABBHAAHAAABAAHAHBAAHHABHHHBHABHHAHHAABHHHHBHBHHBBBHHBHHHAHAAHAHBAHHAHHAHAABHAAHHBBHBAAABAHBBHHHAHAAHBHABAHHHHHAAHAAHHAHAAAAHHHHAAAHHHABBAHAABABBBHHABHAHBHABHAAAHAHHBHBBHBHHHHHBHHHHHAAAAHAAHAAHBHA	B	H
4M	32	63.42	S	Cod	3026693|14:T>G	TGCAGCCCCAGCGCTCGGGCCAGCTGCATCTTGCGCTCCGAGATCGGAAGAGCGGTTCAGCAGGAATGC	-	-	-	-	-	-	-	-	-	-	-	-	-	-	-	-	-	-	-	-	4M	507613559	507613598	574023925	4.9e-12	75	40	0	0	0	-	-	-	-	-	-	-	-	-	-	BHBHHHAAAHHBBBABHHBHHBAHHHBHAABBHAAHAAABAAHAHBAAHHABHHHBHABHHAHHAABHHHHBHBHHBBBHHBHHHAHAAHAHBAHHAHHAHAABHAAHHBBHBAAABAHBBHHHAHAAHBHABAHHHHHAAHHAHHAHAAAAHHHHAAAHHHABBAHAABABBBHHABHAHBHABHAAAHAHHBHBBHBHHHHHBHHHHHAAAAHAAHAAHBHA	B	H
4M	33	64.99	S	Cod	987747|42:A>G	TGCAGTTTTTGGCTGCAAGAAGTGTTGTTGTCCTTACTGACGACGCATCCCCGAGATCGGAAGAGCGGT	5A	10817501	10817559	713360525	2.64e-19	100	61	0	2	2	-	-	-	-	-	-	-	-	-	-	4M	513084756	513084814	574023925	8.08e-20	100	61	0	2	2	-	-	-	-	-	-	-	-	-	-	BHBHHHAAAHHBBBABHHBHHBAHHHBHAABBHAAHAAABAAAAHBAAHHABHHHBHABHHAHHAABHHHBBHBHHBBBHHBHHHAAAAHAHBAHHAAHAHAHBHAAHHBBHBAAAHAHBBHHHAHAAHBHABAHAHHHAAHHAHHAHAAAAHHHHAAAHHHABBAHAABABBBHHABHAHBHABHAAAHAHHBHBBHBHHHHHBHHHHHAAAAHAAHAAHBHA	B	H
4M	34	66.78	S	Cod	3935196|10:C>A	TGCAGCAAGGCGTCGGACCTTTGGGTCTGCGCCATCCCCTCTCGATTGGATGTCCCCGAGATCGGAAGA	4A	6589527	6589584	754227511	1.57e-21	108	58	0	0	0	4U	614772003	614771946	663525381	2.19e-20	102	58	1	0	0	4M	514203809	514203752	574023925	2.25e-20	102	58	1	0	0	4D	472271119	472271176	528822201	4.49e-22	108	58	0	0	0	BHBHHHAAAHHBBBABHHBHHBAHHHBHAABBHAAHAAABAAAAHBAAHHABHHHBHABHHAHAAABAHHBBHBHHBBBHHBHHHAAAAHAHBAHHAHAABAHBHAAHHBBHBAHAHAHBBHHHAHAAHBHABAHAHHHAAHHHHHAHAAAAHHHHAAAHHHABBAHAABABBBHHABHHHBHABHAAAHAHHBHBBHBHHHHHBHHHHHAAAAHAAHAAHBHA	B	H
4M	35	68.35	S	Cod	7159468|10:G>A	TGCAGGTTCTGAGCTGGGTGCAGAGCAAGCTTCGTGGGGCGCAGCAGCACAACACCAAGAAACCGAGAT	-	-	-	-	-	-	-	-	-	-	-	-	-	-	-	-	-	-	-	-	4M	516451226	516451290	574023925	1.34e-22	110	65	2	0	0	-	-	-	-	-	-	-	-	-	-	BHBHHHAAAHHBBBABHHBHHBAHHHBHAABBHHAHAAABAAAAHBAAHHABHHHBHABAHAHAAABAHHBBHBHHBBBHHBHHHAAAAHAHBAHHAAAABAHBHAHHHBBHBAHAHAHBBHHHAHHAHBHABAHAHHHAAHHHHHAHAAAAHHHHAAAHHHABBAHAABABBBHHABHAHBHABHAAAHAHHBHBBHBHHHHHBHHHHHAAAAHAAHAAHHHA	B	H
4M	36	69.47	S	Cod	7169015|66:C>A	TGCAGGTGGAGGTCGTCATCGAAGTTCTCGAAGGCGGCCTCGAAGTCGTCGACATCGGCGACGCTGCCG	4A	3355073	3355005	754227511	2.62e-24	117	69	2	0	0	-	-	-	-	-	-	-	-	-	-	4M	518672252	518672317	574023925	8.02e-25	117	66	1	0	0	4D	477451551	477451619	528822201	7.46e-25	117	69	2	0	0	BHBHBHAAAHHBBBABHHBHHBAHHHBHAABBHHAHAAABAAAAHBAAHHABHHHBHABAHAHAAABAHHBBHBHABBBHHBHHHAAAAHAHBAHHAAHABABBHAHHHBBHBAHAHAHBBBHHAHHAHBHABAHAHHHAAHHHHHAHAAAAHHHHAAAHHHABBAHAABABBBHHABHAHBHABHAAAHAHHBHBBHBHHHHHBHHHHHAAAAHAAHAAHHHA	B	H
4M	37	70.36	S	Cod	7164010|27:G>T	TGCAGCTTGGAGAAGCTAAAGAAGCTGGAGGTGAACCAGAGCGGCAACAAGATGGAGGAGGTGCCCGTG	6D	15618662	15618714	495380293	2.05e-15	87.9	53	2	0	0	-	-	-	-	-	-	-	-	-	-	4M	519140595	519140527	574023925	3.71e-28	128	69	0	0	0	6D	15021055	15021107	497521935	5.85e-16	87.9	53	2	0	0	BHBHHHAAAHHBBBABHHBHHBAHHHBHAABBHBAHAAABAAAAHBAAHHABHHHBHABAHAHAAABAHHBBHBHABBBHHBHHHAAAAHAHBAHHAAHABABBHAHHHBBHBAHAHABBBBHHAHHAHBHABAHAHHHAAHHHHHAHAAAAHHHHAAAHHHABBAHAAHABBBHHABHAHBHABHAAAHAHHBHBBHBHHHHHBHHHHHAAAAHAAHAAHHHA	B	H
4M	38	71.03	S	Cod	7160494|9:A>G	TGCAGAGGCAAATTTTTGTCCAAAAGGACCGAGATCGGAAGAGCGGTTCAGCAGGAATGCCGAGACCGA	-	-	-	-	-	-	-	-	-	-	-	-	-	-	-	-	-	-	-	-	-	-	-	-	-	-	-	-	-	-	-	-	-	-	-	-	-	-	-	-	BHBHHHAAAHHBBBABHHBHHBAHHHBHAABBHBAHAAABAAAAHBAAHHABHHHBHABAHAHAAABAHHBBHBHABBBHBBHHHAAAAHAHBAHHAAHABABBHAHHHBBHBAHAHHBBBBHHAHHAHBHABAHAHHHAAHHHHHAHAAAAHHHHAAAHHHABBAHAABABBBHHABHAHBHABHAAAHAHHBHBBHBHHHHHBHHHHHAAAAHAAHAAHHHA	B	H
4M	39	73.51	S	Cod	4262770|17:T>C-124M	TGCAGGTTGGTGAGCTGTGCCAGCTCTGGCGGGATCGCGCCGAGATCGGAAGAGCGGTTCAGCAGGAAT	4B	598851803	598851844	673810255	1.23e-12	78.7	42	0	0	0	-	-	-	-	-	-	-	-	-	-	-	-	-	-	-	-	-	-	-	-	4D	484785263	484785304	528822201	3.52e-13	78.7	42	0	0	0	BHBHHHAAAHABBBABHHBHHBAHHHBHAABBHBAHAAABAAAAHBAAHHABHHHBHABABAHAAABAHHBBHBHHBBBHBBHHHAAAAHAHBABHAAHAHHBBHAHHHBBHBAHAHHBBBBHHAHHAHBHABAHAHHHAAHHHHHAHAAAAHHHHHAAHHHABBAHAABABBBHAAHHAHBHABHAAAHAHHBHBBHBHHHHHBHHHHHAAAAAAAHAAHHHH	B	H
4M	40	73.73	S	Cod	7164744|46:G>C	TGCAGACACTTCTGTAAAACGCAGCGAATCATAAACTGGGTCATTTGTTGATAACTGACCGAGATCGGA	-	-	-	-	-	-	-	-	-	-	-	-	-	-	-	-	-	-	-	-	4M	526620891	526620831	574023925	4.83e-22	108	61	1	0	0	-	-	-	-	-	-	-	-	-	-	BHBHHHAAAHABBBABHHBHHBAHHHBHAABBHBAHAAABAAAAHBAAHHABHHHBHABABAHAAABAHHBBHBHHBBBHBBHHHAAA-HAHBABHAAHAHHBBHAHHHBBHBAHAHHBBBBBHAHHAHBHABAHAHHHAAHHHHHAHAAAAHHHHHAAHHHABBAHAABABBBHAAHHAHBHABHAAAHAHHBHBBHBHHHHHBHHHHHAAAAAAAHAAHHHH	B	H
4M	41	75.53	S	Cod	7168619|7:A>G-14M	TGCAGCAATCGACATCAACCAGAAGCAATTCACACCCAAAGCCGAAGCGAAACGGAAACGCGCGCCCAA	4B	600469925	600469857	673810255	1.22e-22	111	69	3	0	0	-	-	-	-	-	-	-	-	-	-	4M	530545745	530545677	574023925	1.72e-26	122	69	1	0	0	4D	486721171	486721103	528822201	3.47e-23	111	69	3	0	0	BHBHHHAAAHABBBAHHHBHHBAHHHBHAABBHBAHAAABAAAAHBAAHHABHHHBHABABAHAAABAHHHBHBHHBBBHBBHHHAAAAHAHBABHAAHAHHBBHAHHHBBHBAHAHHBBBBBHAHHAHBHABAHAHHHAAHHHHHAHAAAAHHHHHAAHHHHBBAAAABABBBHHAHHAHBHABHAHAHAHHBHBBHBHHHHHBHBHHHAAAAAAAHAABHHH	B	H
4M	42	76.65	S	Cod	7162164|8:A>G	TGCAGGGGAGCACGAATTATACGGTGGATCGGCACCGAGATCGGAAGAGCGGTTCAGCAGGAATGCCGA	-	-	-	-	-	-	-	-	-	-	-	-	-	-	-	-	-	-	-	-	-	-	-	-	-	-	-	-	-	-	-	-	-	-	-	-	-	-	-	-	BHHHHHAAAHABBBAHHHBHHBAHHHBHAABBHHAHAAABAAAAABAAHHABHHHBHABABAHAAABAHHHBHBHHBBBHBBHHHAAAAHAHBABBAAHAHHBBHAHHHBBHBAHAHHBBBBBHAHHAHBHABAHAHHHAAHHBHHAHAAAAHHHHHAAHHHHBBAAAABABBBHHAHHAHBHABHAHAHAHHBHBBHBHHHHHBHBHHHAAAAAAAHAABHHH	B	H
4M	43	79.14	S	Cod	2255220|6:C>G	TGCAGCCACCTGCTCAAGGACATCGAGCAGATCCGCCTCCGCTACCGCCCGCTCAAGGCCGCGCTCCGC	4A	686685636	686685568	754227511	5.62e-26	122	69	1	0	0	4U	631614497	631614429	663525381	1.68e-26	122	69	1	0	0	4M	531636531	531636463	574023925	3.71e-28	128	69	0	0	0	4D	487612206	487612138	528822201	1.6e-26	122	69	1	0	0	HHHHHHAAAHABBBAHHHBHHBAHHHBHAABBHHAHAAABAAAAABAAHHABBHHBHABABAHAAABAHHHBBBHHBBBHHBHHHAAAAHAABABHAABAHABBHAHHHBBHBAHHHHBBBBBHAHHAHBHABAHAHHHAAHHBHHAHAAAAHHHHHAABHHHBBAAAABABBBBHAHHAHBHABHAHAHAHHBHBBHBHHHHHBHBHHHAAAAAAAHAABHHH	H	H
4M	44	80.48	S	Cod	7158218|47:T>A-124M	TGCAGCAGAGCAAACACGCCAGCATCGGCGCGCCACAGTTAGTTTACTGTCCGAAGCAGAGGAAGACAT	4D	481693105	481693041	518332611	2.04e-20	104	65	3	0	0	-	-	-	-	-	-	-	-	-	-	4M	537979667	537979599	574023925	1.72e-26	122	69	1	0	0	4D	491128270	491128204	528822201	4.49e-22	108	67	3	0	0	HHHHHHAAAHABBBAHHHBHHBAHHHBHAABBHHAHAAABAAAAABAAHHABBHHBHABABAHAAABAHHHBBBHHBBBHHBHHHAAAAHAABABHAHBAHABBHAHHHBBHBAHHHHBBBBBHAHHAHBHABAHAHHHAAHHBHHAHAAAAHHHAHAABHHHBBHAAABABBBBHABHAHBHABHAHAHAHHBHBBHBHHHHHBHBHHHAAAAAAAHAHBHHB	H	H
4M	45	82.05	S	Cod	7172708|43:A>G-14M	TGCAGAAGTTCAAGAAGGAGTTCGCGGCGTGGCAGGCCAGCAAAGTGTGGGAGCAATCGAGGGCTCTGG	4B	614614106	614614038	673810255	1.22e-22	111	69	3	0	0	-	-	-	-	-	-	-	-	-	-	4M	540560381	540560313	574023925	3.73e-23	111	69	3	0	0	-	-	-	-	-	-	-	-	-	-	HHHHHHAAAHABBBAHHHBHHBAHHHBHAABBHHAHAAABAAAAABAAHHABBHHBHABABAHAAABAHHHBBBHHBBBHHBHHHAAAAHAABABHAHBAHABBHAHHHBBHBAHHHHBBBBBHAHHAHBHABAHAHHHAAHHBHHAHAAAAHHHAHAABHHHBBAAAABABBBBHABBAHBHHBHAHAHAHHBHBBHHHHHHHBHBHHHHABAAAAHAHBHHB	H	H
4M	46	84.75	S	Cod	2251238|24:T>C-134M	TGCAGGATCTCCACCTGCGGGTACTTGTCCCTGAAGCCTTCGATGAGCTCCTTGCTGAGCGGCGCGCCG	4D	484857635	484857567	518332611	5.62e-26	122	69	1	0	0	5U	587770952	587770884	626841358	7.81e-25	117	69	2	0	0	4M	541408211	541408143	574023925	3.71e-28	128	69	0	0	0	4D	494309353	494309285	528822201	1.6e-26	122	69	1	0	0	HHABHHAAAHABBBAHHHBHHBAHHHBHAABBHHAHAAABAAAAABAAHHABBHHBHABABAHAAABAHBHBBBHHBBBHHBHHHAAAAHAABABHAHBAHABBHAHHHBBHBAHHHHBBBBBHAHHAHBHABABAHHHAAHHBHHAAAAAAHHHAHAAHHHHHBAHAABAHHBBHABBAHHHHBHAHAHAHHBHBBHHHHHHHBHBHHHHABAAAHHAHBHHB	H	H
4M	47	93.61	S	Cod	7157685|29:C>T	TGCAGCCTCGCCGTCGGCCTCGCCGACCCCGTCACCAACATCCTGCTCACCACCATCAACGCCTTCGCC	4D	486280766	486280834	518332611	2.62e-24	117	69	2	0	0	5U	564229437	564229383	626841358	4.73e-17	91.6	55	2	0	0	4M	543169617	543169685	574023925	8.02e-25	117	69	2	0	0	4D	495722810	495722878	528822201	7.46e-25	117	69	2	0	0	AHABBHAAHHAHBBAHHHBHHBAHHHBHHHBHHAAHAAABAAAAHBAAHAABBHHBHHBABABAAHBHHHHBBBBHHBBHHBHHHAAAAHAHBABHAHBHHABBHAHHHHBHBAAHHHBBBBBHAHHAHBHABABHHHHAAHHBHHAHAHAAHHHHHHAHAHHHBABAAHAHHBBHABBAHHHBBHAHAHABHHHHBHHHHHHABHHHHABABAAAHHAHBHHH	A	H
4M	48	97.94	S	Cod	5565252|27:G>C	TGCAGGTACCTGGTGATCACATAAATGGAGCCAAGCTGTCTTGTCACGCACCTTCTTGAGGCCGAGATC	4B	624963358	624963412	673810255	1.59e-16	91.6	55	2	0	0	-	-	-	-	-	-	-	-	-	-	4M	545641052	545641115	574023925	2.23e-25	119	64	0	0	0	-	-	-	-	-	-	-	-	-	-	AHABBHAAHHAHBBAHHHBHHBAHHHBHHHBAHAAHAAABAAAABBAAHAABHHHBHHBABABAHHBHHHHBBBBHHBBHHBHHHAAAAHAHBABHAHBAHABBHAHHHHBHBAAHAHBHBBBAAHHAHBHABABHHHHAAHHBHHAAAHAAHHHHHAAHAHHHBABHABHHABBHABBAHHHBBHAHAHABHHHBBHHHAHHABHAHHABHBHAAHHAHBHHH	A	H
4M	49	108.14	S	Cod	7172949|8:T>C	TGCAGGGATGCCGAGTGGATGGCGTGGCCGAGCGAGCAGCCGAGATCGGAAGAGCGGTTCAGCAGGAAT	-	-	-	-	-	-	-	-	-	-	-	-	-	-	-	-	-	-	-	-	-	-	-	-	-	-	-	-	-	-	-	-	-	-	-	-	-	-	-	-	AHAHBBHAAHAHHHAHHHBHHBAHAHBHHBBHHAHHAAABAAAABBAAHHABHAHBHBBABABHHHBHHHHBBABHHBBHHBHHHHAHAAAHBHBHAHHAHAHBHABHHHBHBAAHAHHHHBHAAHAAHBHABAHHHHHAAHHBHHAHAHAHHHHHBHAHABHHBHBHABHAABHHABBABHABBHAHAHAHHHHBHHBAAHHABBAHHABHBHAAHHAHBHHH	A	H
4M	50	108.59	S	Cod	7173032|11:C>G	TGCAGGAGCTCCTTGTGGAGAACAAGCGCAAGTCGACAGGTCGCGTGCACATCGACGTCGCCGCACTCA	5A	673485079	673485013	713360525	3.38e-23	113	67	2	0	0	5U	592188789	592188723	626841358	1.01e-23	113	67	2	0	0	-	-	-	-	-	-	-	-	-	-	-	-	-	-	-	-	-	-	-	-	AHAHBBHAAHAHHHAHHHBHHBAHAHBHHBBHHAHHAAABAAAABBAAHHA-HAH-HBBABABHHHBHHHHBBABHHBBHHBHHHHAHAAAHBHBHAHHAHAHBHABHHHBHBAAHAHHHBBHAAHAAHBHABAHHHHHAAHHBHHAHAHAHHHHBBHAHABHH-HBHABHAABHHABBABHABBHAHAHAHHHH-HHBAAHHABBAHHABHBHAAHHAHBHHH	A	H
4M	51	109.73	S	Cod	7168917|42:G>C	TGCAGGCCTCACCTTGTTGGTCTTCACCGTCACGAGGTCGTCGATGGCGAGCTCCTCCTTGGTGACCGA	4D	494872382	494872315	518332611	2.02e-25	121	68	1	0	0	5U	594097568	594097501	626841358	6.04e-26	121	68	1	0	0	4M	549010689	549010622	574023925	1.33e-27	126	68	0	0	0	4D	504305053	504304986	528822201	5.76e-26	121	68	1	0	0	AHAHBBHAAHAHHHAHHHBHHBAHAHBHHBBHHAHHAAABHAAABBAAHHABHAHBHBBABABHHHBHHHHBBABHHBBHHBHHHHAHAAAHBHHHAHHAHAHBHABHHHBHBAAHAHHHBBHAAHAAHBHABAHHHHBAAHHBHHAHAHAHHHHBBHAHABHHBHBHABHAABHHHBBABHABBHAHAHAHHHHBHHHAAHHABBAHHABHBHAAHHAHBHHH	A	H
4M	52	115.25	S	Cod	3942016|19:C>T	TGCAGATCCCAGTGGTCGACATGTCCTTGCCGAGATCGGAAGAGCGGTTCAGCAGGAATGCCGAGACCG	4B	637065171	637065140	673810255	4.47e-07	60.2	32	0	0	0	-	-	-	-	-	-	-	-	-	-	4M	551595655	551595624	574023925	1.37e-07	60.2	32	0	0	0	4D	506673385	506673354	528822201	1.27e-07	60.2	32	0	0	0	AHHHBBHHAHAHHHHHHAHHHBAHAHBBHBBHHAHHAAAHHAAABBHAHHHBHAHBHBHABABHHHBHHHHBBABHHBBHHBHHHHAHAAAHBHHHAHHHHHHBHABAHHBHBAAHAHHHHBHAAHAAHBHABAHHBHBAAHHBHBAHAHAHHHHBBHAHABHHBHBHHHBAHBHHABBABHABBBAHAHAHHHHBHHHAAHHABBAHHABHBHAAHBAHHHHH	A	H
4M	53	126.84	S	Cod	979290|16:T>C	TGCAGCAACGTTCATGTATAATGGTTTCAGAAATAAGCACTTGTACTTAAAGGACAAAGTGACTCCGAG	4D	498920998	498920932	518332611	1.56e-26	124	67	0	0	0	-	-	-	-	-	-	-	-	-	-	4M	553671427	553671361	574023925	4.79e-27	124	67	0	0	0	4D	508569880	508569814	528822201	4.46e-27	124	67	0	0	0	HHAHBBHHAHHAHHHBHAHHBBAHAHBBBHBHHAHHAAHHHAHABBAAHHHBHAHBAHHABABAHHBHHHHBHHBHHHBHHBHHHHAHHAAHBHHHAHAHHABBHHBAHABHBAHHAHHHBBHAAHHAHBHABAHHBHBAAHABHBAHAHAHBHBBBHHBABHHBHHHAHBAHHHHABHHBHABBBHHAHAHAHABHHHAHHHABAAHBAHHAHHAHBAHHHBH	H	H
4M	54	131.42	S	Cod	1096868|41:A>G	TGCAGATCGTGTCACTCCTCCTGGCGCCCAAGGAAGCCGTAACCGAGCGAGAAGAAGAGATGGTCAGCA	5A	682627598	682627530	713360525	5.62e-26	122	69	1	0	0	-	-	-	-	-	-	-	-	-	-	4M	554637456	554637388	574023925	1.72e-26	122	69	1	0	0	-	-	-	-	-	-	-	-	-	-	HHAHBBBHABHAAHABHAHHBBAHAHHBBHBBHAHHAABHHAHABBAAHHHBHAHHAHHABHBAHABHHHHBHHBHHHBHHBHHHHHHHHAHBHHHAHAHBABBHHBAHABABAHHAHHHBBHAHHHAHBHABAHHBHBAAHABHBAHAHAHHHBBBHABABHHBHHHAHBAHHAHABHABHABBBHHAHAHAHABHHHABHHABAAHBAHHAHHAHBAHHHBH	H	H
4M	55	132.99	S	Cod	7168971|39:G>C-124M	TGCAGTGCCGCCGCATGGAGGCAGCGTGGGAAGCAGCTAGAGCTAGCGGGGACGCGAGCTGGTTGGCGG	5A	685060455	685060388	713360525	4.38e-22	110	69	2	1	1	-	-	-	-	-	-	-	-	-	-	4M	555779214	555779282	574023925	3.71e-28	128	69	0	0	0	-	-	-	-	-	-	-	-	-	-	HHAHBBBHABHAAHABHHHHBBAHAHHBBHBBHAHHAABHHAHABBAAHHHBHAHBAHHABHBAHABHHHHBHHBHHHBHHBHHHHHHHHAHBHHHAHAHHABBHHBAHABABAHHAHHHBBHAHHHAHBAABAHHBHBAAHABHBAHAHAHHHBBBHABABHHBHHHAHBAHHAHABHABHHBBBBHAHAHAHABHHBABHHABAAHBAHHAHHAHBAHHHBH	H	H
4M	56	136.62	S	Cod	1207436|7:T>G	TGCAGCATCCGCAAGCAGCTGATGGAGCGGTGCCCACATCATTGCATCAGCCGTCCCCGAGATCGGAAG	4D	502166687	502166745	518332611	2.04e-20	104	59	1	0	0	5U	601748792	601748844	626841358	1.32e-17	93.5	53	1	0	0	-	-	-	-	-	-	-	-	-	-	4D	511751040	511751098	528822201	5.8e-21	104	59	1	0	0	HHAHBBBBABHAAHABHHHHBBAHAHHBBHBBHAHHHABHBAHABBAAHHHBHAHBAHHABHBAHABHHHHBHHBHHHBHHBHHHHHHHHAHBHHHAHAHHAHBHHBAHABABAHHAHHHBBHAHHHAHBHABAHHHHBAAHABBBHHAHAHHHBBBHABAHHHBHHAAHBAHHAHABHABHABBBBHAAHHAHHBHHHABHHABAAHBAHHAHHAHBAHAHBH	H	H
4M	57	138	S	Cod	7168839|55:T>C	TGCAGCTTCTGGACAGGGAAGGTGAGGTGGGCGACACCAACAGCATGTCCGTCGATGGTCCGCTCTACG	-	-	-	-	-	-	-	-	-	-	-	-	-	-	-	-	-	-	-	-	4M	556447032	556447100	574023925	8.02e-25	117	69	2	0	0	-	-	-	-	-	-	-	-	-	-	HHAHBBBBABHAAHABHHHHBBAHAHHBBHBBHAHHHABHBAHABBAAHHH-HAHBAHHABABAAABHHHHBHHBHHBBHHBHHHHHHAHAHBHHHAHAHHAH-HHBAHABABAHHAHHH-BHAHHHAHBHA-AHAHHBAAHABBBHHAAAHHHBBBHABAHHH-HHAAHBAHHAHABHABHABBBBHAAHHAHH-HHHABHHABAAHBAHHAHHAHBAHAHBH	H	H
4M	58	141.03	S	Cod	1095951|60:T>C-124M	TGCAGCGCATCTACCCCCTCCGCTACTTCTTCTTCTTCTTATGCAACACGACGTGCTTCGTGTCGTCCC	4D	502511689	502511757	518332611	5.62e-26	122	69	1	0	0	5U	602455302	602455370	626841358	7.81e-25	117	69	2	0	0	-	-	-	-	-	-	-	-	-	-	4D	512113083	512113151	528822201	1.6e-26	122	69	1	0	0	HHAHBBBBABHAAHABHHHHBBAHAHHHBHBBHAHHHABHBAHABBAHHHHAHAHBAHHABHBAHABHHHHBHHBHHHBHHBHHHHHHHHAHBHHHAHAHHHHAHHBAHABHHAHHAHHHHBAAHHHAHBHAAAHHHHBHAHABBBHHAHAHHHBBBHABAHHHAHHAAHBAHHAHABHABHABBBBHAAHHAHHAHHHABHHABAAHBAHHAHHAHBAHAHBH	H	H
4U	1	0	S	Cod	6030165|24:T>C-3M	TGCAGAACGATCCAAGATTTGGATTCTCGGTCTGACCGAGATCGGAAGAGCGGTTCAGCAGGAATGCCG	-	-	-	-	-	-	-	-	-	-	4U	23194454	23194417	663525381	6.17e-11	71.3	38	0	0	0	6M	550757255	550757220	574811486	8.19e-10	67.6	36	0	0	0	-	-	-	-	-	-	-	-	-	-	AAAHAAAHHHHHBBABHBHHAHABHHHHAABHHAHAABHABAHHHHAHHHHBHHHBBAAAHHBAHHAHHHHBBHBHBBBBHBBBHHAHAHBHAHHABHAHHABBHBAHAAHABHHBBHHBBHABBAHHBBHABHAAHHHHHAAABAHBAABHAHAHBHABAHHHBHHHBHAAAHBAHABBHHHHHBBHHBABBHABHABBBAHAHAAHBHABHHHBHHHHHHHH	A	A
4U	2	3.41	S	Cod	5367030|25:A>G-234U	TGCAGCCTCCACAAGGAGCGCAAGCAGGAGGTCCCGAGATCGGAAGAGCGGTTCAGCAGGAATGCCGAG	6B	686095911	686095876	731188232	2.67e-09	67.6	36	0	0	0	4U	25880059	25880093	663525381	1.33e-07	60.2	35	1	0	0	6M	548468787	548468822	574811486	3.81e-08	62.1	36	1	0	0	6D	471985813	471985847	497521935	2.74e-09	65.8	35	0	0	0	AAABAAAHHHHHHBABHBHHAHABHHHHAABHHAHAABHABAHHHHAHHHHBHHHBBAAAHHBHHHHHHAHBBHBHBBBBHBHBHHAHAHBHAHHABHAHBABBHBAHAAHABHHBBHHBBHABBAHHBBHABHAAHBHHAAAABAHBAABHAHAHBHABAHHHBHHHBAAHAHBAHHBBHHHHHBBHHBABBHABBAHBBAHAHAHHBHABHHHBHHHHHHHH	A	A
4U	3	3.63	S	Cod	5988410|26:A>G-24U	TGCAGGTCAAAGTGCCAAAGGTGCATAGCTACACGATTAGCCCTAGTGTTATCTGTCAATCGATGATCT	-	-	-	-	-	-	-	-	-	-	4U	25607135	25607203	663525381	3.61e-28	128	69	0	0	0	-	-	-	-	-	-	-	-	-	-	-	-	-	-	-	-	-	-	-	-	AAABAAAHHHHHHBABHBHHAHABHHHHAABHHAHAABHABAHHHHAHHHHBHHHBBAAAHHBHHHHHHAHBBHBHBBBBHBHBHHAHAHBHAHHABHAHBABBHBAHAAHABHHBBHHBBHABBAHHBBHABHAAHBHHAAAABAHBAABHAHAHBHABAHHHBHHHBAAHAHBAHHBBHHHHHBBHHBABBHABBAHBBAHAHAHHBHABHHHHHHHHHHHH	A	A
4U	4	7.03	S	Cod	5004500|24:A>G-245U	TGCAGCCGTGGCCTTGCTTCTGGTACTGACGGCGGCCATGGAGGCTGAAGGCATCCGTCTAGACGCAGA	6A	596252070	596252135	622669697	2.62e-24	117	66	1	0	0	4U	26403272	26403204	663525381	3.61e-28	128	69	0	0	0	-	-	-	-	-	-	-	-	-	-	-	-	-	-	-	-	-	-	-	-	AAABAHAHHHAHHBABHBHHAHABHHHHAABHHAHAAHHABHHHHHAHHHHBHHHBBAAHBHHHHHHHHAHBBHBHBBBBHBHBHHAHAHBHAHAABHAHBABBHBAHAAHABHHHBHHBBHABBAHHBBHABHAAHBHHAHHABAHBAABHAHAHBHABAHHHBBHHBAAHAHBAHBBBAHHHHBBHHBABBHABHAHBBAHAHAHHBHABHHHHHHHHHHHH	A	A
4U	5	14.25	S	Cod	7172056|16:G>C	TGCAGAGTCTCACTGTGTCAGTGGCTAGTGACCGAGATCGGAAGAGCGGTTCAGCAGGAATGCCGAGAC	-	-	-	-	-	-	-	-	-	-	-	-	-	-	-	-	-	-	-	-	-	-	-	-	-	-	-	-	-	-	-	-	-	-	-	-	-	-	-	-	AAABABAHHHABHBABHAHHAHHBHHHBHABHHAHAHHHHBAHHAHAHHHHBHHHBBAAHBBHHHHHHHAHBBHHHBBBBHBHBHHABAHBHAHAABHABBABBHHHHAHHABHHHBAHBBHABBAHHHBHABHAAHBHHAHHABAHBHHBHAHHHBHABAHHHBBHHBHAHAHHAHBBBAHHAHBBHHBABBHHBHAHBBAHAHAHHBBAHHHHHHHHHHHBB	A	A
4U	6	20.98	S	Cod	1018402|29:A>G	TGCAGAATCGTTGCCGTACAGCATCATTCAGCAGCTCCACTCAGCCTCCGAGATCGGAAGAGCGGTTCA	5A	139351513	139351562	713360525	2.05e-15	87.9	50	1	0	0	4U	34473364	34473413	663525381	1.32e-17	93.5	50	0	0	0	2M	522373927	522373966	644874278	4.9e-12	75	40	0	0	0	-	-	-	-	-	-	-	-	-	-	AAABABABHHABHHABHAAHAHHBHHHBHHBHAAHAAHHABHHHAHAHHHHBHHHBBAAHBHAHHHHAHHHBBHHHBBBBHBHBHBABAHBHAHAHBHABBABBHHHHHHHABHHHBAHBBBABHAHHHBHABHAAHBHHAHHABABBHBHHAHHHHBABAHHHBBHHBHAHAHHAHBBBABHHHBBHHBABBHHBHAHBBHHHHAHHBBAHBHHHBHHHHHBH	A	A
4U	7	25.57	S	Cod	3943638|26:C>T-234U	TGCAGGAACCTGGAGACGTCCGCGTACGTGATCGCGGTGGTGGCCGAGATCGGAAGAGCGGTTCAGCAG	6A	588868746	588868791	622669697	7.38e-15	86.1	46	0	0	0	4U	34742751	34742706	663525381	2.2e-15	86.1	46	0	0	0	6M	537262817	537262862	574811486	1.05e-13	80.5	46	1	0	0	-	-	-	-	-	-	-	-	-	-	AAABABABHHABHHABHAAHAHHHHHHBHABHAAHAAHHABHHHAHAHHHHHHHHABAAHBHAHHHHAHHHABHHHBBBBHHHBHBABAHBHAHAHBHABBABAHHHHHHAAHHHHBAHBHBABHAHHHBHAHHAAHBHHAHHABABBHBHHAHHHHBABAHHHABHHBHAHAHHAHBBBABHHHBBHHBABBHHHAAHBBHHAHAHHBBAHBHAHBHHHHHBH	A	A
4U	8	26.91	S	Cod	7158324|40:A>C	TGCAGCAGTGCAGTAGGGCACTGCTGTGAACTGGCTGGCCAAGGCCATGCCAGGCGGCTAGCTAGCCGC	6A	588239703	588239747	622669697	1.23e-12	78.7	45	1	0	0	4U	35338267	35338335	663525381	1.68e-26	122	69	1	0	0	-	-	-	-	-	-	-	-	-	-	-	-	-	-	-	-	-	-	-	-	AAABABABHHABHHABHAAHAHHHHHHBHABHAAHAAHHABHHHAHAHHHHHHHHABAAHBHAHHHHAHHHABHHHBBBBHHHBHBABAHBHAHAHBHABBABAHHHHHHAAHHHHBHHHHBABHAHHHBHAHHAAHBHHAAHABABBHBHHAHHHHBABAHHHABHHBHAHAHHAHBBBABHHHBBHHHHBBHHAAAHBBHHAHAHHBBAHBHAHBHHHHHBH	A	A
4U	9	29.69	S	Cod	5989654|33:G>A-24U	TGCAGTCGAAGCGCGTGTCTGGTGCCTCCGCCCGTCCGTCCCTGGGCCTCCGTGCGCGAGAGCGACCGA	-	-	-	-	-	-	-	-	-	-	4U	35511167	35511235	663525381	3.61e-28	128	69	0	0	0	-	-	-	-	-	-	-	-	-	-	-	-	-	-	-	-	-	-	-	-	AAAHABABHHABHHABHAAHAHHHHHHBHABHAAHAHHAABHHHAHAHHHHBHHH-BAAHBHAHHHHAHHH-BHHHBBBBHBHBHBABAHBHAHAHBHABBAB-HHHHHHAABHHHHHHHBBABHAHHHBHABHAAHBHHAAHABABBHBHHAAHHHBABAHHH-BHHBHAHAHHAHBBBABHHHBBHHHHBBHH-AAHBBHHAHAHHBBHHBHAHHHHHHHBH	A	A
4U	10	32.46	S	Cod	7173467|49:C>T	TGCAGGAGTTCTTCGCCATGATCGCCAAGGACTCGGCGAGGGCTTGCTACGGGCCCAAGCACGTCGAGG	6B	667934616	667934548	731188232	5.62e-26	122	69	1	0	0	4U	35878874	35878942	663525381	3.61e-28	128	69	0	0	0	6M	535274988	535275056	574811486	1.72e-26	122	69	1	0	0	6D	462159591	462159659	497521935	7.46e-25	117	69	2	0	0	AHAHABAHHHABHHABHHAHAHHHHHHBHABHAAHAAHAABHHHAHAHHHHBHHHBBAAHBHAHHHHAHHH-HHHHBBBBHBHBHBABAHBHAAAHBHHBBAB-HHHHHHAABHHHBHHHBBABHAHHHBHABHAAHBHHAAHABABBHBHHAAHHHBABAHHA-BAHBHAHAHHAHBBBABHHHBBHHHHBBHH-AAHBBBHAHAHHBBHHBHAHHHHBHHBH	A	H
4U	11	33.83	S	Cod	5981239|54:T>G	TGCAGAGATATCCCTGTGTGAAATGTGGGTGATGATCAGCAGATCAGTTGGGGGTTGGCACCGAGATCG	6D	457583455	457583503	495380293	7.38e-15	86.1	49	1	0	0	4U	36147337	36147399	663525381	7.81e-25	117	63	0	0	0	6M	534750129	534750183	574811486	1.05e-18	97.1	55	1	0	0	6D	461986518	461986578	497521935	4.49e-22	108	61	1	0	0	AHAHABAHHHABHHABHHAHAHHHHHHBHABHAAHAAHAABHHHAHAHHHHBHHHBBAAHBHAHHHBAHHHBHHHHBBBBHBHBHBABAHBHAAHHHHHBBABBHHBHHHAABHHHBHHHBBABHAHHHBHABHAABBHHAAHABHBBHBHHAAHHHBABAHHABBAHBHAHAHHAHBBBABHHHBBHHHHBBHHBAAHBBBHAHAHHBBHHBHAHHHHBHHBH	A	H
4U	12	46.19	S	Cod	6045010|25:C>A	TGCAGGATCTGCTGCACCCCAGGAACCAGAGGTGCCGCGTCACGCTCGGGGCCCGTCTGAAGATCGCCG	6A	577260731	577260663	622669697	2.62e-24	117	69	2	0	0	4U	42188420	42188488	663525381	3.61e-28	128	69	0	0	0	-	-	-	-	-	-	-	-	-	-	-	-	-	-	-	-	-	-	-	-	AHAHABHHHHABHHAHHHAHAHHHHHABHABBAAHAABAHHHHHAHAHBHHBHHHBHHHABHHHBAHAHAHBBHHABBBBHBHBHBABAHBHAAAHAHHHBABBHHBHAHAABHHHBHHHBBABHHHHHBHABAHAHBAHAAHBBHBBHBHAAAABHHABHABABHAHHHAHAHHHAAHBHAHHHBBHHHHBBHHBAABBBBAAHHHHBBHHBHAHHHHBHHBB	A	H
4U	13	48.44	S	Cod	7168708|34:G>T	TGCAGCCGTCGGATGCCTCCTTTCCCAATCTTTTGTTTCTGGCTTGGTCAACGCAGCAGTTCGTGCCGA	-	-	-	-	-	-	-	-	-	-	4U	42499301	42499365	663525381	2.81e-24	115	65	1	0	0	-	-	-	-	-	-	-	-	-	-	-	-	-	-	-	-	-	-	-	-	AHAHABHHHHABHHAHHHAHAHHHHHABHABBAAHAHBAHHHHHAHAHBHHBHHHBHHHABHHHBAHAHAHBBHHABHBBHBHBHHABHBBHAAAHAHHHBABBHHBHAHAHBHHHBHHHBBABHHHHHBHABHHAHBAHAAHBBHBBHBHAAAABHHHBHABABHAHHHAHHHHHAAHBHAHHHBBHHHHBBHHBAABBHBAAHHHHBBHHBHAHHHHBHHBB	A	H
4U	14	49.11	S	Cod	5984107|60:C>A	TGCAGCCGCTGCCTCGGCTGGTGGAGGTGGTTGACCAGCGTTGCTTTGCCAAGAAAGACTCCGTTTTGC	6A	576974648	576974707	622669697	2.64e-19	100	60	2	0	0	4U	44692617	44692561	663525381	3.66e-18	95.3	57	2	0	0	-	-	-	-	-	-	-	-	-	-	6D	454299775	454299831	497521935	7.51e-20	100	57	1	0	0	AHAHABHHHHABHHAHHHAHAHHHHHABHABBAAHAHBAHHHHHAHAHBHHBHHHBHHHABHHHBAHAHAHBBHHABHBBHBHBHAHBBBBHAAAHAHHHBABBHHBHAHAHBHHHBHHHBBABHHHHHBHABHHAHBAHAAHBBHBBHBHAAAABHHHBHABABHAHHHAHHHHHAAHBHAHHHBBHHHHBBHHBAABBHBAAHHHHBBHHBHAHHHHBHHBB	A	H
4U	15	66.4	S	Cod	6035723|49:T>A-24U	TGCAGCAAGAGCCATTGGACTGCGATGGAGGGTGGAGCTGAAGGATGCGTCCACAGCGACGGGCATCAC	5A	96783672	96783738	713360525	7.27e-25	119	67	1	0	0	4U	59688655	59688587	663525381	3.61e-28	128	69	0	0	0	3M	461142749	461142815	693849849	1.04e-23	113	67	2	0	0	-	-	-	-	-	-	-	-	-	-	AHAHABHAAHAHHHAAHHABAHAHHHHAHAABHAHAHBAHAHABHHHHBHHBBHHBBHHHBHHHBHHAAAHBBHHHHHBBHBHBHBBHBBBHAHHBABHHHABBBHBHHBHHBHHBHHABBHHBHBHHHBHABAHAHBABAAHBBBBBHBHAAAHHHHHHHABHBHHBHHHHHHHHBAABHHHHABBHHHABBHHBAABBHBBAHHHHBHABBHAHAHHBHABH	A	H
4U	16	69.38	S	Cod	7163769|32:T>A	TGCAGCGAGTCTTTAACCGTTCCATTCCTTCCTCAACAGAGACGGCTTCAGGGCCAGCATGCATTGATG	-	-	-	-	-	-	-	-	-	-	-	-	-	-	-	-	-	-	-	-	-	-	-	-	-	-	-	-	-	-	-	-	-	-	-	-	-	-	-	-	AHAHABHAAHAHHBAAHHABAHAHHHHAHAHBHAHHHBAHAHABHHHHBHHBBHHBBHHHBHHHBHHAAAA-BHHHHHBBHBHBHBBHBBBHAHBBABHHHHBBBABHHBAH-HHBHHABBHABHBHHHBBABAHAHBABAAHBBBBBHBHAAAHHHHHHHHBH-HHBHHHHHHHHBAABHHHHABBHHHABBHHBAABBHHBAHHHHBHABBHAHABHBHABH	A	H
4U	17	70.28	S	Cod	5984468|40:C>A	TGCAGCGACTATTTATCGCATTCATTGAGGTGAAAGTGATCTCTCGCTGAATGCGGCATAGTATTTGGG	6D	417817439	417817507	495380293	2.62e-24	117	69	2	0	0	4U	72864379	72864311	663525381	1.68e-26	122	69	1	0	0	-	-	-	-	-	-	-	-	-	-	6D	421996829	421996897	497521935	7.46e-25	117	69	2	0	0	AHAHABHAAHAHHBAAHHABHHAHHHHAHAHBHAHHHBAHAHABHHHHBHHBBHHBBHHHBHHHBHHAAAABBHHHHHBBHBHBHBBABBBHAHBBABHHHHBBBABHABAHBHHBHHABBHABHBHHHBBABAHAHBABAAHBBBBBHBHAAAHHHHHHHHBHBHHBHHHHHHHHBAABHHHHABBHHHABHHHBAABBHHBAHHHHBHABBHAHABHBHABH	A	H
4U	18	71.4	S	Cod	5578424|10:G>C-24U	TGCAGTCCTCGACCGCCTTCTCGTGCCGAGATCGGAAGAGCGGTTCAGCAGGAATGCCGAGACCGATCT	-	-	-	-	-	-	-	-	-	-	-	-	-	-	-	-	-	-	-	-	-	-	-	-	-	-	-	-	-	-	-	-	-	-	-	-	-	-	-	-	AHAHABHAAHAHHBHAHHAHHHAHHHHAHAHBHAHHHBAAAHABHHHHBHHBBHHBBHHHHHHHBHHAAAABBHHHHHBBHBHBHBBABBBHAHBBABHHHHBBBABHABAHBHHHHHABBHABHBHHHBBABAHAHBABAAHBBBBBHBHAAAHHHHHHHHBHBHHBHHHHHHHHBAABHHHHABBHHHABHHHBAABBHHBAHHHHBHABBHAHABHBHABH	A	H
4U	19	82.69	S	Cod	4003596|50:G>T	TGCAGAGGACAAAATAGGATCAACTATAGTGTGTGGAAATTGTTTACCGCGTGTGGCGTGCCTGCCCGA	6D	388759810	388759743	495380293	9.41e-24	115	68	2	0	0	4U	97444494	97444561	663525381	6.04e-26	121	68	1	0	0	6M	451999846	451999779	574811486	6.2e-26	121	68	1	0	0	6D	393145904	393145837	497521935	2.68e-24	115	68	2	0	0	HHAHHBHAAHAHBBBAHHAHHHAHHHHAHHHBHABBHBAAAHABHHHHHBHBBBHBBHHHHHHHBBHAAAABBHHHHHHHHBHHHBBHBBBHHHABAHHBHHHBBAHBABHABHBHHHABBHHBHHHHHBBABAHAHBHHAAHBBBBHHBHAAHHHHHHHABBHBAHBHHAAHHHBBAAHABHHABHHHHAHHHHBAABBHBBAHHHHBAABBBAHABHBHHBH	H	H
4U	20	84.71	S	Cod	6040264|63:A>G-234U	TGCAGCGGCCGCGTGTCGGCGCGGCCCACCTCAGCCCAGCCCCGCGCGGCGCGGCGCAAAGGAAGAGGC	6D	375137372	375137304	495380293	5.62e-26	122	69	1	0	0	4U	110813410	110813466	663525381	1.69e-21	106	57	0	0	0	6M	435030267	435030199	574811486	8.02e-25	117	69	2	0	0	6D	379529267	379529199	497521935	1.6e-26	122	69	1	0	0	HBAHHBHAAHAHBBBAHHAHHHAHAHHAHHHBHHBBHBAAAHABHHHAHBHBBBHBBHHHHHHHBBHAAAABBHHHHHHHHBHHHBBHBBBHHHABAHHBHHHBBAHBABHABHBHHHABBHHHHHHBHBBABAHAHBHHAAHBBBBHHBHAAHHHHHHHABBHBAHHHHHAHHHBBAAHABHHABHHHHAHHHHBAABBHBBAHHHHBAABBBAHABHBHHHH	H	B
4U	21	85.15	S	Cod	5325919|50:G>C-24U	TGCAGTGCTCGGTGTGTCCCCGCCTGCGCCTGCGCCTGCGCCTTCGACGCGGCATGCAAAGCCTGCGGA	6D	363920308	363920350	495380293	3.43e-13	80.5	43	0	0	0	4U	127069438	127069370	663525381	3.61e-28	128	69	0	0	0	-	-	-	-	-	-	-	-	-	-	6D	368280925	368280967	497521935	9.78e-14	80.5	43	0	0	0	HBAHHBHAAHAHBBBAHHAHHHAHAHHAHHABHHBBHBAAAHABHHHAHBHBBBHBBHHHHHHHBBHAAAABBHHHHHHHHBHHHBBHBBBHHHABAHHBHHHBBAHBABHABHBHHHABBHHHHHHBHBBABAHAHBHHAAHBBBBHHBHAAHHHHHHHABBHBAHHHHHAHHHBBAAHABHHABHHHHAHHHHBAABBHBBAHHHABAABBBAHABHBHHHH	H	B
4U	22	86.27	S	Cod	7158352|22:G>C-234U	TGCAGCATGCAGCCGCACGCACGGACATGATGGATGCCAGGGCCAAGACAAGGCAGGGCGGTTAGTCGG	-	-	-	-	-	-	-	-	-	-	4U	143697726	143697658	663525381	3.61e-28	128	69	0	0	0	-	-	-	-	-	-	-	-	-	-	-	-	-	-	-	-	-	-	-	-	HBAHHBHAAHAHBBBAAHAHHHAHAHHAHHABHHBBHBAAAHABHHHAHBHBBBHBBHHHHHHHBBHAAAABBHHHHHHHHBHHHBBHBBBHHHABAHHBHHHBBAHBABHABHBHHHHBBHHAHHHBHBBABAHAHBHHAAHBBBBHHBHAAHHHHHHHABBHBAHHHHHAAHHBBAAHABHHABHHHHAHHHHBAABBHBBAHHHABAABBBAHABHHHHHH	H	B
4U	23	88.98	S	Cod	7166796|20:C>T	TGCAGCCGTTGGATCAGGGGCCGACGCCGCGGACGCAGGGTTGCCTCTTCCCTGAGGACGAGTCCTCCG	-	-	-	-	-	-	-	-	-	-	4U	158703969	158704037	663525381	7.81e-25	117	69	2	0	0	-	-	-	-	-	-	-	-	-	-	-	-	-	-	-	-	-	-	-	-	HBAHHBHAAHAHBBBHAHAAHHAHAHHABHABHBBBHBAAAAABHHHAHHHBBBHBBHHHHHHHBBHAHAABBHHHHHHHHBHHHBBHBBHHHHABAHHBHHHBBAHBAHHABHBHHHHBBHHAHHHBHBBABAHHHBHHAAHBBBBHHBHAAHHHHHHHABBHBAHHHHHAAHHBHAAHABHHABHHHHAHHHHBAABBHBBAHHHABAABBBAHABBHHHHH	H	B
4U	24	89.87	S	Cod	7171457|49:G>T-234U	TGCAGCACCTGGAGCAGGCCATCGCGCAGGCGCGGCGATGACAACGCGCGAGCGGCCGAGATCGGAAGA	6D	327944842	327944793	495380293	4.41e-17	93.5	50	0	0	0	4U	160379381	160379438	663525381	4.7e-22	108	58	0	0	0	-	-	-	-	-	-	-	-	-	-	6D	332352514	332352465	497521935	1.26e-17	93.5	50	0	0	0	HBAHHBHAAHAHBBBHAHAAHHAHAHHABHABHBBBHBAAAAABHHHAHHHBBBHBBHHHHHHHBBHAHAABBHHHBHHHHBHHHBBHBBHHHHABAHABHHHBBAHBAHHABHBHHHHBBHHAHHHBHBBABAHHHBHHAAHBBBBHHBHAAHHHHAHHHBBHBAHHHHHAAHHBHAAHABHHABHHHHAHHHHBAABBHBBAHHHABAABBBAHABBHHHHH	H	B
4U	25	90.09	S	Cod	6046337|20:C>G-234U	TGCAGGAAGTCGTCCATGTCCGCCATGTCCCGCAGCATCGCCAGGTCGTCGTCGTCCTGCGCCGAGATC	6A	430848092	430848029	622669697	1.57e-21	108	64	2	0	0	4U	180025491	180025428	663525381	2.17e-25	119	64	0	0	0	-	-	-	-	-	-	-	-	-	-	6D	319072311	319072374	497521935	4.49e-22	108	64	2	0	0	HBAHHBHAAHAHBBBHAHAAHHAHAHHABHABHBBBHBAAAAABHHHAHHHBBBHBBHHHBHHHBBHAHAABBHHHBHHHHBHHHBBHBBHHHHABAHABHHHBBAHBAHHABHBHHHHBBHHAHHHBHBBABAHHHBHHAAHBBBBHHBHAAHHHHAHHHBBHBAHHHHHAAHHBHAAHABHHABHHHHAHHHHBAABBHBBAHHHABAABBBAHABBHHHHH	H	B
4U	26	90.53	S	Cod	1674720|17:T>C-24U	TGCAGCCGCTCGGACGATCCCACGGGGACCTCCCAGGCGGCCTCAGCCATGTCGCGGCTGGTCCCGAGA	6A	434445299	434445234	622669697	1.22e-22	111	66	2	0	0	-	-	-	-	-	-	-	-	-	-	6M	368617126	368617191	574811486	3.73e-23	111	66	2	0	0	-	-	-	-	-	-	-	-	-	-	HBAHHBHAAHAHBBBHAHAAHHAHAHHABHABHBBBHBAAAAABHHHAHHHBBBHBBHHHBHHHBBHAHAABBHHHBHHHHBHHHBBABBHHHHABAHABHHHBBAHBAHHABHBHHHHBBHHAHHHBHHBABAHHHBHHAAHBBBBHHBHAAHHHHAHHHBBHBAHHHHHAAHHBHAAHABHHABHHHHAHHHHBAABBHBBAHHHABAABBBAHABBHHHHH	H	B
4U	27	92.1	S	Cod	1007209|32:C>G-234U	TGCAGCGGCAGATTCCCCCGCGACCGCGCCACCCGAGGCGCGTGTCGTTTCCGAGCGCGCGCTCCGAGA	6D	119014222	119014287	495380293	5.62e-26	122	66	0	0	0	4U	403185390	403185325	663525381	1.68e-26	122	66	0	0	0	6M	149417461	149417518	574811486	4.83e-22	108	58	0	0	0	6D	122418365	122418430	497521935	1.6e-26	122	66	0	0	0	HBAHHBHAAHAHBBBHAHAAHHHHAHHABHABHBBBHBAAAAABHHHAHHHBBBHBBHHHBHHHBBHABAABBHHHBHHHHBHHHBBABBHHHAAHAHABHHHBBAHBAHHABHBHHHHBBHHAHHHBHHBABAHAHBHHAAHBBBBHHBHAAHHHHAHHHBBHBAHHHHHAAHHBHAAHABHHABHHHHAHHHHBAABBABBAHHHABAABBBAHHBBHHHHH	H	B
4U	28	92.32	S	Cod	7158237|23:C>A	TGCAGCAGCAAGCCAGCGGCACGCGGGGGCGGATCAGGCAGCTACGGGCGACGGGCGCAGGCGCGAGGG	5B	126396317	126396249	714805278	5.62e-26	122	69	1	0	0	4U	405502209	405502277	663525381	1.68e-26	122	69	1	0	0	3M	572519642	572519574	693849849	3.73e-23	111	69	3	0	0	-	-	-	-	-	-	-	-	-	-	HBAHHBHAAHAHBBBHAHAAHHHHAHHABHABHBBBHBAAAAABHHHAHHHBBBHBBHHHBHHHBBHABAABBHHHBHHHHBHHHBBABBHHHAAHAHABHHHBBAHBAHHABHBHHBHBBHHAHHHBHHBABAHAHBHHAAHBBBBHHBHAAHHHHAHHHBBHBAHHHHHAAHHBHAAHABHHABHHHHAHHHHBAABBABBAHHHABAABBBAHHBBHHHHH	H	B
4U	29	93.66	S	Cod	7172501|38:A>G-247U	TGCAGACGAGTTGCATATGGTCAATACGTGCGTTCGGCATCAACGACCGAGATCGGAAGAGCGGTTCAG	-	-	-	-	-	-	-	-	-	-	4U	470774963	470775011	663525381	2.2e-15	86.1	49	1	0	0	-	-	-	-	-	-	-	-	-	-	-	-	-	-	-	-	-	-	-	-	HBAHHBHAAHAHBBBHAHAAHHHHAAHABHABHBBBHBAAAAABHHHAHHHBBBHBBHHHBHHHBBHABAABBHHHBHHHHBBHHBBABBHBAAAHAHABHHHBBAHBAHHABHBHHBHBBHHAHHHBHHBABAHAHBHHAAHBBBBHHHHAAHHHHAHHHBBHBAHHHHHAAHHBHAAHABHHABHHHHAHHHHBAABBABBAHHHABAABHBAHHBBHHHHH	H	B
4U	30	94.55	S	Cod	6046638|23:G>T	TGCAGCAACTGCTGCCAGATCACGCGCGAGGCCCGTCCGCGGTGTCGTCCTGCTCGTCCGAGATCGGAA	3B	163761712	163761653	851934019	2.64e-19	100	60	2	0	0	4U	518445310	518445251	663525381	3.63e-23	111	60	0	0	0	6M	273088667	273088608	574811486	1.74e-21	106	60	1	0	0	3D	607407620	607407561	629928698	3.49e-18	95.3	60	3	0	0	HBAHHBHAAHAHBBBHAHAAHHHHAAHABHABHBBBHBAAAAABHHHAHHHBBBHBBHHHBHHHBBHABAABBHHHBHHHHBBHHBBABBHBAAAHAHABHHHBBAHBAHHABHBHHBHBBHHAHHHBHHBABAHAHBHHAAHBBBBHHHHAAHHHHAHHHBBHBAHHHHHAAHHBHAABABHHABHHHHAHHHBBAABBABBAAHHABAABBBAHHBBHHHHH	H	B
4U	31	96.35	S	Cod	7160754|33:T>C	TGCAGCACGCGACGCCGCGGGTCAGCCCAGTCTTGTCTAGATGCAGCCACCGAGATCGGAAGAGCGGTT	4A	71145506	71145538	754227511	1.24e-07	62.1	33	0	0	0	4U	527282419	527282470	663525381	2.2e-15	86.1	52	2	0	0	-	-	-	-	-	-	-	-	-	-	-	-	-	-	-	-	-	-	-	-	HBABHBHHAHAHBBBHHHAAHHHHAAHABHABHBBBHBAHAAABHHHAHHHBBBHBBHHHBBHHBBHABAABBHHHBHHHHBBHABBABBHBAAAHAHABHHHBBAHBAHHABHBHHBHBBHHAHBHBHHBABAHAHBHHAAHBBBBHHHHAHHHHHAHHHBBHBAHHHHHAAHHBHAABABHHABHHHHAHHHBBAABBABBAAHHABAABBBAHHBBHHHHH	H	B
4U	32	97.69	S	Cod	5990295|38:G>C	TGCAGTGGACCTTTTCTTTTTGCGAGAAGAAATGCAGCGGACCTGCTCTGTGTTTTCTTAATCGAAAAG	4D	401718640	401718607	518332611	1.61e-06	58.4	34	1	0	0	4U	544502783	544502715	663525381	3.61e-28	128	69	0	0	0	4M	448914900	448914834	574023925	1.34e-22	110	69	1	2	2	4D	409305328	409305295	528822201	4.58e-07	58.4	34	1	0	0	HBABHBHHAHAHBBBHHHAAHHHHAAHABHABHBBBHBAHAHABHHHAHHHBBBHBBHHHBHHHBBHABAABBHHHBHAHHBBHABBABBHBAAAHAHABHHHBBAHBAHHABHBHHBHBBHHAHBHBHHBABAHAHBHHAAHBBBBHHHHAHHHHHAHHHBBHBAHHHHHAAHHBHAABABHHABHHHHAHHHBBAABBABBAAHHABAABBBAHHBBHBHBB	H	B
4U	33	98.13	S	Cod	7173687|14:C>G	TGCAGGGGGCTCGACGGAGTGTAGTCCTTGGAGCTCGTGAGCGGCGACGGGCTCGATGGGGCGTACTCC	4B	512181177	512181245	673810255	2.62e-24	117	69	2	0	0	4U	562295199	562295131	663525381	1.68e-26	122	69	1	0	0	4M	462282937	462283005	574023925	1.72e-26	122	69	1	0	0	4D	425233211	425233279	528822201	3.47e-23	111	69	3	0	0	HBABHBHHAHAHBBBHHHAAHHHHAAHABHABHBBBHBAHAHABHHHAHHHBBBHBBHHHBHHHBBHABAABBHHHBHAHHBBHABBABBHBAAHHAHABHHHBBAHBAHHABHBHHBHBBHHAHBHBHHBABAHAHBHHAAHBBBBHHHHAHHHHHAHHHBBHBHHHHHHAAHHBHAABABHHABHHHHAHHHBBAABBABBAAHHABAABBBAHHBBHBHBB	H	B
4U	34	103.65	S	Cod	6046115|37:G>T	TGCAGGTGATGGCGTACGTGATCATCGGCGCGGTGGCGGTGGCGATGGAGGCGGCGCTGCTGGGGAAGA	4D	434350166	434350098	518332611	2.62e-24	117	69	2	0	0	4U	582056888	582056956	663525381	1.68e-26	122	69	1	0	0	4M	482555542	482555474	574023925	8.02e-25	117	69	2	0	0	4D	444215210	444215142	528822201	7.46e-25	117	69	2	0	0	HBAHHBHHAHAHBBBHHHAAHHHHAAHAHHABHBBBHBAHAHABHHAHHHABBBHBBHHHBHHHHBHAHAABBHHHBHAHHBBHABHABBHHAAHHABABAAHBBAHBABHABHBHABHBBHHAHBABHHBABAHAHBHHAAHBBBBHHHHAHAHHHAHHHBHHBHHHHHHHAHHBHAHBABHHABHHHHHHHHBBAABBABBAAHHABAABBBABHBHHBBHB	H	B
4U	35	104.32	S	Cod	5982764|53:G>A-247U	TGCAGCACCGCGACGCCTCCCAGCTAGCTAGGCCAGTAGCCATTCCAATCCACGTGACATGCCTAAACG	-	-	-	-	-	-	-	-	-	-	4U	586088600	586088532	663525381	1.68e-26	122	69	1	0	0	-	-	-	-	-	-	-	-	-	-	-	-	-	-	-	-	-	-	-	-	HBAHHBHHAHAHBBBHHHAAHHHHAAHAHHABHBBBHBAHAHABHHAHHHABBBHBBHHHBHHHHBHAHAABBHHHHHAHHBBHABHABBHHAAHHABABAAHBBAHBABHABHBHABHBBHHAHBABHHBHBAHAHBHHAAHBBBBHHHHAHAHHHAHHHBHHBHHHAHHHAHHBHAHBABHHABHHHHHHHHBBAABBABBAAHHABAABBBABHBHHBBHB	H	B
4U	36	105.21	S	Cod	5332379|13:G>A	TGCAGGCTCGCGCGGCGCTGGCGCCACCTCTGGAAATCCGCATGGGCCCTGCGCGTCACCGAGATCGGA	4B	538632051	538632111	673810255	1.57e-21	108	61	1	0	0	4U	584515112	584515172	663525381	1.01e-23	113	61	0	0	0	4M	485196814	485196874	574023925	2.25e-20	102	61	2	0	0	4D	446930016	446930076	528822201	2.09e-20	102	61	2	0	0	HBAHHBHHAHAHBBBHHHAAHHHHAAHAHHABHBBBHBAHAHABHHAHHHABBBHHBHHHBHHHHBHAHAABBHHHHHAHHBBHABHABBHHAAHHABABAAHBBAHBABHABHBHABHBBHHAHBABHHBHBAHAHBHHAAHBBBBHHHHHHAHHHAHHHBHHBHHHAHHHAHHBHAHBABHHABHHHHHHHHBBAAHHABBAAHHABAABBBABHBHHBBHB	H	B
4U	37	129.15	S	Cod	7158989|54:A>G-24U	TGCAGGACAGCCACGTCAATGGCGAACTTGGCCGGCAAGGCGGAAGCTTCCCACATGCACCGAGATCGG	5D	536934826	536934883	569951140	3.41e-18	97.1	58	2	0	0	4U	636824974	636825035	663525381	6.08e-21	104	62	2	0	0	-	-	-	-	-	-	-	-	-	-	5D	551321341	551321398	584392036	9.71e-19	97.1	58	2	0	0	HHAHHHHHAAABHBHAHHHHHHAHHAHBBBAHHHBBHHAHAAABBHAABHABHBHHBHAAHHHHHHHHHAABBHAAHAAHABBBABBAABHAHAHBHBHBHAABBAHBHHBHBHAHABAHBBAHHHAABABHBHHAHBHHABHHBHBBHBAHHHHHBHHHHHHABHHHAAHHAHBBHAHHHHHHHBAHHBBHHHBBAAHHHHHAAHHABAHHHBAHABHHBBHB	H	H
4U	38	131.87	S	Cod	7159483|17:T>C-234U	TGCAGGTTTTAAGGTGGTGGGGAAGGGATGGATGTGGAGAGAGCTGCGTCCAAGGGGCATGGCATCCTC	5D	537403774	537403841	569951140	2.02e-25	121	69	0	1	1	4U	637284397	637284465	663525381	3.61e-28	128	69	0	0	0	5M	584383316	584383383	619056011	1.34e-22	110	69	2	1	1	5D	551800203	551800270	584392036	5.76e-26	121	69	0	1	1	HHAHHAHHAAABHBHAHHHHHHAHHAHBBBAHHHBBHHAHAAABBHAABHABHBHBBHAAHHHHHHHHHAABBHAAHAAHABBBABBAABHAHBHBHBHBBAABBAHBHHBHBHAHABAHBBAHHHAABABBBHHAHBHHABHHBHBHHBAHHHHHBHHHHHHABHHAAAHHAABHHAHAHHHHHBAHHBBHHHBBAAHHHHHAAHHABAHHHBHHABHHBBHB	H	H
4U	39	135.27	S	Cod	3024585|33:C>A	TGCAGTGAACTGATGGATGTTCGTTGTGTTCACCGTGGCCGAGATCGGAAGAGCGGTTCAGCAGGAATG	4A	633837172	633837212	754227511	4.44e-12	76.8	41	0	0	0	4U	640241854	640241894	663525381	1.33e-12	76.8	41	0	0	0	-	-	-	-	-	-	-	-	-	-	-	-	-	-	-	-	-	-	-	-	HHAHHAHHAAABHBHABHHHHHAHHAHBBBAHHHBBAHAHAAABBHAABHABBHHBBHAAHHHHHHHHHAABBHAAHAAHABBBABBHABHAHBHBHBHBBAABBHHBHHBABHAHABAHBBAHHHAHBABBBHHAHBHHABHHBHBHHBAHHABHBHHHHHHABAHAAAHHAABBHAHAHHHHHBAHHBBHHHBBAAHHHHHAAHHABAAHHBHHABHHBHHH	H	H
4U	40	142.97	S	Cod	5990939|6:T>C-247U	TGCAGTTGGAGGAGTCGAGGAGCAGCCATGGCAGCGCGGGAGGGGGCACCTCCGCACGCGCCACAGCGC	5B	682289324	682289392	714805278	2.62e-24	117	69	2	0	0	4U	642880166	642880234	663525381	7.81e-25	117	69	2	0	0	5M	591199419	591199487	619056011	8.02e-25	117	69	2	0	0	-	-	-	-	-	-	-	-	-	-	HHHHHAHHHAABHBHHBHHHHHHBHAHBHHAHHHBBAHAAHAABBHAHBHABBHHBBHAAHHHHHHHHHAABBHHAHAAHABBBHBBHABHHHBHBHBHBBAABHHHBHHBABHAHABAHBBHHHAAHBABBBBHAHBHHABHBBHBHHBAHHHBHBHABHHHABAHAAAHHHABBHAHAHHHHHHHHAHBHHHBBAAHHHABAABAABAAHHAHHABHABHHH	H	H
4U	41	151.75	S	Cod	4993329|19:G>C	TGCAGTGGCTCGACGTGTCGACGAACGCGCTCTCCGAGATCGGAAGAGCGGTTCAGCAGGAATGCCGAG	5B	682062510	682062545	714805278	2.67e-09	67.6	36	0	0	0	-	-	-	-	-	-	-	-	-	-	-	-	-	-	-	-	-	-	-	-	5D	557341954	557341989	584392036	7.62e-10	67.6	36	0	0	0	HHHHHAHHHAAHHHHHHHHHHHHBHAHHHHAHHHBHAHAAHAABBHAHHHABHHHHHHAAHHHHHHHHHAABBHHAHAAHABHHHBHHAHHHHHHBHHHHBAABBHHHHHBABHAHAHAHBHHHHAAHHAHHBHHAHHHHABHHHHBHHHAHHHHHHHAHHHHABAHAAAHHHAHBHAHAHHAHHHHHAHBHHHBBAAHHHAHAABAAHAAHHAHHAHHAHHHH	H	H
4U	42	155.18	S	Cod	3945422|5:C>A	TGCAGCGGTCGACCAAGGGGTTCAAGGAGAAGCTGGGCGCGGGCGGGTTCGGCGCCGTGTACCGCGGCG	5D	543794789	543794857	569951140	1.21e-27	128	69	0	0	0	7U	557571590	557571522	664393216	7.81e-25	117	69	2	0	0	5M	591959946	591960014	619056011	8.02e-25	117	69	2	0	0	5D	558176860	558176928	584392036	3.44e-28	128	69	0	0	0	HHHHHAHHHAAHHHHHHHHHHAHBHAHHHHAHAHBHAHAAHAABBHAHHHABHHABHHHAHHHHHHBAHHHBBHHAHAHHABHHHBHHAHHHHHHBHHHHBAABHHHHHHBHBHAHAHAHHHHHHAAHHAHHBHHAHHHHABHHHHBHHHAHHHHHHAAHHHHABAHAAAHHHAHBHAHAHHAHHHHHAHHHHHBBAAHHHAHAABAAHAAHHAHHAHHAHHHH	H	H
4U	43	158.13	S	Cod	6048998|19:C>T-234U	TGCAGCGAGGAGATGGTGCCAAGGGTGCCGAGATCGGAAGAGCGGTTCAGCAGGAATGCCGAGACCGAT	-	-	-	-	-	-	-	-	-	-	-	-	-	-	-	-	-	-	-	-	-	-	-	-	-	-	-	-	-	-	-	-	-	-	-	-	-	-	-	-	HHHHAAHHHAAHHHHHHHHHHAAHHAHHHHAHAABHHAAAHAABBHAHHHHBHHABHHHAHHHHHHBAHHHBBHHAHAHHABHHHBHHAHHHHHHBHHHHHAABHHHHHHBHBHHHAHAHBHHHHAAHHAHHBHHAHHHHABHHHHBHHHAHHHHHHAHHHHHABAHAAAHHHAHBHAHAHHAHHHHHAHHHHHBBAAHHHAHAABAHHAAHHAHBAHHAHHHH	H	H
5M	1	0	S	Cod	7166291|53:A>C-125M	TGCAGTTTTAACTAGAGAGGTGAGATGTGACAGTGGTTTTTACTACTTTCCCTAAGCCGAGATCGGAAG	5B	13307352	13307297	714805278	9.48e-19	99	56	1	0	0	5U	2441969	2442027	626841358	6.08e-21	104	59	1	0	0	5M	14785686	14785628	619056011	6.25e-21	104	59	1	0	0	-	-	-	-	-	-	-	-	-	-	BHABHBHBAHBBHHBABHABABABBBHBBBBHBHBHAAHAABBHHBHHHHBBAHBBBBHHHBBHBAHHBHHBHHHBBHHAHBHHBBHBAHHBBABAHAHAHBHBHBBAHBBABAHHBHAABABHHAHAHBHHBHAHAHBHHHHBBHHHAABAHAHHHBHAHHHHBBBHHBHHBBHBHAHHBAHBHHAHAHHBAAHBHHBHHAHHHBBHHAHHHABBHAAABAHA	B	H
5M	2	1.8	S	Cod	7172776|13:C>T	TGCAGGAGAAGTCCATGGGGACGTTATACCCGTCAATCACTGAGATGTCATAGTAGTCCTGCGAGCCGA	-	-	-	-	-	-	-	-	-	-	5U	19577546	19577478	626841358	3.63e-23	111	69	3	0	0	3M	460907011	460906943	693849849	3.73e-23	111	69	3	0	0	5D	24531034	24530966	584392036	7.46e-25	117	69	2	0	0	BHABHBHBAHBBHHBHBBABABABBBHBBBBHBHBHAAHAABBHHBHHHHBBAHHBBBHHHBBHBAHHBHHBHHHBBHHAHBHHBBBBAHHBBABAHAHAHBHBHBBAHBBABAHHBHAABABAHAHAHBHHBHAHAHBHHHHBHHHHAABAHAHHHBHAHHHHBBBHHBHHBBHBHAHHBAABHHAHAHHBAAHBHHBHHAHHHHBHHAHHHABBHAAABAHA	B	H
5M	3	2.92	S	Cod	7160218|31:A>G	TGCAGAACGACACCTGGAACGGCACCTCTCCACTGCACGGCACGTACGCGGCACCGAGATCGGAAGAGC	5B	18074385	18074437	714805278	2.05e-15	87.9	53	2	0	0	-	-	-	-	-	-	-	-	-	-	-	-	-	-	-	-	-	-	-	-	-	-	-	-	-	-	-	-	-	-	BHHBHBHBAHBBHHBHBBABABABBBHBBBBHBHBHAAHAABBHHBHHHHBBAHHBBBHHHBBHBAHHBHHBHHHBBHHAHBHHBBBBAHHBBABAHAHAHBHBHBBAHBBABAHHBHAABABAHHHAHBHHBHAHAHBHHHHBHHHHAABAHAHHHBHAHHHHBBBHHBHHBBHBHBHHBAABHHAAAHHBAAHBHHBHHAHHHHBHHAHHHABBHAAABAHA	B	H
5M	4	4.26	S	Cod	3027358|18:C>T	TGCAGCTCCGCCTCGCAGCTGCCCCGCTCCCGCGCTCCGCCGAGATCGGAAGAGCGGTTCAGCAGGAAT	5D	28190296	28190337	569951140	1.23e-12	78.7	42	0	0	0	5U	25410528	25410491	626841358	6.17e-11	71.3	38	0	0	0	5M	24685246	24685206	619056011	6.33e-11	71.3	41	1	0	0	5D	31523550	31523591	584392036	3.52e-13	78.7	42	0	0	0	BHHBHBHBAHBBHHBHBBABABABBBHBBBBHBHBHAAHAABHHHBHHHHBBAHHBBBBHHBBHBAHHBHHBHHHBBHHAHBHHBBBBAHHBBABAHAHAHHHBHBBAHBBABAHHBHAABABAHHHAHBHHBHAHAHHHHHHBHHHHAABAHAHHHBHAHHHHBBBHHBHHBBHBHBHHBAABHHAAAHHBAAHBHHBHHAHHAHBHHAHHHABBHAAABAAA	B	H
5M	5	6.06	S	Cod	7157854|36:C>T	TGCAGACGGCGACGTCGACTCGGTGCCGTTCCAGAACGCTCCTTCATGACGCTTCTTGCGCTTCTTGAT	-	-	-	-	-	-	-	-	-	-	-	-	-	-	-	-	-	-	-	-	5M	26659720	26659652	619056011	3.71e-28	128	69	0	0	0	-	-	-	-	-	-	-	-	-	-	BHHBHBHBAHBBHHBHBBABABABBBHBBBBHBHBHAAHAABHHHBHHHHBBAHHBBBBHHBBHBABHBHHBHHHBBHHAHBHHBBBBHHHHBABAHAHAHHHBHBBAHBBABAHHBHAABAHAHHHAHBHHBHAHAHHHHHHBHHHHAHBAHAHHHHHAHHHHBBBHHBHHBBHBHBHHBAABAHAAAHABAAHBHHBHHAHHAHBHHAHHHABBHAAABAAA	B	H
5M	6	7.4	S	Cod	7168787|10:G>C	TGCAGCTAGCGGAGCTCCTCCGCGCCCGCGGCCTGCCCGTCACCGTCCTCCACACCGACTTCAACGCGC	5A	24639563	24639629	713360525	3.38e-23	113	67	2	0	0	5U	29146866	29146800	626841358	1.01e-23	113	67	2	0	0	5M	29703163	29703095	619056011	1.72e-26	122	69	1	0	0	5D	37521085	37521019	584392036	9.64e-24	113	67	2	0	0	BHHBHBHBHHBBHHBHBBABABABBBHBBBBHBHBHAAHAABHBHBHHHHBBAHHBBBBHHBBHBABHBHHBHHHBBHHAHBHHBBBBBAHHBABAHAHAAHHBHBBAHBBABAHHBHAABAHAHHHAHBHHBHAHAHHHHHHBHHHHAHBAHAHHHHHAHHHHBBBHHBHHBBHBHBHHBAABAHAAAHABAAHBHHBHHAHAAHBHHAHHHABBHAAABAAA	B	H
5M	7	8.52	S	Cod	1095451|61:C>T-3M	TGCAGTTCTGCTATGTCTGCACGGCGGCTGCGGCTCCATACGATCAACAGCAAACATCATCCGTTGCCG	5D	35550892	35550960	569951140	1.21e-27	128	69	0	0	0	5U	30307690	30307758	626841358	1.68e-26	122	69	1	0	0	5M	30307744	30307812	619056011	8.02e-25	117	69	2	0	0	5D	39124134	39124202	584392036	3.44e-28	128	69	0	0	0	BHHBHBHBHHBBHHBHBBABABHBBBHBBBBHBHBHAAHAABHBHBHHHHBBAHHBBBBHHBBHBABHBHHBHHHBBHHAHBHHBBBBBAHHBABAHAAAAHHBHBBAHBBABAHHBHAABABAHHHAHBHHBHAHAHHHHHHBHHHHAABAHAHHHHHAHHHHBBBHHBHHBBHBHBHHBAABAHAAAHABAAHBHHBHHAHAAHBHHAHHHABBBAAABAAA	B	H
5M	8	11.49	S	Cod	7158950|51:A>G	TGCAGCTTTATTCAGAAAGAGACGGCAGCACTTCTCTGTACATGTTGGTGTACGTAGGTTTCTTAGGTC	5A	31110543	31110489	713360525	1.59e-16	91.6	55	2	0	0	5U	35020095	35020146	626841358	4.73e-17	91.6	52	1	0	0	-	-	-	-	-	-	-	-	-	-	-	-	-	-	-	-	-	-	-	-	BHHBHHHBHHBBHHBHBBHBABHBBBHBBBBHBHBBAAHAABHBHBHHHHBBAHHBBBBHHBBHBABHBHHBHAHBBHHAHBHHBHBBBAHHBABAHAAAAHHBHBBAHBHA-AHHBHAHBHBAHHHAHBHHBHAHAHHHHHHBHHHHAABAHABHHHHAHHHH-BBHHBHHBBHBHBHHHAABAHAAAHABAAHBHHBHHAHAAHBHHAHHAABBBAAHBAAH	B	H
5M	9	12.84	S	Cod	7164729|6:G>A	TGCAGAGTCAGAAAATCTGTTACATGCAATCTGCCACCGTCGCCTGTGGCGGCAGATCCGAGATCGGAA	-	-	-	-	-	-	-	-	-	-	-	-	-	-	-	-	-	-	-	-	5M	35564727	35564668	619056011	1.74e-21	106	60	1	0	0	-	-	-	-	-	-	-	-	-	-	BHHBHHHBHHBBHHBHBBHBABHBBBHBBBBHBHBBHAHAABHBHBBHHHBBAHHBBBBHHBBHBABHBHHBHAHBBHHAHBHHBHBBBAHHBABAHAAAAHHBHHBAHHHA-AHHBHAHBHBAHHHAHBHHBHAHAHHHHHHBHHHHAABAHABHHHHAHHHH-BBAHBHHBBHBHBHHHAABAHAAAHABAAHBHHBHHAHAAHBAHAHHAABBBAAHBAAH	B	H
5M	10	15.34	S	Cod	1125235|37:C>A	TGCAGGTACGTGGCCGTGGGCAACGAGCCATTCTTGGCAGCGTACAAGGGGTCGTTCATGAAGGTGACC	5B	46488323	46488391	714805278	5.62e-26	122	69	1	0	0	-	-	-	-	-	-	-	-	-	-	5M	37319875	37319807	619056011	3.71e-28	128	69	0	0	0	-	-	-	-	-	-	-	-	-	-	BHHBHHHBHHBBHHBHBBHBABHBHBHBBBBHBHBBHAAAHBHBHBBHHHBBAHHBBBBHABBHBABHBHABHAHBBHHAHBHHBHHBBAHHBABAHAAAAHHBHHBAHHHABHHHBHAHBHBAHHBAHBHHBHAHAHHHHHHBHHHHAABAHABHHHHAHHHBBBBHHBHHBBHBHBHHHAABAHAAAHHBAAHBHHBHHAHAAHBAHAHHAABBBAAHBAAH	B	H
5M	11	18.28	S	Cod	5372260|11:C>T	TGCAGGCTGCCCGCGGCGCACGTGAGCGCCGTGGCCCAGTACCGAGATCGGAAGAGCGGTTCAGCAGGA	5A	62015758	62015709	713360525	9.54e-14	82.4	51	1	1	1	5U	69774717	69774668	626841358	2.85e-14	82.4	51	1	1	1	5M	65907357	65907308	619056011	2.93e-14	82.4	51	1	1	1	-	-	-	-	-	-	-	-	-	-	BHHBHHHBHHBBHHBHBBHBABHBHBHBBBBHBHBBHAAAHBHBHBBHHHBBAHHBBBBHHBBHBABABHHBHAHBBHHAHBHHBHHBBAHHBABAAAAAAHHBHHHAAHHABHHHBHAHBHBABHBAHBHHBBHHAHHHHHHBHHHHAABAHABHHHAAHHHBBBBHHBHHBBHBHAHHHAABAHAAAHHBAAHBHHBHHAAAAHBAHAHHAABBBAAHBAAH	B	H
5M	12	18.5	S	Cod	7166587|24:G>T-235M	TGCAGAGGCGGCATCGGCGATGGCGGCCCACGGCAGCTCCGACGGGGGTGATGCTTGATGACAGCTCCA	-	-	-	-	-	-	-	-	-	-	-	-	-	-	-	-	-	-	-	-	5M	333374726	333374658	619056011	1.72e-26	122	69	1	0	0	-	-	-	-	-	-	-	-	-	-	BHHBHHHBHHBBHHBHBBHBABHBHBHBBBBHBABBHAAAHBHBHBBHHHBBAHHBBBBHHBBHBABABHHBHAHBBHHAHBHHBHHBBAHHBABAAAAAAHHBHHHAAHHA-HHHBHAHBHBABHBAHBHHBBHHAHHHHHHBHHHHAABAHABHHHAAHHHB-BBHHBHHBBHBHAHHHAABAHAAAHHBAAHBHHBHHAAAAHBAHAHHAABBBAAHBAAH	B	H
5M	13	19.63	S	Cod	6043020|19:G>C	TGCAGCGCGGCCCAGGGCGGCTGCCCTGCGTTTCGTGCCGTGGCAGCCAGCCTGCCCCAAGTGCAGGCC	-	-	-	-	-	-	-	-	-	-	5U	379585517	379585449	626841358	1.68e-26	122	69	1	0	0	5M	368383014	368382946	619056011	8.02e-25	117	69	2	0	0	5D	346518802	346518734	584392036	3.47e-23	111	69	3	0	0	BHHBHHHBHHBBHHBHBBHBABHBHBHBBBHHBABBHAAAHBHBHBBHHHBBAHHBBBBHHBBHBABAHHHBHAHBBHHAHBHHBAHBBAHHBABHAAAAAHHBHHHAAHHABHHHBHAHBHBABHBAHBHHBBHHAHHHHHHBHHHHAABAHABHHHAAHHHBBBBHHBHHBBHBHAHHHAABAHHAAHHBAAHBHHBHHAAAAHBAHAHHAABBBAAHBAAH	B	H
5M	14	21.65	S	Cod	7164877|39:T>C	TGCAGATCCGATGGACACGCGCGAAGCCCCTTCCCAAGTTTAACGAGCCGAGATCGGAAGAGCGGTTCA	-	-	-	-	-	-	-	-	-	-	-	-	-	-	-	-	-	-	-	-	5M	379965373	379965422	619056011	6.29e-16	87.9	50	1	0	0	-	-	-	-	-	-	-	-	-	-	BHHBHHHBHHBBHHBHBBHBHBHBHBHHBBHHBABBHAAAHBHBHBBAHHBBAHHBBBBHHBBHBABAHHHBHAHBBHHAHBHHBAHBBAHHBABHAHAAAHHBHHHAAHAABHHHBHAHBHBABHBAHBHHBBHHAHHHHHHBHHHBAABAHABHHHHAHHHBBBBHHBHHABHBHAHHHAABAHHAAHHBAAHBHHBHHAAAAHBAHAHHAABBBAAHBAAH	B	H
5M	15	23.9	S	Cod	6043246|23:C>G	TGCAGGGTGGAAGGAGAAAAGGACCATGCAAAAGAGCTTTAGAAAGCGTCGGGAAGAGACCGAGATCGG	5A	447471668	447471607	713360525	9.48e-19	99	62	3	0	0	5U	393399956	393399895	626841358	2.83e-19	99	62	3	0	0	5M	386106507	386106444	619056011	4.83e-22	108	64	2	0	0	5D	358156066	358156128	584392036	2.7e-19	99	63	2	1	1	BHHBBHHBHHBBHHBHBBHBHHHBBBHHBBHHBABBHAAAHBHBHBBAHHBBAHHBBBBHHBBHBABAHHHBHAHBHHHAHBHHBAABBAHHBABHAAAAAHHBHHHAAHAABHHHBHAHBHBABABAHBHHBBHHAHHHHHHBHHHBAABHHABHHHHAHHHBBBBHHBHHABHBHAHHHAABAHHAAHHBAAHBHHBHHAAAAHBHHAHHAHBBBAAHBAAH	B	H
5M	16	24.12	S	Cod	5582039|41:G>T	TGCAGGCCACCTCCGAGGACATGGCGGCGGACGGCCTCACCGCCCGAGATCGGAAGAGCGGTTCAGCAG	5A	449539048	449539003	713360525	7.38e-15	86.1	46	0	0	0	5U	395799199	395799154	626841358	1.02e-13	80.5	46	1	0	0	5M	388443310	388443265	619056011	2.26e-15	86.1	46	0	0	0	5D	362816250	362816205	584392036	9.78e-14	80.5	46	1	0	0	BHHBBHHBHHBBBHBHBBHBHHHBBBHHBBHHBABBHAAAHBHBHBBAHHBBAHHBBBBHHBBHBABAHHHBHAHBHHHAHBHHBAABBAHHBABHAAAAAHHBHHHAAHAABHHHBHAHBHBABABAHBHHBBHHAHHHHHHBHHHBAABHHABHHHHAHHHBBBBHHBHHABHBHAHHHAABAHHAAHHBAAHBHHBHHAAAAHBHHAHHAHBBBAAHBAAH	B	H
5M	17	25.46	S	Cod	5006275|14:A>G	TGCAGGTGATACTCAACGAGATTAGGAACCGAGATCGGAAGAGCGGTTCAGCAGGAATGCCGAGACCGA	5A	455374946	455374916	713360525	1.61e-06	58.4	31	0	0	0	5U	401297278	401297248	626841358	4.8e-07	58.4	31	0	0	0	-	-	-	-	-	-	-	-	-	-	5D	367333646	367333616	584392036	4.58e-07	58.4	31	0	0	0	BHHBBHHBHHBBBHBHBBABHHHBBBHHBBHHBABBHAAAHBHBHBBAHHBBAHHBBBBHHBHHBABAHHHBHAHBHHHAHBHHBAABBAHHBABHAAAAAHHBHHHAAHAABHHHBHAHBHBABABHHBHHBBHHAHHHHHHBHHHBAABHHABHHHHAHHHBBBBHHHHHABHBHAHHHAAHAHHAAHHBAAHBHHBHHAAAAHBHHAHAAHBBBAAHBAAH	B	H
5M	18	26.14	S	Cod	1152398|41:T>C	TGCAGCGACGACACCAAGTTCTCCGACGGCACGGGCCACCGTGACACCGAGATCGGAAGAGCGGTTCAG	5D	356639332	356639380	569951140	1.59e-16	91.6	49	0	0	0	5U	400542393	400542441	626841358	1.02e-13	80.5	49	2	0	0	5M	392340190	392340238	619056011	4.86e-17	91.6	49	0	0	0	5D	366973712	366973760	584392036	4.52e-17	91.6	49	0	0	0	BHHBBHHBHHBBBHBHBBABHHHBBBHHBBHHBABHHAAAHBHBHBBAHHBBAHHBBBBHHBHHBABAHHHBHAHBHHHAHBHHBAABBAHHBABHAHAAAHHBHHHAAHAABHHHBHAHBHBABABHHBHHBBHHAHHHHHHBHHHBAABHHABHHHHAHHHBBBBHHBHHABHBHAHHHAAHAHHAAHHBAAHBHHBHHAAAAHBHHAHAAHBBBAAHBAAH	B	H
5M	19	27.26	S	Cod	7161004|34:G>A	TGCAGCCCCCTCCACTATTCGGTCAATCATGCTTGCATGGAAATGGTAAAAGGCTATTCCGAGATCGGA	5D	364556868	364556807	569951140	3.41e-18	97.1	62	2	1	1	-	-	-	-	-	-	-	-	-	-	5M	401666504	401666444	619056011	4.83e-22	108	61	1	0	0	5D	374482765	374482704	584392036	2.09e-20	102	62	1	1	1	BHHBBHHHHHBBBHBHBBABHHHBBBHHBBHHBABHHAAAHBHBHBBAHHBBAHHBBBBHHBHHBABAHHHBHAHBHHHAHBHHBAABBAHHBABHAHAAAHHBHHBAAHHABHHHBHAHBHBABABHHBHHBBHHAHHHHHHBHHHBAABHHABHAHHAHHHBBBHHHBHHABHBHAHHHAAHAHHAAHHBAAHBHHBHHAAAAHBHHAHAAHBBBAAHBAAH	B	H
5M	20	28.39	S	Cod	7164152|62:T>G	TGCAGGCGAGGACGACGGTGGCTAGCCAGAGCGAGGGGCTAGCATGCATGTTCCACAGTCGCTTACACA	-	-	-	-	-	-	-	-	-	-	-	-	-	-	-	-	-	-	-	-	5M	403899480	403899413	619056011	2.89e-24	115	68	2	0	0	-	-	-	-	-	-	-	-	-	-	BHHHBHHHHHBBBHBHBBABHHHBBBHHBBHHBABHHAAAHBHBHBBAHHBBAHHBBBBHHBHHBABAHHHHAAHBHHHAH-HHBAABBAHHBABHAHAAAHHBHHBAAHHA-HHHBHAHBHBABABHHBHHBBHHAHHHHHHBHHHBAABHHABHAHHAHHHBBBHHHBHHABHBHAHHHAAHAHHAAHHBAAHBHHBHHAAAAHBHHAHAABBBBAAHHAAH	B	H
5M	21	31.59	S	Cod	7165872|10:C>T	TGCAGGGCGGCCTGGTGGTCTCCGTCCGAGATCGGAAGAGCGGTTCAGCAGGAATGCCGAGACCGATCT	-	-	-	-	-	-	-	-	-	-	-	-	-	-	-	-	-	-	-	-	-	-	-	-	-	-	-	-	-	-	-	-	-	-	-	-	-	-	-	-	BHHHHHHHHHBBBHBABBABHHHBBBHHBBBHBABHHAAAHBHBHBBAHHBBAHHBBBBHHBHABABAHHHBAHHHHHHAHBHHBAABBAHHBABHAHAAAHHBHHBAAHHABHHHBBAHBHBABAHHHBAHBBHHAHHHHHHBHHHBAABHHABHAHHAHHHBBBHHHBHHABHBAAHAHAAHAHHAABHBAAHBHHBHHAAAHHBHHAHAABBBBAAHHAAH	B	H
5M	22	31.81	S	Cod	2262756|22:T>G-257M	TGCAGCTGCTTGCTGGCCCCTCTCCGGGACGCCGCCGCCGTGAGCCGCGCGCCCTTGGGCTGCGCCGAG	5D	372622775	372622709	569951140	1.56e-26	124	67	0	0	0	5U	420906267	420906201	626841358	2.17e-25	119	67	1	0	0	5M	409512015	409511949	619056011	4.79e-27	124	67	0	0	0	5D	382397855	382397789	584392036	4.46e-27	124	67	0	0	0	BHHHHHHHHHBBBHBABBABHHHBBBHHBBBHBABHHAAAHBHBHBBAHHBBAHHBBBBAHBHABABAHHHBAHHHHHHAHBHHBAABBAHHBABHAHAAAHHBHHBAAHHABHHHBBAHBHBABAHHHBAHBBHHAHHHHHHBHHHBAABHHABHAHHAHHHBBBHHHBHHABHBAAHAHAAHAHHAABHBAAHBHHBHHAAAHHBHHAHAABBBBAAHHAAH	B	H
5M	23	36.14	S	Cod	1220527|12:G>C	TGCAGGTACGAAGGGTTGAAGCCACCATCTTCCCCAACACCCAGCTTTAGCAGCGGCACCACCGAGATC	5D	382673408	382673471	569951140	7.27e-25	119	64	0	0	0	-	-	-	-	-	-	-	-	-	-	5M	419546151	419546214	619056011	2.23e-25	119	64	0	0	0	5D	392525233	392525296	584392036	2.07e-25	119	64	0	0	0	BHHHHHHHHHBBBHBABBABAHHBBBHHBBBHBABHHAAAHBHHHBBAHHBBAHHBBBBAHBHABHBAHHBBAHHHHHHHHBHHBHABAAHHBABHHHAAAHHBHHHAHHHABHHHBHAHBHBABAHBABAHBBHHAHHHHHHBHBHBAABHHABHAHHAHHHBBBHHHBHHABHHAAHAHAAAAHHAABHBAAHBHHBHHAAAHHBHHAHAAHBBBAABHAAH	B	H
5M	24	37.94	S	Cod	5369013|19:C>T	TGCAGGCCGTCGTCTGGCTCCCGCTGATGCTGGTCGTCTTCGAGGCGAGGCAGGCCTGGCTGGAGGTGA	5A	494366570	494366502	713360525	1.21e-27	128	69	0	0	0	5U	442169132	442169200	626841358	7.81e-25	117	69	2	0	0	5M	433386876	433386944	619056011	1.72e-26	122	69	1	0	0	5D	403259511	403259579	584392036	3.44e-28	128	69	0	0	0	BHHHHBHHHHBBBHBABBABAHHBBBHHBBBHBABHHAAAHBHHHBBAHHBBAHHBBBBAHBHABHBAHHBBAHHHHHHAHBHHBHABAAHHBABHHHAAAHHBHHHAAHHABHHHBHAHBHBABAHBABAHBBHHAHHHHHHBBBHBAABHHABHAHHAHBHBBBHHHBHHHBHHAAHAHAAAAHHAABHBAAHBHHBHHHAAHHBHHAHAAHBHBAABHAAH	B	H
5M	25	40.42	S	Cod	5373593|13:C>A	TGCAGCTCTAGCGCCCTGAGCGCGCCCATCAGCCGCGCCGAGATCGGAAGAGCGGTTCAGCAGGAATGC	-	-	-	-	-	-	-	-	-	-	-	-	-	-	-	-	-	-	-	-	-	-	-	-	-	-	-	-	-	-	-	-	-	-	-	-	-	-	-	-	BHHHHBHHHHBBBHBABBABAHHBBBHHBBBHBABHHAAAHBBHHBBAHHBBHHHBHBBAABHABHBAHHBBAHHHHHHAHBHHBHABAHHHBABHHHHAAHHBHHHAAHHABHHHBHAHBHBABAHBABAHBBHHAHHHHHHBBBHBAABHHABHAHBAHBHBBBHHHBHHHBHHAAHAHHAAAHHAABBBAAHBHHBHAHAAAHBHHAHAAHBHBAABHAAH	B	H
5M	26	41.54	S	Cod	7170729|15:G>C	TGCAGCTGACCAAGTGGCACGCCCGAGATCGGAAGAGCGGTTCAGCAGGAATGCCGAGACCGATCTCGT	-	-	-	-	-	-	-	-	-	-	-	-	-	-	-	-	-	-	-	-	-	-	-	-	-	-	-	-	-	-	-	-	-	-	-	-	-	-	-	-	BHHHHBHHHHBBBHBABBABAHHBBBHHBBBHBABHHAAAHBBBHBBAHHBBHHHBHBBAABHABHBAHHBBAHHHHHHAHBHHBHABAHHHBABHHHHAAHHBHHHAAHHABHHHBHAHBHBABAHBABAHBBBHAHHHHHHBBBHBAABHHABHAHBAHHHBBBHHHHHHHBHHAAHAHHAAAHHAABBBAAHBHHBHAHAAAHBHHAHAAHBHBHABHAAH	B	H
5M	27	43.8	S	Cod	7169232|19:G>C-245M	TGCAGAGTCGAGGTCGTTTGGAGCCCAGTCAGCCGAGATCGGAAGAGCGGTTCAGCAGGAATGCCGAGA	-	-	-	-	-	-	-	-	-	-	-	-	-	-	-	-	-	-	-	-	5M	465173178	465173212	619056011	2.95e-09	65.8	35	0	0	0	-	-	-	-	-	-	-	-	-	-	BHHHHBHHHHBBBHBABBABAHBBBBHHBBBHBABHHAAAHBBBHHBAHHBBAHHBHBBHABHABHBAHHBBAHHHHHHHHBHHBHABAHHHBAHHHHHAAHHBHHHAAHHABHAHBHAHBHBABAHBAHAHBBBHAHHHHHHBBHHHAABHHABHAHBAHHHBBBHHHHHHHBHHAAHAHHAAAHHAABBBAAHBHHBHAHAAAHBHHAHAAHBHBHABHAAH	B	H
5M	28	44.92	S	Cod	3025764|34:C>T	TGCAGGCCGCCAACAGCAACCTCCCCGCGCCCACCTCCGAGATCGGAAGAGCGGTTCAGCAGGAATGCC	5A	535900368	535900406	713360525	5.74e-11	73.1	39	0	0	0	5U	473457726	473457764	626841358	7.98e-10	67.6	39	1	0	0	-	-	-	-	-	-	-	-	-	-	5D	436220395	436220433	584392036	7.62e-10	67.6	39	1	0	0	BHHHHBHHHHBBHHBABBABAHBBBBHHBBBHBHBHHAAAHBBBHBBAHHBBAHHBHBBHABHABHBAHHBBAHHHHHHHHBHHBHABAHHHBAHHHAHAAHHBHHHAAHHABHAHBHAHBHBABAHBAHAHBBBHAHHHHHHBBHHHAABHHABHAHBAHHHBBBHHHHHHHBHHAAHAHHAAAHHAABBBAAHBHHBAAHAAAHBHHAHAAHBHBHABHAAH	B	H
5M	29	49.95	S	Cod	1204508|24:A>G	TGCAGCATGGGGCTCCCCAGGAGCACGGACTGCAAGTGCAGCAGCTTCATGGGGCTCCGAGATCGGAAG	5B	517438898	517438840	714805278	2.04e-20	104	59	1	0	0	5U	477080847	477080789	626841358	6.08e-21	104	59	1	0	0	5M	469906645	469906587	619056011	1.34e-22	110	59	0	0	0	5D	439521397	439521339	584392036	5.8e-21	104	59	1	0	0	BHHHHBHHHABHHHBABBABAHBBBBHHBBHBBBBHHAAAHBBBHBHAHHHBAHHBHHBHABHABHBAHHBBAABHHHHHHBHHBHABABHHBAHHHHHAAHHBHHHAAHHABHAHBHAHBHBABHHBAHAHBBBHAHHHHAHBBBHHAABHHABHAHBAHAHBBBHHHHHHHBHHAAHAHHAAAHBAABHBAAHBBHBAAHAAABBHBHHAAHBHBHABHAAH	B	H
5M	30	51.52	S	Cod	7167962|22:A>G	TGCAGCTGCTTCCGCGCGTAACACTTGATGTCTCTCTTTCTTTTGGGGGGTCCGAGATCGGAAGAGCGG	-	-	-	-	-	-	-	-	-	-	-	-	-	-	-	-	-	-	-	-	-	-	-	-	-	-	-	-	-	-	-	-	-	-	-	-	-	-	-	-	BHHHHBHHHABHHHBABBABAHHBBBHHBBHBBBBHHAAAHBBBHBHAHHHBAHHBHHBHABHABHBAHHBBAABHHHHHHBHHBHABABHHBAHAHAHAAHHBHHHAAHHABHAHBHAHBHBABHHBAHAHBBBHAHHHHHHHBBHHAABHHABHAHBAHAHBBBHHHHHHHHHHAABAHHAAAHBAABHBAAHBBHBAAHAAABBHBHHAAHBHBHABHAAH	B	H
5M	31	55.16	S	Cod	4002696|19:G>C-245M	TGCAGGGCAGGGGCACCCAGAGCTCCTGCCCCACGGCGACCCGAGATCGGAAGAGCGGTTCAGCAGGAA	5D	439062517	439062475	569951140	3.43e-13	80.5	43	0	0	0	5U	490217056	490217014	626841358	4.77e-12	75	43	1	0	0	-	-	-	-	-	-	-	-	-	-	5D	450599899	450599857	584392036	9.78e-14	80.5	43	0	0	0	BHHHHBHHHABHAHHABBABAHHBBBHHBBBBBBBHHAAHHBBBHBHAHHHBAHHBHHBHABHHBBBAHHBBHABHHHHHHBHHBHABABHHBAHAHAHHAHHBHHHAAHHABHAHBHAHBHBABHHBAHHHBHBHAHHHHHHHHBHHAABHHABHAHHAHABBHBHHHHHHHHHHAABAHHAAAHBAABHBAAHBBHBAAHAAAHBHBHHAAHBHHHABHAAH	B	H
5M	32	56.96	S	Cod	7170441|18:G>A-25M	TGCAGAACCATACGAAGAGAATGCATGTGAGCAGCAGCACGGATGCCAAGACCGAGATCGGAAGAGCGG	-	-	-	-	-	-	-	-	-	-	-	-	-	-	-	-	-	-	-	-	5M	492231137	492231190	619056011	3.76e-18	95.3	54	1	0	0	-	-	-	-	-	-	-	-	-	-	BHHHHBHHHABHAHHABBHBAHBBBBHHBBBBBHBHHAAHHBBBHBHAHHHBAHHBHHBHABHHBBBAHHBBHABHHHHHABHHBHABABHHBAHAHAHHAHHBHHHAAHHABHAHBBAHBHBABHHBAHHHBHBHAHHHHHHHHBHHAABHHABHAHHAHABBBBHHHHHHHHHHAABAHAAAAHBAABHBAAHBBHHAAHAAAHBHBHHAAHBHHHABHAAH	B	H
5M	33	62	S	Cod	7166221|6:C>T	TGCAGTCACAGTTTGATATCGGCCATATCCCGTTTACACCCCGAGATCGGAAGAGCGGTTCAGCAGGAA	-	-	-	-	-	-	-	-	-	-	5U	493609996	493609950	626841358	1.33e-12	76.8	47	2	0	0	5M	493077869	493077827	619056011	1.05e-13	80.5	43	0	0	0	-	-	-	-	-	-	-	-	-	-	BHHHHHHHBAHHAHHABBABAHBBBBHHBBBBBBBHHHAHHBBBHBHAHBHBAHHBHHBHABHABBBAHHBBAAHHBHHHABAHBHABHBHHBAHAHAHHAHHBHHHAAHHABHAHBBAHBHBABHHBAHHHBHBHAAHHHHHHHBHHAABHHABHAHHAHABBBBHHHHBHHAHHAABAHAAAAHBAABHBAAHBBHAHAHAAAHHHBHHAAHBAHHABHHAA	B	H
5M	34	65.86	S	Cod	3570511|21:G>A	TGCAGCAGGTGGCGCGGCATTGTCTGGTTCGTTCTCGGTGGCCGAGATCGGAAGAGCGGTTCAGCAGGA	5A	558883525	558883477	713360525	9.54e-14	82.4	51	0	2	2	-	-	-	-	-	-	-	-	-	-	-	-	-	-	-	-	-	-	-	-	5D	455193575	455193532	584392036	2.72e-14	82.4	44	0	0	0	BAHHHHHBBAHHAHBABBABAHBBBBHHBBBHBHBHHAAHHBBBHBHAHBHBAHHBHHBAABHABBHAHHBBHAAHBHHHABAHBHABABHHBAHAHAHHAHHBHHHAAHHABHAHBBAHBHBABHHHHHHHBHBHAAHHHHHHHBHHAABBHABHAHHAHABBBBHHHAHHHAHHAABAHAAAAHHAABHBAAHBBHAHAHAAAHHHBHHAAHBAHHABHHAA	B	A
5M	35	68.12	S	Cod	7163798|11:C>T	TGCAGCGCGTTCCGCAGGCGGGCAGCATGGACCCGCGCCACCGCCTCCGCCCCTTCGCCGCCCCGCAGC	5D	446232506	446232574	569951140	2.62e-24	117	69	2	0	0	5U	499392952	499393020	626841358	7.81e-25	117	69	2	0	0	5M	497897849	497897781	619056011	8.02e-25	117	69	2	0	0	5D	457621355	457621423	584392036	7.46e-25	117	69	2	0	0	BAHHBHHBBAHAAHBABBABAHBBBBAHBBBHBABHHAAHHBBBHBHAHBHBAHHBHHBAABHABBHAHHBBHAAHBHHHABAHBHABABHHBAHAHHHHAHHBHHHAAHHABHAHBBAHBBBABHHHHHHHBHBHAAHHHHHHHBHHAABBHABHHHHAHABBBBHHHAHHHAHHHABAHAAAAHHAAHHBAAHBBHAHAHAAAHHHHHHAAHBAHHABHHAA	B	A
5M	36	70.83	S	Cod	7163380|55:C>G	TGCAGAGCAATTTGAAATCGAGCAGAGTGAGATCGATCCAGGGTTTTCAAAATTTCAACAACTGATGAC	-	-	-	-	-	-	-	-	-	-	-	-	-	-	-	-	-	-	-	-	5M	501322872	501322940	619056011	1.72e-26	122	69	1	0	0	-	-	-	-	-	-	-	-	-	-	BAHHBHHBBAHAAHBABBABAHBBBBAHBBBHBABAHAAHHBBBHBHHHBHBAHHBHHBAABHABHHHHHBBAAAHBHHHABAHBHABAHHHBAHAHAHHAHHBHHHAAHHABHAHBBAHBBBABHHHHHHABHBHAAHHHHHHHBHHAABBHABHHHHAHABBBBHHHAHHHAHHHABAHAAHAHHAAHHBAAHBBHAHABAAAHHAAHHAAHBAHHABHHAA	B	A
5M	37	75.65	S	Cod	7167674|8:T>A	TGCAGCCATAGTCCGAAAATTATGATACCAGCAGCACAGCTTTTGTTAAACTTAGGATCCGAGATCGGA	-	-	-	-	-	-	-	-	-	-	-	-	-	-	-	-	-	-	-	-	5M	506307761	506307693	619056011	3.73e-23	111	69	3	0	0	-	-	-	-	-	-	-	-	-	-	HAHHBHHBBHHAAHBABBABAHHBBBAHBBBHHABAAAAAHBBBHBHHHBHBAHHBHHBAABHABHHBHHBBAAAHBHHHA-AHBHABAHHHBAHAHAHHAAHBHHHAAHHABHHHBHAHBBBHBHAHHHHABBBHAAHHBHHHHBHHAABBBABHHHHAHABHBBHHHAHHAAHHHABHHAAHHHHAAHHBAAHBBBAHABAAAHHAAHAAAHBAHHABHHAA	H	A
5M	38	81.2	S	Cod	7163462|16:G>T-2M	TGCAGATGAGGGGATGGCGTCGGCTGAAGGGTTCTCCAGATGAGCGTGAGTAACTGCTGTGGAGTGATT	5D	455360815	455360747	569951140	2.62e-24	117	69	2	0	0	5U	509120941	509120873	626841358	7.81e-25	117	69	2	0	0	-	-	-	-	-	-	-	-	-	-	5D	466829973	466829905	584392036	7.46e-25	117	69	2	0	0	HAHABHHBBHHAAHBAHBABAHHHBBAHBBBHHHBAAAAHABBHHBHHABHBHHHBHHBAABHABHHHHHHBAAAHBHHHABAAHHABAHHHBABHHAHHAAHBHHHAAHHABHHHBHAHBBBHBHAHHHHHBHBHAHHHBHHHHBHHAABHHABAHHHAHABHBBHHHAHHAAHHHABHHAAHHHHAAHHBAAHBBBAHABAHAHHAAHHAAHBHHHABHHAA	H	A
5M	39	82.77	S	Cod	7169366|14:A>G	TGCAGCATCTTCAGACCACCCAACGCCGCCGAGATCGGAAGAGCGGTTCAGCAGGAATGCCGAGACCGA	-	-	-	-	-	-	-	-	-	-	-	-	-	-	-	-	-	-	-	-	5M	510646575	510646605	619056011	4.93e-07	58.4	31	0	0	0	-	-	-	-	-	-	-	-	-	-	HAHABHHBBHHAABBAHBABAHHHBHAHBBBHHHBAAAAHABBHHBHHABHBHHHBHHBAABHABHHHHHHBAHAHBHHHABAAHHABAHHHBABHHHHHAAHBHHHAAHHABHHHBHAHBBBHBHAHHHHHBHBHAHHHBHHHHBHHAABHHABAHHHAHHBHBBHHHAHHAAHHHABHAAAHHHHAAHHBAAHBBBAHABAHAHHAAHAAAHBHHHABHHAA	H	A
5M	40	84.11	S	Cod	5345165|30:C>G-25M	TGCAGAAAGGGACCGTTTAGAATTTAGCGGCTCGTCTTCCTCCCCGAGATCGGAAGAGCGGTTCAGCAG	5A	575550035	575550080	713360525	3.43e-13	80.5	46	1	0	0	5U	511350811	511350856	626841358	1.02e-13	80.5	46	1	0	0	5M	511498920	511498965	619056011	2.26e-15	86.1	46	0	0	0	5D	468727683	468727728	584392036	4.55e-12	75	46	2	0	0	HAHABHHBBHHHABBAHBABAHHHBHAHBBBHHHBAAAAHABBHHBHHABHBHHHBHHBAABBABHHHHHHBAAAHBHHHABAAHHABAHHHBABHHAHHAAABHHHAAHHABHHHBHAHBBBHBHAHHHHHBHBHAHHHBHHHHBHHAABHHABAHHHAHABHBBHHHAHHAAHHHABHAAAHHHHAAHHBAAHBBBAHABAHAHHAAHAAAHBHHHABHHAA	H	A
5M	41	90.64	S	Cod	1016056|7:G>A	TGCAGGCGTGGTGGAAGGAGGTGCGGGAGGTCGGGCACGGTGACCTCAAGGACGCGGCGTGGTGGCCCA	5A	577782017	577781949	713360525	5.62e-26	122	69	1	0	0	5U	512993854	512993786	626841358	7.81e-25	117	69	2	0	0	5M	513449368	513449300	619056011	8.02e-25	117	69	2	0	0	5D	472512266	472512198	584392036	1.6e-26	122	69	1	0	0	AAHABHHBBHHHABBAHBABHHHHBHAHBBHHHHBAAAAHABBHHBBHABHBHHA-HBBHABHABHHHHBHBAAHHBHHHA-AHHHHBAHHHBABHHAHHAAABHHHAAHHABHBBBHAHBBBABHAHHHAHBHHHAHHABHHHBBHHAABHHABAHHHAHABHBBHHHAHHAAHHHABHAAAHHHAAHHHHAAHBBHAHHBAAABAHAHAAAHBHHHABHHAA	A	A
5M	42	93.38	S	Cod	7159689|25:G>A	TGCAGTGCAGATAAATGTGTTCGGTGGCTTGGTTCAGAGCACTGACGAGACGGGAGCAGAGGTTAATCA	-	-	-	-	-	-	-	-	-	-	-	-	-	-	-	-	-	-	-	-	-	-	-	-	-	-	-	-	-	-	-	-	-	-	-	-	-	-	-	-	AAAABHHBBHBHABBAHBABHHHHBHAHBBHHHHBAHAAHABBHHBHHABABHHABBHBHABHABHHHHBHBAAHHBHHHABAHHHHBAHHHBABHHAHAAAABHHHAAHHABHBBBHABBBBABHAHHHAHBHHHAHHABBHHBBHHAABHHABAHHHAHABHBBHHHAHHAAHHHABHAAAHHHAABHHHAAHBBHAHHBAAABAHAHAAAHBAHHABHHAA	A	A
5M	43	96.09	S	Cod	7161647|23:G>A	TGCAGCTGTATCTGACTTGGTTTGGACCAGTGGAATCTTGTAAGATCCCCCGAGATCGGAAGAGCGGTT	5A	582187442	582187394	713360525	3.43e-13	80.5	49	2	0	0	-	-	-	-	-	-	-	-	-	-	-	-	-	-	-	-	-	-	-	-	-	-	-	-	-	-	-	-	-	-	AAAHBHHBBBBHABBAHBABHHHHBHAHBBHAHHBAHAAHABBHHBHHABABHHABHHBHABHABHHBHBHBAAHHBHHHABAHHHHBAHHHBABHHAHAAAABHHHAAHHABHBBBHABBHBHBHHHHHHHBHHHAHHABBHHBBHHAABHHABAHAHABABHBBHHHAHHAAHHHABHAAAHHHAABHHHAAHBBHAHHBAAABAHAHAAAHBAHAABHHAA	A	A
5M	44	97.89	S	Cod	7172240|33:G>C-25M	TGCAGGTGCCTGCAAAGACTGTGGGTATGTCTAGCCACGTTCGTGCCCGAGATCGGAAGAGCGGTTCAG	-	-	-	-	-	-	-	-	-	-	-	-	-	-	-	-	-	-	-	-	5M	518708751	518708703	619056011	4.86e-17	91.6	49	0	0	0	-	-	-	-	-	-	-	-	-	-	AAAHBHHBBBBHABHAHBABHHHHBBAHBBHAHHBAHAAHHBBHHBHHABABHHHBHHBHABHABHHBHBHBAAHHBHHHABAHHHHBAHHHBABHHAHAAHABHHHAAHHABHHBBHABBHBHBHHHHHHHBHHHAHHABBHHBBBHAABHHABAHAHABABHBBHHHAHHAAHHHABHAAAHHHAABHHHAAHBBHAHHBAAABAHAHAAAHBAHAABHHAH	A	A
5M	45	101.99	S	Cod	1010797|64:G>C	TGCAGGGGCGGCTGCGGAGCACGCAGCCGCTGACCAAGGGCGTGGTGGCGGAGTGCGTGCTGGGGGCCG	5B	580803265	580803333	714805278	1.21e-27	128	69	0	0	0	5U	523512618	523512686	626841358	1.68e-26	122	69	1	0	0	5M	526111405	526111473	619056011	3.71e-28	128	69	0	0	0	5D	484439175	484439243	584392036	1.6e-26	122	69	1	0	0	AAAHBHHBBBBHABHAHBABHHHHBBAHBBHAHHBAHAAHHBBHHBBHABABHHHBHHBHABHABAHBHHHBAHHHBHHHABAHHHHBAHHBHABHHAHHAHABHAHAAHHABHHBBHABBHBHBHHHHHHHBHHHAHHABBHHBHBHAHBHHABAHAHABAHHBHHHHAHHAHHHBHBHAAAHHHAABHAHAAHBBAHHHBAAABAHAHAAAHBAHAABHHAH	A	A
5M	46	103.34	S	Cod	1100654|20:G>A	TGCAGGGCAGGAAAGATGGGGGCGAGCGCCATACCTCCGCTGACGCTGGAGTAATCGTTGTCGTCGTCG	5B	582041078	582041146	714805278	5.62e-26	122	69	1	0	0	5U	524292694	524292762	626841358	1.68e-26	122	69	1	0	0	5M	527005412	527005480	619056011	8.02e-25	117	69	2	0	0	5D	487727049	487727117	584392036	7.46e-25	117	69	2	0	0	AAAHBHHBBBBHABHAHBABHHHHBBAHBBHAHHBAHAAHHBBHHBBHABABHHH-HHBHABHABAHBHHHBABHHBHHHABAHHHHBAHHBHABHHAHHAHABHAHAAHHABBHBBHABBHBHBHHHHHHHBHHHAHHABBHHBHBHAHBHHABAHAHAHAHHBHHHHAHHAHHHBHBHAAAHHHAABHABAAHBBAHHHBAAABABAAAAAHBAHAABHHAH	A	A
5M	47	104.47	S	Cod	7172235|17:G>C-235M	TGCAGGTAGGCGAGGCGGGGCACGTCGTCGGCGGTCACCAGCCGAGATCGGAAGAGCGGTTCAGCAGGA	5D	475460138	475460092	569951140	4.44e-12	76.8	47	2	0	0	-	-	-	-	-	-	-	-	-	-	-	-	-	-	-	-	-	-	-	-	5D	488267044	488266998	584392036	1.27e-12	76.8	47	2	0	0	AAAHBHHBBBBHABHAHBABHHHHBBABHBHAHHBAHAAHHBBHHBBHABA-HHH-HHBHABHABAHBHHHBABHHBHHHABAHHHHBAHAAHABHHAHHAHABHAHAAHHABBHBBHABBHBHBHHHHHHHBHHHAHHABBHHBHBHAHBHHABAHAHAHAHHBHHHHAHHAHHHBHBHAAAHHHAABHABAAHBBAHHHBAAABABAAAAAHBAHAABHHAH	A	A
5M	48	105.6	S	Cod	7164096|30:C>G	TGCAGGATGCGCGCGGGTGTTTGGTGCCACCACTGGCCATGGCACCGTGCGGTAGATGAGCACCGAGAT	-	-	-	-	-	-	-	-	-	-	5U	526097876	526097812	626841358	1.31e-22	110	65	2	0	0	5M	528568473	528568409	619056011	1.34e-22	110	65	2	0	0	-	-	-	-	-	-	-	-	-	-	AAAHBHHBBBHHABHAHBABHHHHBBABHBHAHHBAHAAHHBBHHBBHAHABHHHBHHBHABHABAHBHHHBABBHBHHHABAHHHHBAHAAHABHHAHHAHABHAHAAHHABBHBBHABBHBHBHHHHHHHBHAHAHHABBHHBHBHAHBHHAHAHAHAHAHHBHHHHAHHAHHHBHBHAAAHHHAABHABAAHBBAHHHBAAABABAAAAAHBAHAABHHAH	A	A
5M	49	107.4	S	Cod	7158158|53:C>G	TGCAGCACAAGATTGGAGCAGAGGAGAAGCGCGGTCCTACGTGCTTTGCCTAACGTGATGATGGGTCAA	-	-	-	-	-	-	-	-	-	-	5U	527091768	527091702	626841358	1.31e-22	110	69	1	1	2	5M	529448351	529448283	619056011	3.71e-28	128	69	0	0	0	-	-	-	-	-	-	-	-	-	-	AAAHBHHBHBHHABHAHBABHHHHBBABHBHAHHBAHAAHHHBHHBBHAHABHHHBHHBHABHABAHBHHHBABHHBHHHABAHHHHBAHAAHABHHAHHAHABHAHAAHHABBHBBHABBHBHBHHHHHHHBHAHAHHABBHHBHBHAHBHHAHAHAHAHAHHBHHHHAHHAHHHBHBHAAABHHAHBHAHHAHBBAHHHBAAABABAAAAAABAHAABHHAH	A	A
5M	50	110.34	S	Cod	7158948|13:C>T	TGCAGCTTTAGGCCAGCGCGCGGGCCACGGCGCGGTGGATCCCGATCGCCGATGGTGCGCCCACTGCCC	-	-	-	-	-	-	-	-	-	-	-	-	-	-	-	-	-	-	-	-	5M	530026960	530027028	619056011	3.71e-28	128	69	0	0	0	-	-	-	-	-	-	-	-	-	-	AAAHBHABHBHHABHHHBABHHHHBBHBHBHAHHBAHAAHHHBHHBBHAHABHHABHHBHABHABAHBHHHBABHHBHHBABAHHHHHAHAAHABHHAAHAHABHAHAAHHABBHBBHABBHBHBHHHHHHHBHAHAHHABBHHHHBHAHBHHAHABAHAHAHHBHHHHAHHAHHHHHBHAAABHHAHBHAAAAHBHAHHHBAAABABAAAAAABAHAABHHAH	A	A
5M	51	117.34	S	Cod	7165691|20:G>A	TGCAGGAGGTAGCCGCCGCCGCCGCCGCCGCGACGGGCCGCGTCCGAGATCGGAAGAGCGGTTCAGCAG	-	-	-	-	-	-	-	-	-	-	-	-	-	-	-	-	-	-	-	-	-	-	-	-	-	-	-	-	-	-	-	-	-	-	-	-	-	-	-	-	HAAHBHABHHAHAHHAHBABAHHBBBHBABHAHHBAHAAHHHBHHBBHHBHBHHA-HHHHABHABABBHHHBABHHBHABABAHHHHHAHAAHHBHHAAHAHABHAHAAHHABBHHBHABBHHHBBHHHHHHBHAHAHHABBHHAABHAHBHHAHABAHAAAHHBHHHBAHHHAHBHHBHHAABHHAHHBAHAAHBHAHHHBAAABABAAAAAABAHAABAHAH	H	A
5M	52	119.83	S	Cod	7164488|65:G>C	TGCAGTGGAGCTTGAGTAGGCGGTAAGCTGAGCGCATTAATATAGCTTATGAAACACCATCTCAGGCAG	5B	594055763	594055828	714805278	5.66e-21	106	67	2	1	1	5U	532695404	532695463	626841358	7.86e-20	100	60	2	0	0	5M	534667738	534667806	619056011	1.72e-26	122	69	1	0	0	-	-	-	-	-	-	-	-	-	-	HAAHBHABHHAHAHHAHBABAHHBBBBBABHAHHBAHAAHHHBHHBBHABHBHHA-HHHAABHABABBHHHBABHHBHABABAHHHHHAHAAHHBHHHAHAHABHAHAAHHABBHHBHABBHHHBBHHHHHHBHAHHHHABBHHAABHAHBHHAHABHHAAAHHBHHHBAHHHAHBHHBHHHABHHAHHBABAAHBHAHAHBAAABABAAAAAABAAAABAHHH	H	A
5M	53	121.41	S	Cod	1089814|43:C>T	TGCAGCCCCGTTGCCCTAGCGCCGTCTCAATTCGGCTGTTGTGCTTTGCCACCAATGCCTCCGAGATCG	5B	676761422	676761484	714805278	2.62e-24	117	63	0	0	0	-	-	-	-	-	-	-	-	-	-	5M	537513032	537512969	619056011	1.04e-23	113	64	1	0	0	5D	499281350	499281290	584392036	4.49e-22	108	61	1	0	0	HAAHBHABHHAHAHHAHBABAHHBBHBBABHAHHBAHAAHHHBHHBBHABHBHHABHHHAABHABABBHHHBABHHBHABABAHHHHHAHAAHHBHHHAHAHABHAHAAHHABBHHBHABBHHHHBHHHHHHBHAHHHHABBHBAABHAHBHHAHAHHHAAAHHBHHHBAHHHAHBHHBHHHHBHHAHHBABAAHBHAHAHBAAAHABAAAAHABAAAABAHHH	H	A
5M	54	125.28	S	Cod	4411793|13:C>T	TGCAGGCAGGCCGCGAAGGTCTCCCGCGCTGTCGCCGCCGCCATCCGCCATGGACACCCGAGATCGGAA	5B	600758888	600758947	714805278	2.64e-19	100	61	0	2	2	-	-	-	-	-	-	-	-	-	-	5M	539683762	539683821	619056011	3.73e-23	111	60	0	0	0	5D	501308718	501308777	584392036	7.51e-20	100	61	0	2	2	HAHHBHHBHHAHAHHAHBABHHHBBHBBABHAHHBAHHAHHHBHHBBHABHBHHABHHHAABBABABBHHHBABHHBHABABAHHHHAAHAAHHBHHHAHAHABHAHAAHHABBHBBHABBHHHHBHHHHABBHAHHHHABBHBAHBHAHBHHAHABHHAAAHHBHHHBAHHHAHBHHBHHHAHHHAHHBABAAHBHAHAHBAHAHABHAAAHHBAHAABAHHH	H	A
5M	55	127.53	S	Cod	7159213|63:T>A-245M	TGCAGGCGGAGCCGCTGTAATAAACGCACGCCAAAAACACGGAGATTCATGAGTAGCAGGCACTGGCAG	-	-	-	-	-	-	-	-	-	-	-	-	-	-	-	-	-	-	-	-	5M	542632865	542632797	619056011	1.72e-26	122	69	1	0	0	-	-	-	-	-	-	-	-	-	-	HAHHBHHHHHAHAHHAHBABHHHBBHBBABBAHHBAHHAHHHBHHBBHABHBHHABHHHHABBABAHBHHHBABHHBHABABAHHHHAAHAABHBHBHAHAHABHAHAAHHABBHBBHABBHHHHBHAHHABBHAAHHHABBHBAHBHAHBHHAHABHHAAAHHBHHHBAHHHAHBHHBHHHAHHHAHHBABAAHBHAHABBAHAHABHAAAHHBAHAABAHBH	H	A
5M	56	132.1	S	Cod	2243272|5:T>C	TGCAGTGTCCACCGCTACTCGGAGAAGCACGACTGCGGATTCGACTACAAGACCTCCGAGATCGGAAGA	5D	494810077	494810020	569951140	7.33e-20	102	58	1	0	0	-	-	-	-	-	-	-	-	-	-	5M	546148355	546148298	619056011	2.25e-20	102	58	1	0	0	5D	508168239	508168182	584392036	2.09e-20	102	58	1	0	0	HAHBBHHHHBAHAHAAHBABHHHBBHBBABBAAHBAHHAHHHBHBBBHABHBBHABHHHHHBHABAHBHHHBHBHHBHABABAHHHHAAHAABHBHBHAHAHABHAHHAHHABBHBBHABBHHHHBHAHHABBHAAHHHABBHBAHBHABBHHAHABHAAAAHHBHHHBAHHHAHBHHBHHHAHHHHBHBHBAHHBHABHBBAHAAABHAAAHHBAHAABHHBH	H	A
5M	57	134.35	S	Cod	3027446|8:C>T-2M	TGCAGGTACACCGATGGCGTCGCCTTCGACCCAGAGCCGAGATCGGAAGAGCGGTTCAGCAGGAATGCC	5D	496849735	496849773	569951140	2.67e-09	67.6	39	1	0	0	-	-	-	-	-	-	-	-	-	-	-	-	-	-	-	-	-	-	-	-	5D	510257347	510257385	584392036	7.62e-10	67.6	39	1	0	0	HAHBBHHHHBAHHHAAHBABHHHBBHBBABBAAHBAAHAHHHBHBBBHABHBBHABHHHHHHHABAHBHHHBHBHHBHABABAHHHHHAAAABHBHBHAHAHABHAHHABHABBHBBHABBHHHHHHAHHABBHAAHHHABBHBAHBHABBHHAHABHAAHAHHBHHBBAHHHAHBHHBHHHHHHHHBHBHBAHHBHABHBBAHAAABHAAAHHBAHAABHHBH	H	A
5M	58	137.53	S	Cod	7169168|9:C>G	TGCAGAATACAGTCTCACGAGAGAACATCGTGCACCAGCCACCGAGATCGGAAGAGCGGTTCAGCAGGA	-	-	-	-	-	-	-	-	-	-	-	-	-	-	-	-	-	-	-	-	-	-	-	-	-	-	-	-	-	-	-	-	-	-	-	-	-	-	-	-	BAHBBHHHBBAHHHHAHBABHHHBBHBBABBAAHBAAHAHHHBHBBBHABHBBHABHHHBH-BAHAHBHHABHBHHBHABABAHHHHBAAAABHBHBHAHAHABHAHHABHABHHBBHABBHHHAHHAHHABBHAAHHHABBHBAHBHABHHHAHABHAAHAHHBHHBBAHHHAHBHHBHHHAHHHHBHBHBAHHBHABHHBAHAAABHAAAHHBAHAABHHBA	B	A
5M	59	139.79	S	Cod	7173767|16:G>A	TGCAGATGATGAACACGCCGTCGCCGCTATCGCAGACGACGCGGGCGCAGCCGATGGCTGTCGAGTCAC	5B	619612690	619612622	714805278	2.62e-24	117	69	2	0	0	5U	547569257	547569189	626841358	7.81e-25	117	69	2	0	0	5M	550996216	550996150	619056011	4.83e-22	108	67	3	0	0	5D	513264666	513264598	584392036	7.46e-25	117	69	2	0	0	BAHBBHHHBBAHBHHAHBABHHHBBHBBABBAAHBAAAHHHHBHBBBHABHBBHABHHHHHHBAHAHBHHABHBHHBHABABAHHHHBAAAABHBHBHAHAHABHAHHABHABHHBBHAHBHHHAHHAHHABBHAAHHHABBHBAHBHABHHHAHABHAHHAHHBHHBBHHHHAHBHHBHHHHAHHHBHBHBAHHBHABHHBAHAAABHAAAHHBHHAABHHBA	B	A
5M	60	144.6	S	Cod	7170612|13:G>C-235M	TGCAGCCCGTTGTGGTGCGGTGTCTCGTCATGGCCGATCCCGAGATCGGAAGAGCGGTTCAGCAGGAAT	5B	626272333	626272374	714805278	5.74e-11	73.1	42	1	0	0	-	-	-	-	-	-	-	-	-	-	5M	555135976	555136017	619056011	3.79e-13	78.7	42	0	0	0	-	-	-	-	-	-	-	-	-	-	HHABBHHHBBAHBHHAHBHBHHHBBHBBABHAAHBAAAHHHHBHBBBHABHBBHABHHHHHBBAHAHBHHABHBHHBBHBABAHHHHBAAAABHBHBHABHHABHAHHABHABHHBHHAHBHBHAHHAHBHBBHAAHHHAHBABAHBHABHHHHHABHABHAHHBHHBBHHHHAHBHHBHAHHAHHHBHBHBAHHBHABHHBAHAAABAAAAHHBHHHABHHBA	H	H
5M	61	146.4	S	Cod	7166667|24:T>A	TGCAGCACATGGGTATGGAGGACCTCGTCGCGGTTGCGACCTGATGCACGCGGCGGGTGTGCACTTCCG	-	-	-	-	-	-	-	-	-	-	-	-	-	-	-	-	-	-	-	-	5M	556511426	556511494	619056011	3.71e-28	128	69	0	0	0	-	-	-	-	-	-	-	-	-	-	HHABBHHHBBAHHHHAHBHBHHHBBHBBABHAAHBAAAHHHABHBHBHABHBBHABHHHHHBBAHAHBHHABHBHHBBHBABAHHHHBAAHABHBHBHABHHABHAHHABHABHHBHHABBHBHAHHAHBHBBHAAHHHAHBABAHHHABHHAHHABHABHAHHBHHBBHHHHAHBHHBHAHHAHHHBHBHBAHHBHABHHBAHAAHBAAAAHHBHHHABHHBA	H	H
5M	62	147.97	S	Cod	7163579|38:G>C-2M	TGCAGCAGCGCGCCCACGGCGCCGAACAGCTCGTGCTCGTCGACACCGAGGTAGGCCTTGGCGAGGAAC	5D	506315877	506315812	569951140	2.62e-24	117	66	1	0	0	5U	559003470	559003402	626841358	1.68e-26	122	69	1	0	0	5M	558470939	558471007	619056011	3.71e-28	128	69	0	0	0	5D	521112099	521112034	584392036	7.46e-25	117	66	1	0	0	HHABBHHHBBAHHHHAHBHBHHHBBHBBABHAAHBAAAHHAABHBHBHABHBBHABHHHHHBBAHAABHHABHBHHBBHBABAHHHHBAAHABHBHBHABHHABHHHHABHABHHBHHABBHBHAHHAHBHBBHAAHHHAHBABAHHHABHHHHHAHHABHAHHBAHBBHHBHAHBHHBHAHHAHHHBHBHBAHHBHABHHBAHAAHBAAAAHHBHHHABHHBA	H	H
5M	63	150.45	S	Cod	7165089|18:G>A	TGCAGCATGCTAAGGGACGTCACTATGAGCTGCTGCTCTCGGACCGAGATCGGAAGAGCGGTTCAGCAG	-	-	-	-	-	-	-	-	-	-	-	-	-	-	-	-	-	-	-	-	-	-	-	-	-	-	-	-	-	-	-	-	-	-	-	-	-	-	-	-	HHABBHHHBBAHHHHAHBHBHHHBBHBBABHAAHHAAAHHAABHHABHABHBBHABAHBHHBBAHAABHHHBHBHHBHHBABAHHHHBAAHABHBHBHABHHABHHHHABHABHHBHHABBHBHAHHAHBHHBHAAHHHAHBABAHHHABHHHHHHHHABHABHBAHBBHHBHAHBHHBHAHHAHHHBHBHBAHHBHABHHBAHAAHBAAAHHHBHHHABHHBA	H	H
5M	64	150.89	S	Cod	7167276|7:C>T-245M	TGCAGTGCGAGAGCACTTGCTGGCCATGGCGCCGCTCTCTAGCTAGCCAACTGCAAATATCAGTCCTAC	5D	507113653	507113719	569951140	1.57e-21	108	67	3	0	0	5U	559323493	559323561	626841358	3.63e-23	111	69	3	0	0	5M	558997289	558997357	619056011	3.73e-23	111	69	3	0	0	-	-	-	-	-	-	-	-	-	-	HHABBHHHBBAHHHHAHBHBHHHBBHBBABHAAHHAAAHHAABHHABHABHBBHABAHBHHBBAHAABHHHBHBHHBHHBABAHHHHBAAHABHBHBHABHHABHHHHABHABHHBHHABBHBHAHHAHBHHBHAAHHHAHBABAHHHABHHHHHBHHABHABHBAHBBHHBHAHBHHBHAHHAHHHBHBHBAHHBHABAHBAHAAHBAAAHHHBHHHABHHBA	H	H
5M	65	154.06	S	Cod	6027711|59:C>G	TGCAGCTTGAGCACCTTGAACCCGTCGTGCACGGCGATGAAGTGGCGGGCGGGGTTGTGCATGAAGGGC	3D	570403287	570403219	619618552	1.22e-22	111	69	3	0	0	5U	561100068	561100003	626841358	3.63e-23	111	66	2	0	0	5M	561059120	561059052	619056011	1.72e-26	122	69	1	0	0	3D	580809141	580809073	629928698	3.47e-23	111	69	3	0	0	HHABBHHHBBABHHBAHBHBHHHBBHBBABHAAHHAAAHHAABHHABHABHBBHABAHBHHBBAHAABHHHBHBHHBHHHABAHHHHBHAHABABHBHABHHABHAHHABHABHHBHHABBHBHAHHHHBHHBHAAHAHAHBABAHHHABHHHHHBHHAHHABHBAHBBHHBHAHBHHBHAHHAAHHBHHHBAHHBHABAHBAHAAHBAAHHHHBBHHABHBBA	H	H
5M	66	155.18	S	Cod	3939043|41:G>A	TGCAGGTAGCGCGCGGCGCAGCGGAGCATGGCGACGTTGGCGACCGTGATGTCGACGTGGACGCCGTAG	5B	637609061	637608993	714805278	1.21e-27	128	69	0	0	0	5U	561428410	561428342	626841358	7.81e-25	117	69	2	0	0	5M	561596432	561596364	619056011	3.71e-28	128	69	0	0	0	5D	525932025	525931957	584392036	7.46e-25	117	69	2	0	0	HHHBBHHHBBABHHBAHBHBHHHBBHBBABHAAHHAAAHHAABHHABAABHBBHABAHBHHBBAHAABHHHBHBHHBHHHABAHHHHBHAHABABHBHABHHABHAHHABHABHHBHHABBHBHAHHHHHHHBHAAHAHAHBABAHHHABHHAHHBHHAHHABHBAHBBHHBHAHBHHBHAHHAAHHBHHHBAHHBHABAHBAHAAABAAHHHHBBHHABHBBA	H	H
5M	67	155.4	S	Cod	7168559|18:A>C-125M	TGCAGAGGACGACACCGCAATCCCTAACGAGGTCAAGCTGCCCATCCTTCGGGAATTCTACCGCCACAT	5A	637283536	637283604	713360525	2.62e-24	117	69	2	0	0	5U	562074861	562074929	626841358	7.81e-25	117	69	2	0	0	5M	562187260	562187328	619056011	3.71e-28	128	69	0	0	0	5D	33524988	33524920	584392036	7.46e-25	117	69	2	0	0	HHHBBHHHBBABHHBAHBHBHHHBBHBBABHAAHHAAAHHAABHHABAABHBBHABAHBHHBBAHAHBHHHBHBHHBHHHABAHHHHBHAHABABHBHABHHABHAHHABHABHHBHHABBHBHAHHHHHHHBHAAHAHAHBABAHHHABHHAHHBHHAHHABHBAHBBHHBHAHBHHBHAHHAAHHBHHHBAHHBHABAHBAHAAABAAHHHHBBHHABHBBA	H	H
5M	68	162.38	S	Cod	7159703|46:C>A	TGCAGTGCATGCTAGTACTCCAGTAGACCTTTCTGAGCAAGTTCATCGGTTAATTTCCTTGACGCGCAC	-	-	-	-	-	-	-	-	-	-	5U	566611298	566611230	626841358	1.68e-26	122	69	1	0	0	-	-	-	-	-	-	-	-	-	-	5D	531932726	531932659	584392036	2.68e-24	115	69	1	1	1	HHHBHAHHBBABHHBAABHHHHHHBHBBABHABHHAAHHHAABHHABAABHBBHABAHBHHBBAHBHBHHHBHBHHABHHABAHHHHBHHHABABBBHAABHABHAHHABHABHHBHHABBHBHHHBHHHHHBHAABAHAHBABAHHHABHHHHHBHHAHHHBHBAHBBHHBHAHBHHHHAHHAAHHBHHHAAHHBHHBAABAHAHABAAHHHHBBHBABHBBA	H	H
5M	69	168.38	S	Cod	7163312|43:A>G	TGCAGAATTCCGCTACGGTGCACCAAAACGGCTGTTTTCGGGCAAGTTCGAACGAGCAGCGAGTGCCGC	-	-	-	-	-	-	-	-	-	-	-	-	-	-	-	-	-	-	-	-	5M	574890261	574890329	619056011	1.72e-26	122	69	1	0	0	-	-	-	-	-	-	-	-	-	-	HHHBHHHHBBHBHHBAABHHHHHHBHBBABHABBHAHHHHAABHHABAABHBBHABAHBHHBBAHHHHHHHBHBAAABHHABAHHHHBHHAABABBBHAHBHABBAHAABHABHHBHHABBHBHHHBHHHHHBHHABAHAHBABAHBHABBHHHHBHHABHHBHBAHHBHHBHAHBHHHHAHBAAHHHHBHAAHHBHHBAAHAHAHHBAHHBBBBBHBABHBBA	H	H
5M	70	168.82	S	Cod	7165496|7:C>T	TGCAGCTCGCTGGCGTGCTCCACCGCAGGACGAGCTCGCCGAGATCGGAAGAGCGGTTCAGCAGGAATG	5D	525247072	525247033	569951140	1.6e-11	75	40	0	0	0	-	-	-	-	-	-	-	-	-	-	5M	574890264	574890224	619056011	1.36e-12	76.8	41	0	0	0	5D	539696685	539696646	584392036	4.55e-12	75	40	0	0	0	HHHBHHHHBBHBHHBAABHHHHHHBHBBABHABBHAHHHHAABHHABAABHBBHABAHBHHBBAHHHHHHHBHBAAABHHABAHHHHBHHAABABBBHAHBHABBAHAABHHBHHBHHABBHBHHHBHHHHHBHHABAHAHBABAHBBABBHHHHBHHABHHBHBAHHBHHBHAHBHHHHAHBAAHHHHBHAAHHBHHBAAHAHAHHBAHHBBBBBHBABHBBA	H	H
5M	71	170.39	S	Cod	7159725|17:C>A	TGCAGTGCTCGTCCGTGCCTCGCCGTCTACGCCGTCCATGAGCTCTGCCTTGACCAGAGAGCCGAGATC	-	-	-	-	-	-	-	-	-	-	-	-	-	-	-	-	-	-	-	-	5M	575708411	575708474	619056011	2.23e-25	119	64	0	0	0	-	-	-	-	-	-	-	-	-	-	HHHBHHHHBBHHHHBAABHHHHHHBHBBABHABBHAHHHHAABBHABAABHBBHABAHBHHBBAHHHHHHHBHHAAABHHABAHBHHBHHAABABBBHAHBHABBAHAABHHBHHBHHABBHBAHHBHHHHHBHHABAHAHBABAHBBABBHHHHBHHABHHBHBAHHBHHBHAHBHHHHAHBAAHHHHBHAAHHBHHBAAHAHABHBAHHBBBBBHBAHHBBA	H	H
5M	72	176.14	S	Cod	7163409|7:G>C	TGCAGAGGTGGCATGCAGCGCTTGTTGACATTTATTTTCGCTTTCGGAAAAGGCGGAGCTACTCCGTTG	-	-	-	-	-	-	-	-	-	-	-	-	-	-	-	-	-	-	-	-	5M	576733568	576733500	619056011	8.02e-25	117	69	2	0	0	-	-	-	-	-	-	-	-	-	-	BAHBHHHHBBHHHHBAABHHHHHBBHBBABHHHBHAHBHHAABBHABAABHBHHABAHBHHBBAHHHHHHHBHHAAABHHABHAHHHBHHAAHABBBHAHBHABBAHAABHHBHHBHAHBBHHAHHHHHHHHBHHABAHHHBBBABBBABBBHHHBHHABHHBHBAHHBHHBHHHBHHHHAHHAAHHHAHHAAHHBHHBAAHAHABHBAHBBBBBBHBAHHBBA	B	A
5M	73	177.94	S	Cod	7162216|23:C>T	TGCAGGGTCTCCAGGCCCGTCGACGGCCATTGCGCGAGGCAGAGCGCGCGCCACGTCTCCGAGATCGGA	-	-	-	-	-	-	-	-	-	-	-	-	-	-	-	-	-	-	-	-	-	-	-	-	-	-	-	-	-	-	-	-	-	-	-	-	-	-	-	-	BHHBHHHHBBHHHHBAABHHHHHBBHBBABHHHBHAHBHHAABBHABAABHBHHABAHBHHBBAHHHHHHHBHHAAABHHABHAHHHBHHAABABBBHAHBBABBAHAABHH-HHBHAHBBHHAHHHHHHHHBHHHBAHHHBBBABBBABBBHHHHHHABHHBBBAHHBHHBHHHBHHHHHHHAAHHHAHHAAHHBHHBAAAAHABHBAHBBBBBBHBAHHBBA	B	H
5M	74	180.21	S	Cod	7164428|26:T>C	TGCAGTCTAATAGCACGAGTGACCATTTGTGGCTCAACTCTTGCCCGAAATGAAATGATCAGGTGAAGA	-	-	-	-	-	-	-	-	-	-	-	-	-	-	-	-	-	-	-	-	5M	578044748	578044680	619056011	1.72e-26	122	69	1	0	0	-	-	-	-	-	-	-	-	-	-	BHHBHHHHBBHHHHBAABHHHHHBBHBBABHHHBHAHBHHAABBHABAABHBHHABAHBHHBBAHHHHHHHBHHAAHBHHABHAHHHBHHAABABBBHHHBBABBAHAABHH-HHHHAHBBHAAAHHHHHHHBHHHBHHHHBBBABBBABBBHHHAHHABHHBBBAHHBHHBHHHBHHHHHHHAABHHAHHHAHHBAHBAAAAHABHBAHBBBBBBHBAHHBBA	B	H
5M	75	182.01	S	Cod	7167568|26:A>G	TGCAGCAACGGCAGGGTTTCAGCTACACAAAGTCGGTTGCGGGGGATCCGAGATCGGAAGAGCGGTTCA	-	-	-	-	-	-	-	-	-	-	-	-	-	-	-	-	-	-	-	-	-	-	-	-	-	-	-	-	-	-	-	-	-	-	-	-	-	-	-	-	BHHBHHHHBBHHHHBAABHHHHHBBHBBABHHHHHAHBHHAABBHABAABHBHHABAHBHHBBAHHHHHHHBHHAAHBHHABHAHHHBHHHABABBBHHHBBABBAHAABHH-HHHAAHBBHAAAHHHHHHHBHHHBHHHHBBBABBBABBBHHHAHHAHHHBBBHHHBHHBHAHBBHHHHHHAABAHAHHHAHHBAHBAAAAHABHBAHBBBBBBHBAHHBBA	B	H
5M	76	184.5	S	Cod	7159197|59:G>A	TGCAGGCGATGACCCAACTGCATCTGGATTTTCCGCGAGACAGCGACGGGGCTATTACAGCTCATCCTG	-	-	-	-	-	-	-	-	-	-	-	-	-	-	-	-	-	-	-	-	-	-	-	-	-	-	-	-	-	-	-	-	-	-	-	-	-	-	-	-	BHHBHHHHBBHHHHBAAHHHHHBBBBBBABHHHBHAHBHHAABBHABAABHBHHABAHBHHBBAHHHHHHHBHHAAHBHHABHAHHHBHHHABABBBHHHBBABBAHAHBHHBHHHAAHBBHAAAHHHHHHHBHHHBHHHHBBBABBBABBBAHHAHHAHHHBBBHHHBHHBHAHBBHHHHHHAABAHAHHHAHBBAHBAAAABABHBAAABBBBBHBAHHBBA	B	H
5M	77	196.52	S	Cod	1042371|9:A>G-235M	TGCAGCTGCATCATCGTTCATTCATTCGTTATTGAAGAACTAATCAGCCGAGATCGGAAGAGCGGTTCA	-	-	-	-	-	-	-	-	-	-	-	-	-	-	-	-	-	-	-	-	-	-	-	-	-	-	-	-	-	-	-	-	-	-	-	-	-	-	-	-	BBHBHHHHHBBHBHHHAHHHHHBBHBBHABHHBBHHHBHHAHBBBHBAABHBAHABAHBHHHBHHHHHHHHBHHBAHBHAHBHHHHHBHHHABABBBHHBBBABBAHAHBBHBHBBAABBBHAHHHHAHHHHBHHHBHHHHBBAABBBHBHBAHAAHBAHHHBBBHHHBAHBHAHBBHHBHHHHHBABABBHAHBHAHBAAHABHBHBAAABBBHBAHAHBHBA	B	B
5M	78	201.1	S	Cod	7168051|14:C>T	TGCAGGAGGACTTGCTTGACTCGGGTCCGATTAGGAGTCGTAGGCGCCACGATTCCGAGATCGGAAGAG	5D	543186211	543186271	569951140	1.23e-17	95.3	61	2	1	1	-	-	-	-	-	-	-	-	-	-	-	-	-	-	-	-	-	-	-	-	5D	557610333	557610393	584392036	3.49e-18	95.3	61	2	1	1	HBHBHHHHHBHHBHHHAHHHHHBBHBBHABHHBBBHHBHHAHBBBHBHABHBAHABAHBHHHBHHHBHBBHBBHBAHBHAHBHHHBHBHHHABABBBHHHBHABBAHAHHBHBHBBAABBBHABHBHAHHHHBHHHBHHHHBBAABBBHHHBAHAAHBAHHHBBBHHHBAHBHAABBHHBHHHHHBABABBHAHBBHHBAHHABHBHBAAABBBHBAHAHHHBA	H	B
5M	79	203.12	S	Cod	7158581|33:A>G-235M	TGCAGCGCACACCTGCACCTGCACCCGCACCACAACGGCAAAGGGCGTGCTGACCTCGTGTCGGAGTCG	-	-	-	-	-	-	-	-	-	-	4U	645588222	645588169	663525381	3.66e-18	95.3	54	1	0	0	5M	594261659	594261591	619056011	3.71e-28	128	69	0	0	0	-	-	-	-	-	-	-	-	-	-	HBHBHHHHHBHHBHHHAHHHHHBBHBBHHBHHBBBHHBHBAHBBBHBHABHBAHABAHBHHHBABBBHBBHBBHBAHBHAHBHHHBHBHHAABABBBHHHBHABBAHAHHBHBHBBAABBBHABHBHAHHHHBHHHBHHHHBBAABBBHHHBAAAAHBAHHHBBBHHHBAHHHAABBHHBHHHHHBABABBHAHBBHHBAHHABHHHBAAABBBHBAHAHHHBA	H	B
5M	80	204.24	S	Cod	7168316|15:A>G	TGCAGTCCGATTAGGACCCTTTCCGACTGGGAGGGGGCTTTGCTTTGCTGCTCCCGAGATCGGAAGAGC	-	-	-	-	-	-	-	-	-	-	-	-	-	-	-	-	-	-	-	-	-	-	-	-	-	-	-	-	-	-	-	-	-	-	-	-	-	-	-	-	HBHBHHHHHBHHBHHHAHHHHHBBHBBHHBHHBBBHHBHBAHBBBHBHABHBAHABAHBHHHBHBBBHBBHBBHBAHBHAHBHHABHBHHAABABBBHHHBHABBAHAHHBHBHBBAABBBHABHBHAHHHHBHHHBHHHHBHAABBBHHHBAAAAHBAHHHBBBAHHBAHHHAABBHHBHHHHHBABAHBHAHBBHHBAHHABHHHBAAABBBHBAHAHHHBA	H	B
5M	81	206.26	S	Cod	5009207|14:A>C-6M	TGCAGATATCTTGGACTTGCAGTCGACTGGAGTGGGAGCCGAGATCGGAAGAGCGGTTCAGCAGGAATG	1A	573410414	573410453	598660471	1.6e-11	75	40	0	0	0	-	-	-	-	-	-	-	-	-	-	-	-	-	-	-	-	-	-	-	-	-	-	-	-	-	-	-	-	-	-	HBHBHHHHHBHHBHHHAHHHHHBBHBBHHBHHBBBBHBHBHBBBBHHHABHBAHABAHBHHHBHBBBHBBHBBHBAHBHABBHHABHBHHAABABBBHHHBHABBAHAHABHBHBBAHBBBHABHBHAHHHHBHHHBHHHHBBAABBBHHHBAAAAHBAHHHBBBAHHBAHHHAABBHHBHHAHHBABAHBHAHBBHHBAHHABHHHBAAABBBHBAHAHHHBA	H	B
5M	82	210.89	S	Cod	7164184|40:T>A-235M	TGCAGGCTGCCGACCGCTTGATGCTCTTTTTTATAAATAGTATGCGGCGGCCGTCGTCCATGGAGGCGA	5D	550947616	550947552	569951140	9.41e-24	115	65	1	0	0	-	-	-	-	-	-	-	-	-	-	5M	599303157	599303089	619056011	3.71e-28	128	69	0	0	0	5D	565019714	565019650	584392036	2.68e-24	115	65	1	0	0	HBHHHHHAHBHHBHHHABHHHHBBHBBHBBHHBBBBHHHBHHBBBAHHABH-AHABAHBHHHHHBBBHBBHBBHBAHBHAB-HHABBBHHAABABBBHHHBBA-BAHAHHBHBHBBAHBBBHABHHHAHHHHBHHHBHHHHBHAABBBAHHBAAAAHBAHHHBBBAHHBAHHHAABBHHBHHHHHBAHAHBHAHBBBHBAHHABHHHHAAABBBHHAHAHHBBA	H	B
5M	83	215.05	S	Cod	7171167|55:C>G-245M	TGCAGCTGGAGGCGGCGGTCCTCGTCAGCGGGCTCGTCCTCGCCGCGATGGTGCTCAACGGCATCACCC	4A	617862025	617861957	754227511	2.62e-24	117	69	2	0	0	4U	650761193	650761125	663525381	7.81e-25	117	69	2	0	0	5M	601197395	601197327	619056011	1.72e-26	122	69	1	0	0	-	-	-	-	-	-	-	-	-	-	HBHHHHHAHBHHBHHHABHHHHBHHBBHBBBBBBBBHHHBAHHBBAHHHBHBABABAHBHHHHHBHBHBBHBBHBHHBHABBHBABBBHHHABABBBHHHBBABBAHABHBHBABBAHBBBHABHHHHHHHHBHHHBHHHHBHAABHBAHABAAAAHBAHHHBBBAHHBAHHHAABBHHBHHHHBBAHAHBHAHBBBHBAHHABHHHHAAABBBHHAHAAHBBA	H	B
5M	84	216.39	S	Cod	7164795|15:C>T-25M	TGCAGACTGGAGGAGCCGCTGCCTGCGGGGGCCGAGATCGGAAGAGCGGTTCAGCAGGAATGCCGAGAC	-	-	-	-	-	-	-	-	-	-	-	-	-	-	-	-	-	-	-	-	-	-	-	-	-	-	-	-	-	-	-	-	-	-	-	-	-	-	-	-	HBHHHHHAHBHHBHHHABHHHHBHHBBHBBBBBBBBHHHBAHHBBAHHHBHBHBABAHBHBHHHBHBHBBHBBHBHHBHABBHBABBBHHHABABBBHHHBBABBAHABHBHBABBAHBBBHABHHHHHHHHBHHHBAHHHBHAABHBAHABAAAAHBAHHHBBBAHHBAHHHHABBHHBHHHHBBAHAHBHAHBBBHBAHHABHHHHAAABBBHHAHAAHHHA	H	B
5M	85	220.69	S	Cod	5004936|31:G>C-2U	TGCAGATGAAGTAGTTTGTGCCGCGTGCGAGGGTGACGCGGTCGGCGCCGAGATCGGAAGAGCGGTTCA	5D	554867117	554867068	569951140	9.54e-14	82.4	50	2	0	0	-	-	-	-	-	-	-	-	-	-	-	-	-	-	-	-	-	-	-	-	5D	568658946	568658897	584392036	2.72e-14	82.4	50	2	0	0	HBHHHHBAHBHHBHHHHBHHHHBHHBBHBBBBBBBBHHHBAHHBBAHHHBHAHBAHAHBHBBHHBHBHBBHBBHBHHBHABHHBABBBHHHABABBBHHHBBAHBAHABHBHHABBAHBHHHABHHHHHHBHHHHHBAHHHBHAABHBAHABAAAAHBAHHHBHBAHHBAHHHHABBHHBHHHHBBAHABBHAHBHBHBAHAABHHHHAAABHBHHAHAAHAHB	H	B
5M	86	225.49	S	Cod	1143827|23:G>A-25M	TGCAGAGGGAACTCGAGGGGCACGCCGAAGGCGGCCATGAGGAGGATGAGGCCGCGGGCGTCCCTGGCG	4A	613104990	613105058	754227511	1.21e-27	128	69	0	0	0	4U	654662400	654662332	663525381	3.63e-23	111	69	3	0	0	5M	606593270	606593202	619056011	3.71e-28	128	69	0	0	0	5D	572534008	572533940	584392036	1.6e-26	122	69	1	0	0	HBHHAHBAHBHHBHHHHBHHHHBHHBBHBBBBBBBBHHBHHHHBBHHBHBHAHBAHAHBHBBHHBHBHBBHBBHBHHBHABHHBABBBHHHAHAHBBHAHBBAHHAHHBHBHHAHBAHBHHHABHHHHAHHHBHHHBAHHBBHAABHBAHABAAAAABHHHHBHBAHHBAAHHHABBHHBHHHHBBAHABBBAHBHBHBAHAABHHHHAAABHBHHABAAHAHB	H	B
5U-1	1	0	S	Cod	5988838|27:A>G-57U	TGCAGGTTCGGTTTTACCATCATCACCATGACCATGCCATGCACCGCCCCCGACACCTTGACCCTCGCC	-	-	-	-	-	-	-	-	-	-	5U	377942478	377942410	626841358	3.61e-28	128	69	0	0	0	-	-	-	-	-	-	-	-	-	-	-	-	-	-	-	-	-	-	-	-	HBHHHBBBAABAABAHABBHHBAAAABBBABABBAHHAAHBHBHBHHBAAHHAHHHHHBBAHHBHHAAAABHHABHBHHAAHHBAHHHAAHABAHABBABABHBBHBAAHHBHHBHHAAHHBBAAAHABBAHHBAHABHHAHHAHHHAABHBHBHABHABHHBHHHABAHBHAHHHHAAABBAHHBHHHABBAHHHBHHAHBHAHHHHAHAHHHHAHBBABAHH	H	B
5U-1	2	2.25	S	Cod	3023973|35:G>A	TGCAGAAGCTGTATCTGTTCAACAACTTGCTCCACGGCCCGAGATCGGAAGAGCGGTTCAGCAGGAATG	-	-	-	-	-	-	-	-	-	-	5U	375727579	375727619	626841358	1.33e-12	76.8	41	0	0	0	-	-	-	-	-	-	-	-	-	-	-	-	-	-	-	-	-	-	-	-	HBHBHBBHAABAABAHABBHHBAAAABBBABABBAHHAAHBHBHBHHBAAHHAHHHHHBBAHHHHHAAAABHHAHHBHHAAHHBAHAHAAHABAHABBABABBBBHBAAHHBHHBHHAAAHBBAAAHABBAHHBAHABHHAHHAHHHAABHBHBHABHABHHBHHHABAHBHAHHHHAAAHBAHHBHHHABBAAHHBHHAHBHAHHHHAHAHHHHAHBBABHHH	H	B
5U-1	3	2.92	S	Cod	5980444|25:T>A-5U	TGCAGAAGATGGTCCAAGGTCGAGCTGCACCTGGCATTTCCCTTCCATTTCCTTTCTAGGAATTGATTA	5A	423146041	423146086	713360525	5.74e-11	73.1	46	1	1	1	5U	372579624	372579692	626841358	3.61e-28	128	69	0	0	0	5M	357991623	357991667	619056011	3.79e-13	78.7	45	1	0	0	5D	338346844	338346889	584392036	1.64e-11	73.1	46	1	1	1	HBHBHBBHAABAABAHABBHHBAAAABBBABABBAHHAAHBHBHBHHBAAHHAHAHHHBBABHBHHAAAABHHAHHBHHAAHHBAHAHAAHABAHABBABABBBBHBAAHHBHHBHHAAAHBBAAAHABBAHHBAHABHHAHHAHHHAABHBHBHABHABHHBHHHABAHBHAHHHHAAAHBAHHBHHHABBAAHHBHHAHBHAHHHHAHAHHHHAHBBABHHH	H	B
5U-1	4	4.94	S	Cod	6039850|53:T>G	TGCAGTTGGACACTCTTCTCCAGCACCCATTCATCCCCGCCCTCTGATTGTATTTAGACCTTGAGATGG	-	-	-	-	-	-	-	-	-	-	5U	333056217	333056285	626841358	7.81e-25	117	69	2	0	0	-	-	-	-	-	-	-	-	-	-	-	-	-	-	-	-	-	-	-	-	HBHBHHBHAABAABAHABHHHBAAAABBBABABBAHHAAHBHBHBHHBAABHAHAHHHBBAHHBHAAAAABHHAHHBHAAABABAHAHAAHABAHABBABABBBBHBAHHHBHHBHHAAAHBBAAAHABBAHHBAHABHHAHHAHHHAABHBHBHABHABHHBHHHABAHBHAHHHHAAAHBAHHBHHHABBAAHHBHHAHBHAHHHHAHAHHHHAHBBABHHH	H	B
5U-1	5	6.96	S	Cod	4002634|29:A>T	TGCAGCTTGCCTGTTACGCATCATATAAAATGGATCACGCGACCCGAGATCGGAAGAGCGGTTCAGCAG	5D	266866685	266866730	569951140	7.38e-15	86.1	46	0	0	0	5U	305509220	305509265	626841358	2.2e-15	86.1	46	0	0	0	5M	298014066	298014111	619056011	1.05e-13	80.5	46	1	0	0	5D	278055201	278055246	584392036	2.1e-15	86.1	46	0	0	0	HBHBHHBHAABAABAHABHHHBAAAABBBABABBAHHAAHBHBHBHHBAABBAHABHHBBAHHBHAAAAABBHAHHBHAAABABAHAHAAHABAHABBABABBBBHBAHHHBBHBHHAAABBBAAAHABBAHBBAHABHHAHHAHHHAABHBHBHABHABHHBHBHABAHBHAHHHHAAAHBHHHBHHHABBAAHBBHHAHBHAHHHHAHAHHHHAHBBABHHH	H	B
5U-1	6	8.08	S	Cod	7168662|6:A>G	TGCAGCAGTAGCTAGCGAAGGACTGCACAGGTAGCGGTAGCTAACGGCGGACGGTGGCGGCGCGATCCG	-	-	-	-	-	-	-	-	-	-	5U	342754937	342755005	626841358	1.68e-26	122	69	1	0	0	-	-	-	-	-	-	-	-	-	-	-	-	-	-	-	-	-	-	-	-	HBHBHBBHAABAABAHABBHHBAAAABBBABABBAHHAAHBHBHBHHBAAHBAHABHHBBAHHBHAAAAABBHAHHBHAAABABAHAHAAHABAHABBABABBBBHBAAHHBBHBHHAAABBBAAAHABBAHBBAHABHHAHHAHHHAABHBHBHABHABHHBHBHABAHBHAHHHHAAAHBAHHBHHHABBAAHBBHHAHBHAHHHHAHAHHHHAHBBABHHH	H	B
5U-1	7	8.52	S	Cod	6018250|9:G>A-15U	TGCAGGAGTGGCGGTGTAGCACGAAAGAAGAGACATGATGGATGGGCGAGCCGAGATCGGAAGAGCGGT	-	-	-	-	-	-	-	-	-	-	5U	357724935	357724987	626841358	2.83e-19	99	53	0	0	0	5M	346041337	346041379	619056011	1.05e-13	80.5	43	0	0	0	-	-	-	-	-	-	-	-	-	-	HBHBHBBHAABAABAHABBHHBAAAABBBABABBAHHAAHBHBHBHHBAAHBAHABHHBBAHHBHAAAAABBHAHHBHAAABHBAHAHAAHABAHABBABABBBBHBAAHHBBHBHHAAABBBAAAHABBAHBBAHABHHAHHAHHHAABHBHBHHBHABHHBHBHABAHBHAHHHHAAAHBAHHBHHHABBAAHBBHHAHBHAHHHHAHAHHHHAHBBABHHH	H	B
5U-1	8	9.42	S	Cod	7173771|56:G>C-5U	TGCAGCAGCACATCCACCATGTCCTTCACCACGAAGCTCTCCCCCTCGCGGCGACGGCGCTCGCTGTGC	5B	381875018	381875086	714805278	2.62e-24	117	69	2	0	0	5U	374972046	374972114	626841358	3.61e-28	128	69	0	0	0	5M	359567863	359567931	619056011	8.02e-25	117	69	2	0	0	5D	339946674	339946606	584392036	7.46e-25	117	69	2	0	0	HBHBHBBHAABAABAHABBHHBAAAABBBABABBAHHAAHBHBHBHHBAAH-AHHBHHBBAHHBHHAAAABBHAHHBHHAABHBAHAHAAHABAHABBABABBBBHBAAHHBBHBHHAAABBBAAAHABBAHBBAHABHHAHHAHHHAABHBHBHHBHABHHBHBHABAHBHAHHHHAAAHBAHHBHHHABBAAHBBHHAHBHAHHHHAHAHHHHHHBBABHHH	H	B
5U-1	9	10.77	S	Cod	5979799|30:G>A-135U	TGCAGTTTAGTCGTTTGGACGAGAACTGTAGGTGCTTGTGCTAGTTGCTCTCAGTCTCAGATATCCTTT	5A	428035005	428034952	713360525	2.64e-19	100	54	0	0	0	5U	376872537	376872469	626841358	3.61e-28	128	69	0	0	0	5M	363538107	363538054	619056011	8.08e-20	100	54	0	0	0	5D	342993690	342993637	584392036	3.49e-18	95.3	54	1	0	0	HBHHHBBHAHBAABAHABBHHBAAAABBBABABBAHHAAHBHBHBHHBAAHBAHHBHHBBA-HBHHAAAABBHAHHBHHAABHBAHAHAAHABAHABBABABHBBHBAAHHBBHBHHAAHBBBAAAHABBAHBBHHABHHAHHAHHHAABHBHBHHBHABHHBHBHABAHBHAHHHHAAAHBAHHBHHHABBAAHBBHHAHBHAHHHHAHAHHHHAHBBABHHH	H	B
5U-1	10	11.67	S	Cod	5363343|37:C>G-157U	TGCAGCCAACGGCGGACGGCGCCTCCGCGATCTCTGCCGCGGCGGTGGCCGAGATCGGAAGAGCGGTTC	5A	428605014	428605064	713360525	1.23e-17	95.3	51	0	0	0	5U	377767108	377767158	626841358	1.7e-16	89.8	51	1	0	0	5M	364572950	364573000	619056011	8.14e-15	84.2	51	2	0	0	5D	343680795	343680845	584392036	3.49e-18	95.3	51	0	0	0	HBHHHBBHAABAABAHABBHHBAAAABBBABABBAHHAAHBHBHBHHBAAHBAHHBHHBBAHHBHHAAAABBHAHHBHHAABHBAHAHAAHABAHABBABABHBBHBAAHHBBHBHHAAHHBBAAAHABBAHBBAHABHHAHHAHHHAABHBHBHHBHABHHBHBHABAHBHAHHHHAAAHBAHHBHHHABBAAHBBHHAHBHAHHHHAHAHHHHAHBBABAHH	H	B
5U-1	11	15.3	S	Cod	6042854|40:A>G	TGCAGATAATGATGGCGGCCACAGCGCTCTACGCCTTCCCATCGCTGCGGCACCTCCCTGGGTGGAACA	-	-	-	-	-	-	-	-	-	-	5U	381745749	381745681	626841358	1.68e-26	122	69	1	0	0	-	-	-	-	-	-	-	-	-	-	-	-	-	-	-	-	-	-	-	-	HBHAHBBBAABAHBAHABBHHBAAAAHBBABABBAHHAHHBHBHBHHBAAHBAHHBHHBBAHABHHAAAABBHAHHBHHAABHBAHAHAAHHBAHABBABAHHBHHBAAHHBBHBHHAAHBBBAHAHABBAHBBAHABHHAHHAHHHAABHBHBHABHABHHBHBHABAHBHAHHHHAAABBAHHBHHHHBBAHHBBHHAHBHAHHHHAHABHHHAHBBABAHH	H	B
5U-1	12	17.32	S	Cod	1206583|29:G>C-567U	TGCAGCTACGCGCTCAGCTACCGCGACGGGTCCTACTCCCGCGGCGTGCTGGCGCACGACAGGCTGAGC	5A	438278862	438278794	713360525	1.21e-27	128	69	0	0	0	5U	383315409	383315341	626841358	7.81e-25	117	69	2	0	0	5M	372557980	372557912	619056011	3.73e-23	111	69	3	0	0	5D	350145651	350145583	584392036	7.46e-25	117	69	2	0	0	HBHAHBBBAABAHBAHABBHHBAAAAHBBABABBAHHAHHBHBHHHHBAAHBAHHBHHBHAHABHHAAAABBHAHHBHHAABABAHHHAAHHBAHABBABAHHBHHBAAHHBBHBHHAAHBBBAHAHABBAHBBAHABHHAHAAHHHAABHBHBHABHABHHBABBABAHBHAHHHHAAAHBAHHBHHHHBBAHHBBHHAHBHAHHHBAHABHHHAHBBABAHH	H	B
5U-1	13	17.76	S	Cod	2276318|9:C>T	TGCAGCTGCCTGTCGTCGTCGATGTTGAACTCGTGCTCGAGGTCGTCGATGTCCTCCTCGTCCTCGTCG	5A	438597690	438597758	713360525	5.62e-26	122	69	1	0	0	5U	383769925	383769993	626841358	7.81e-25	117	69	2	0	0	5M	373442171	373442239	619056011	1.72e-26	122	69	1	0	0	5D	350695673	350695741	584392036	1.6e-26	122	69	1	0	0	HBHAHBBBAABAHBAHABBHHBAAAABBBABABBAHHAHHBHBHHHHBAAHBAHHBHHBHAHABHHAAAABBHAHHBHHAABABAHHHAAHHBAHABBABAHHBHHBAAHHBBHBHHAAHBBBAHAHABBAHBBAHABHHAHAAHHHAAHHBHBHABHABHHBABBABAHBHAHHHHAAAHBAHHBHHHHBBAHHBBHHAHBHAHHHBAHABHHHAHBBABAHH	H	B
5U-1	14	18.43	S	Cod	7171219|18:A>C	TGCAGCTTGTTCCGTCAGACATGACGCGAATCGTGACCTCGCCCCCTTCAATAATGCATGACGTAACCG	5D	343046230	343046298	569951140	2.62e-24	117	69	2	0	0	5U	385820260	385820328	626841358	7.81e-25	117	69	2	0	0	-	-	-	-	-	-	-	-	-	-	5D	353591426	353591494	584392036	7.46e-25	117	69	2	0	0	HBHAHBBBAABAHBAHABBHHBAAAABBBABABBAHHAHHBHBHHHHBAAHBAHHBHHBHAHABHHAAAABBHAHHBHHAABABAHHHAAHHBAHABBABAHHBHHBAAHHBBHBHHAAHBBBAHAHABBAHBBAHABHHAHAAHHHAAHHBHBHABHABHHBABBABAABHAHHHHAAAHBAHHBHHHHBHAHHBBHHAHBHAHHHHAHABHHHAHBBABAHH	H	B
5U-1	15	18.87	S	Cod	983145|45:G>A	TGCAGTCGTCGTTGCAGATCTGTGCGTGATTCTGTGAGACCAGGCGTGGTCAACCGAACCGAGATCGGA	5D	343939285	343939225	569951140	1.57e-21	108	61	1	0	0	5U	387101599	387101539	626841358	1.01e-23	113	61	0	0	0	5M	380873852	380873824	619056011	6.38e-06	54.7	29	0	0	0	5D	354475845	354475785	584392036	4.49e-22	108	61	1	0	0	HBHAHBBBAABAHBAHABBHHBAAAABBBABABBAHHAHHBHBHHHHBAAHBAHHBHHBHAHABHHAAAABBHAHHBHHAABABAAHHAAHHBAHABBABAHHBHHBAAHHBBHBHHAAHBBBAHAHABBAHBBAHABHHAHAAHHHAAHHBHBHABHABHHBABBABAABHAHHHHAAAHBAHHBHHHHBHAHHBBHHAHBHAHHHHAHABHHHHHBBABAHH	H	B
5U-1	16	19.31	S	Cod	1133764|20:G>A-35U	TGCAGCGGCGGTGGCGGCACGAAGGACTCCTGGACGCGCACCGTCATGGTCTCCGAGATCGGAAGAGCG	5A	444432173	444432119	713360525	7.33e-20	102	55	0	0	0	5U	389375717	389375663	626841358	2.19e-20	102	55	0	0	0	5M	383415718	383415664	619056011	1.05e-18	97.1	55	1	0	0	5D	356790252	356790202	584392036	1.63e-16	89.8	51	1	0	0	HBHAHBBBAABAHBAHABBHHBAAAABBBABABBAHHAHHBHBHHHHBAAHBAHHBHHBHAHABHHAAAABBHAHHBHHAABABAAHHHAHHBAHABBABAHHBHHHAAHHBBHBHHAAHBBBAHAHABBAHBBAHABHHAHAAHHHAAHHBHBHABHABHHBABBABAABHAHHHHAAAHBAHHBHHHHBHAHHBBHHAHBHAHHHHAHABHHHHHBBABAHH	H	B
5U-1	17	19.98	S	Cod	7168288|7:T>C	TGCAGTATCCTGCTGGTACTGCCAGTACAACCGTGGCATGATGTCCCGAGCCGAGATCGGAAGAGCGGT	-	-	-	-	-	-	-	-	-	-	-	-	-	-	-	-	-	-	-	-	-	-	-	-	-	-	-	-	-	-	-	-	-	-	-	-	-	-	-	-	HBHAHBBBAABAHBAHABBHHBAAAABBBABABBAHHAHHBHBHHHHBAAHBAHHBHHBHAHABHHAAAABBHAHHBHHAABABAAHHHAAHBAHABBABAHHBHHHAAHHBBHBHHAHHBBBAHAHABBAHBBAHABHHAHAAHHHAAHHBHBHABHABHHBABBABAABHAHHHHAAHHBAHHBHHHHBHAHHBBHHAHBHAHHHHAHABHHHHHBBABAHH	H	B
5U-1	18	20.42	S	Cod	5984590|33:A>T-457U	TGCAGCGCACTCGTGCGATCGCCAGCCACGGTGAACAGGAGGCGTCGGTAAAGCTAGCTGGCTGCTCCA	5D	352858715	352858647	569951140	2.62e-24	117	69	2	0	0	5U	396188219	396188151	626841358	3.61e-28	128	69	0	0	0	5M	388788160	388788092	619056011	3.73e-23	111	69	3	0	0	5D	363309960	363309892	584392036	7.46e-25	117	69	2	0	0	HBHAHBBBAABAHBAHABBHHBAAAABBBABABBAHHAHHBHBHHHHBAAHBAHHBHHBHAHABHHAAAABBHAHHBHHAABABAAHHHAAHBAHABBABAHHBHHHAAHHBBHBHHAHHBBBAHAHABBAHBBAHABHHAHAAHHHAAHHBHBHHBHABHHBABBABHABHAHHHHAAHHBAHHBHHHHBHAHHBBHHAHBHAHHHHAHABHHHHHBBABAHH	H	B
5U-1	19	24.28	S	Cod	996339|16:T>A-567U	TGCAGTAGATCGCACATGCAATGCAAACCCTAGCAACTAGGCTACAGGATAGTACAAAAGGCGCGGGTA	5D	355148934	355148866	569951140	1.21e-27	128	69	0	0	0	5U	398378025	398377957	626841358	3.61e-28	128	69	0	0	0	-	-	-	-	-	-	-	-	-	-	5D	365497604	365497536	584392036	3.44e-28	128	69	0	0	0	HBBAHBBBAABAHBAHHBBHHBAHAABBBABABBAHHAHBBHBBHHHBAAHBAAHBHHBHAHABHHAAAAHBHAHHBHHAABABHAHHAAAHBAHABBABAHHBHHAAAHHBBHBHHAHHBBBAHAHAHBAHBBAHHBHHHHAAHHHAAHHBHBHHBHABHHBABBHBHABHAHHHHAAHHBAHHBHHHABHAHHBBHHAHBHAHHAHHHABHHHHHBBABAHH	H	B
5U-1	20	24.95	S	Cod	7171321|49:G>A	TGCAGGTTGCTCATGGCGGCGCCGAGGAGGCTCTGCTGATCCCACGACTGTTGAGCGGGGCCGAGATCG	5A	456513338	456513276	713360525	1.22e-22	111	63	1	0	0	5U	402185742	402185682	626841358	2.83e-19	99	63	1	1	2	-	-	-	-	-	-	-	-	-	-	-	-	-	-	-	-	-	-	-	-	HBBAHBBBAABHHBAHHBBHHBAHAABBBABABBAHHAHBBHBBHHHBAAHBAAHBHHBHAHABHHAAAAHBHAHHBHHAABABHHHHAAAHBAHABBABAHHBHHAAAHHBBHBHHAHHBBBAHAHHHBAHBBAHHBHHHHAAHHHAAHHBHBHHBHABHHBABBHBHABHAHHHHAAHHBAHHBHHHABHAHHBBHHAHBHAHHAHHHABHHHHHBBABAHH	H	B
5U-1	21	26.75	S	Cod	6037366|51:A>G	TGCAGGACCTTGATGAAGTTCAACGAATGCGGGTGCTAATGGTGATGTGGCATTGTTGGCATGTCCGAG	5A	459949725	459949791	713360525	3.38e-23	113	67	2	0	0	5U	408917760	408917826	626841358	4.67e-27	124	67	0	0	0	5M	398038434	398038500	619056011	1.04e-23	113	67	2	0	0	5D	371751261	371751327	584392036	4.49e-22	108	67	3	0	0	HBBAHBBBAABHHBAHHBBHHBAHAAHBBABABBAHHHHHBHBBHHHBAAHBAAHBHHBHAHABHHAAAAHBHAHHBHHAABABHAHHAHAHBAHABBABAHHBHHAAAHHBBHBHHAHHBBBAHABHHBAHBBAHHBHHHHAAHHHAAHHBHBHHBHHBHHBABBHBHABHAHHHHAAHABAHHBHHHABHAHHBBHHAHBHAHHAHHHABHHHHHBBABAHH	H	B
5U-1	22	26.97	S	Cod	7165142|6:C>T-15U	TGCAGCCCCAAAAGGCCAAGAACCACGCTGCGACGTGCCCGAGATCGGAAGAGCGGTTCAGCAGGAATG	-	-	-	-	-	-	-	-	-	-	5U	410120214	410120174	626841358	6.17e-11	71.3	41	1	0	0	5M	400011445	400011479	619056011	1.37e-07	60.2	35	1	0	0	-	-	-	-	-	-	-	-	-	-	HBBAHHBBAABHHBAHHBBHHBAHAAHBBABABBAHHHHHBHBBHHHBAAHBAAHBHHBHAHABHHAAAAHBHAHHBHHAABABHAHHAHAHBAHABBABAHHBHHAAAHHBBHBHHAHHBBBAHABHHBAHBBAHHBHHHHAAHHHAAHHBHBHHBHHBHHBABBHBHABHAHHHHAAHABAHHBHHHABHAHHBBHHAHBHAHHAHHHABHHHHHBBABAHH	H	B
5U-1	23	27.41	S	Cod	7159070|10:C>G-15U	TGCAGGAGGGCGAGAGGGGTCCAGAGAGAAGAGGACGGCATGAGGGAACTGTGGGACATGCACGGGCAC	-	-	-	-	-	-	-	-	-	-	5U	416698204	416698136	626841358	1.68e-26	122	69	1	0	0	-	-	-	-	-	-	-	-	-	-	-	-	-	-	-	-	-	-	-	-	HBBAHHBBAABHHBAHHBBHHBAHAAHBBABABBAHHHHHBHBBHHHBAAHBAAHBHHBHAHABHHAAAAHBHAHHBHHAABABHAHHAHAHBAHABBABABHBHHAAAHHBBHBHHAHBBBBAHABHHBAHBBAHHBHHHHAAHHHAAHHBHBHHBHHBHHBABBHBHABHAHHHHAAHABAHHBHHHABHAHHBBHHAHBHAHHAHHHABHHHHHBBABAHH	H	B
5U-1	24	29.21	S	Cod	7164169|45:T>C	TGCAGGCGGGCTCGTCTGTCTGGTCTCGGGTGTACACCAGTAGTCTAGTACATGCACACAGCCTCGCAC	2D	538160325	538160284	656544405	1.23e-12	78.7	42	0	0	0	5U	418380528	418380594	626841358	1.01e-23	113	67	2	0	0	-	-	-	-	-	-	-	-	-	-	3D	294488959	294489000	629928698	3.52e-13	78.7	42	0	0	0	HBBAHBBBAABHHBAHHBBHHBAHAAHBBABABBAHHHHABHBBHHHBAAHBAAHBHHBHAHABHHHAAAHBHAHHBHHAABHBHAHHAHAHBAHABBABABHBHHAAAHHBBHBHHAHBBBBAHABHHBAHBHAHHBHHHHAAHHHAAHHBHHHBBHHBHHBABBHBHABHAHHHHAAHABAHHBHHHAHHAHHBBHHAHBHAHHAHHHABHHHHHBBABAHH	H	B
5U-1	25	34.72	S	Cod	7166802|63:T>C	TGCAGCCTCTCCAGCACGTTCTCCGTGCTCACGTCCCTCCTAAGGCTCTCCTCGCAGGCCTTCTTGAGG	5B	441114698	441114766	714805278	5.62e-26	122	69	1	0	0	5U	420101947	420102015	626841358	7.81e-25	117	69	2	0	0	5M	408729027	408729095	619056011	8.02e-25	117	69	2	0	0	-	-	-	-	-	-	-	-	-	-	HBBHHBBBAABHABAHHBBHHBAHAAHHBABHBBAHHHBHBHBBHHHHAAHBAAHBHHBAAHABBHHAAAHBHHAHBBHAABHBHABHAHAHBAHABBABABHBHHHAHHHBBHBHHAHHBHBAHABAHBAHBHAHHBHBHHAAHHHAAHHBAHHBBHHBHHBABBHBHAHHAHHHHAAHABAHHBHHHAHHAHHBBHAAHBHAHHAHHAABHHHHBBBABAHH	H	B
5U-1	26	35.39	S	Cod	3938509|12:C>T	TGCAGATCCTGACGCACTCCGCTCCGCCGCCGAGATCGGAAGAGCGGTTCAGCAGGAATGCCGAGACCG	5A	472985628	472985659	713360525	4.47e-07	60.2	32	0	0	0	-	-	-	-	-	-	-	-	-	-	-	-	-	-	-	-	-	-	-	-	-	-	-	-	-	-	-	-	-	-	HBBHHBBBAABHABAHHBBHHBAHAAHHBABHBBAHHHBHBHBBHHHHAAHBAAHBHHBAAHABBHHAAAHBHHAHBBHAABHBHABHAHAHBAHABBABABHBHHHAHHHBBHBHHAHHBHBAHABAHBAHBHAHHBHBHHAAHAHAAHABAHHBBHHBHHBABBHBHAHHAHHHHAAHABHHHBHHHAHHAHHBBHAAHBHAHHAHHAABHHHHBBBABAHH	H	B
5U-1	27	37.41	S	Cod	7168410|39:A>T	TGCAGTTGGAGAGCTGCTGCATCCCCACACAGACCAACCAGTCTCCCGAGATCGGAAGAGCGGTTCAGC	-	-	-	-	-	-	-	-	-	-	5U	421813418	421813371	626841358	1.7e-16	89.8	48	0	0	0	-	-	-	-	-	-	-	-	-	-	-	-	-	-	-	-	-	-	-	-	HBBHHBBBAABHABAHHBBHHBAHAAHBBABHBBAHHHBHBHBBHBHHAAHBAAHBHHBAAHABBHHAAAHBHHAHBBAAABBBHABHAHAHBAHABBABABABHHHAHHHBBHBHHAHHBHBAHABABBAHBHAHHBHBHHAAHAHAAHABAHHHBHHBHHBABBHBHAHHAHHHHAAHABHHHBHHHAHHAHHBBHAAHBHAHHAHHAABHHAABBBABAHH	H	B
5U-1	28	39.43	S	Cod	7159510|10:T>C-357U	TGCAGTACGTTTGCACCCTCTTGCATAGGACTCCACTCGTTGAAGGCATATATACTGCCTCCAGGGTGA	-	-	-	-	-	-	-	-	-	-	5U	421916594	421916526	626841358	7.81e-25	117	69	2	0	0	-	-	-	-	-	-	-	-	-	-	-	-	-	-	-	-	-	-	-	-	HBBHHBBBAABHABAHHBHHHBAHAAHHBABHBBAHBHBHBHBBHBHHAAHBAAHBHHHAAHABBHHAAAHBHHAHBBAAABBBHABHAHAHBAHABBABABABHHHAHHHBBHBHHAAHBHBAHABABBAHBHAHHBHHHHAAHAHAAHABAHHBBHHBHHBABBHBHAHHAHHHHAAHABAHHBHHHAHHAHHBBAAAHBHAHHAHHAABHHAABBBABAHH	H	B
5U-1	29	45.65	S	Cod	7168382|21:C>A-6M	TGCAGTGGGAGGGAAACGTTGCGACCGAGATCGGAAGAGCGGTTCAGCAGGAATGCCGAGACCGATCTC	-	-	-	-	-	-	-	-	-	-	-	-	-	-	-	-	-	-	-	-	-	-	-	-	-	-	-	-	-	-	-	-	-	-	-	-	-	-	-	-	HBBHHBBBAABHABAHHABHHHAAAAHHBABHBBAHHHBHBHBBHBHBAAHBAAHBHHHAAHHHBHHAAAHBHHAHBBAHABBBHABHHHAHBAHAAHABABABHHHAHHHBBHBHBAAHBHBAHAHABBAHBAAHHBHHHHAAHAAAAHABABHHBBHBHBBABBHBHAAHAHHHHAAHABAHHBHHHAHHAHHBBAAAHBBAHHAHHAABAHAHBBBABAHA	H	B
5U-1	30	48.13	S	Cod	7173469|53:G>T-5U	TGCAGGATCCCCGTCGCCACGGGCATCATCATGACGGTGCAGGGCGTGTTGTGGATCCACATACTGATG	3B	264319346	264319278	851934019	2.62e-24	117	69	2	0	0	5U	424118219	424118287	626841358	3.61e-28	128	69	0	0	0	5M	414581017	414580949	619056011	1.72e-26	122	69	1	0	0	3D	179315338	179315270	629928698	7.46e-25	117	69	2	0	0	HBBHHBBBAABHABAHHABHHHAAAAHHBABHBBAHHHBHBHHBHBHBAAHBAAHBHHHAAHHBBHHAAAHBHHAHBBAHHBBBHABHHHAHBAHAAHABABABHHHAHHHBBHBHBAAHBHBAHAHABBAHBHAHHBHHHHAHHHHAAHABABHHBBHBHBBABBHBHAHHAHHHHAAHABAHHBHHHAHHAHHBBAAAHBBAHHAAAAHBAHAHBBBABAHA	H	B
5U-1	31	51.06	S	Cod	7159045|42:C>G-5U	TGCAGGAGCTCGTCCCCAACATGGAGAAGGTAATTAACCAAGCAACCAATCAATCAATCAAAGCCGTAC	-	-	-	-	-	-	-	-	-	-	5U	425078944	425079012	626841358	3.61e-28	128	69	0	0	0	5M	484848959	484848996	619056011	2.95e-09	65.8	38	1	0	0	-	-	-	-	-	-	-	-	-	-	HBBHHBHBAABHHBAHBABHHHAAAHHHBHBHBBAHHHBHBHHBHBHBAAHBAHHBHHHAAHHBBHHAAAHBHHAHBBAHHBBBHABHHHHHBAHAAHABABHBHHHAHHHBBHBHBAAHBHHAHAHABBAABAAHHBHHHHAHHHHAAAABABHHBBHBHBBABBHBHAHHAHHHHAAHABAHHBHHHAHHAHHBBAAAHBBAHHAAAAHBAAAHBBBABAHA	H	B
5U-1	32	51.73	S	Cod	1014880|13:C>G	TGCAGATCGCCTCCGAGGCGCGCCTCTCGGTGAAGCAGCTCTGCAAGGCGCTGATCCAGCAGGTGGAGG	5A	477381210	477381142	713360525	5.62e-26	122	69	1	0	0	5U	425158867	425158799	626841358	1.68e-26	122	69	1	0	0	5M	415701857	415701789	619056011	1.72e-26	122	69	1	0	0	5D	388581822	388581754	584392036	1.6e-26	122	69	1	0	0	HBBHHBHBAABHHBABBABHHHAAAHHHBHBHBBAHHHBHBHHBHBHBAAHBAHHBHHHAAHHBBHHAAAHBHHAHBBAHHBBBHABHHHHHBAHAAHABABHBAHHAHHHBBHBHBAAHBHHAHAHABBAABAABHBHHHHAHHHHAAAABABHHBBHBHBBABBHBHAHHAHHHHAAHABAHHBHHHAHHAHHBBAAAHBBAHHAAAAHBAAAHBBBABAHA	H	B
5U-1	33	54.45	S	Cod	1696982|22:G>A-35U	TGCAGAACTCCTTGTCTGACCAGCAGCTCTCATCTTTGATTTTATCTCGAGGCCAGTCCGAGATCGGAA	5B	458286820	458286879	714805278	5.66e-21	106	60	1	0	0	5U	427680157	427680216	626841358	1.69e-21	106	60	1	0	0	-	-	-	-	-	-	-	-	-	-	5D	392008238	392008297	584392036	7.51e-20	100	60	2	0	0	HBBHHBHHAAHHHBABBABHHBAAAHHHBHBHBBAHHHBHHHHBHBHBAAHBAHHBHHHAAAHBBHHAAAHBHHAABBHHHBBBHABHHHHHBAHAAHABHHHBAHHAHHHBBHBHBAAHBHBAHAHABBAABAABHBHHHHAHHHHAAHABABHHBBHBHBBABBHBHAHHAHHHHAAHABAHHBHHHABHAHH-BAAAHBBAHHAAAAHBAAAHBBBABAHA	H	B
5U-1	34	56.48	S	Cod	7158257|15:G>T-5U	TGCAGCAGCATCTTGGATTCGGCAAATCTCGAGGAAGTTTCATCGCACCCGCCCGCCCGCCGAGATCGG	5A	482341593	482341536	713360525	3.41e-18	97.1	58	2	0	0	5U	428995304	428995243	626841358	1.31e-22	110	62	1	0	0	5M	420733484	420733429	619056011	1.35e-17	93.5	56	2	0	0	-	-	-	-	-	-	-	-	-	-	BBBHHBHHAAHHHBABBABHHBAAAHHHBHBBBBAHBHBHHHHBHBHBAAABAHHBHHHAAHHBBHHAAAHBHHAABBHHHBBBHABHHHHHBAHAAHABAHHBAHHAHHHBBHBHBAAHBHBAHAHABBAABAABHBHHHHAHHHHAAHABABHHBBHBHBBABBHBHAHHAHHHHAAHABAHHBHHHABHAHHBBAAAHHBAHHAHAABBAAAHBBBABAHA	B	B
5U-1	35	58.75	S	Cod	7167797|11:G>C	TGCAGCGCCGAGGACTACACCGTCGCCTTCTGCCTCCCGACCTCCGAGATCGGAAGAGCGGTTCAGCAG	-	-	-	-	-	-	-	-	-	-	5U	434540392	434540437	626841358	4.77e-12	75	46	2	0	0	5M	425055872	425055917	619056011	4.9e-12	75	46	2	0	0	-	-	-	-	-	-	-	-	-	-	BBBHHBHHAAHHHBABBABHHBAAAHHHBHBBBBAHBHBHHHHBHBHBAAHBAHHBBHHAAHHBBHHAAAHBHHAABBHHHBBBHABHHHHHBABAAHABAHHBAHHAHHHBBHBHBAAHBHBAHAHABBAABBABHBHHHHAHHHHAAHABHBHHBBBBHBBABBHBHAHHAHHHHAHHABAHHBHHBABHAHH-BAAAHHBAHHAHAABBAAAHBBBAHAHA	B	B
5U-1	36	59.42	S	Cod	7158130|26:A>G-35U	TGCAGCAAGAACCTGCGCTCTCCTCTATGAAAATGGTGATCCTGACGTAACCGTGTTTCCGCTTCGTGA	-	-	-	-	-	-	-	-	-	-	5U	436674804	436674736	626841358	3.61e-28	128	69	0	0	0	-	-	-	-	-	-	-	-	-	-	-	-	-	-	-	-	-	-	-	-	BBBHHBHHAAHHHBABBABHHBAAAHHHBHBBBBAHBHBHHHHBHBHBAAHBAHHBBHHAAHHBBHHAAAHBHHAABBHHHBBBHABHBHHHBABAAHABAHHBAHHAHHHBBHBHBAAHBHBAHAHABBAABBABHBHHHHAHHHHAAHABHBHHBBBBHHBABBHBHAHHAHHHHAHHABAHABHHBABHAHHBBAAAHHBAHHAHAABBAAAHBBBAHAHA	B	B
5U-1	37	61.67	S	Cod	6020293|14:G>C-257U	TGCAGGTGCTGGTGGAGGACCAGGAGACGGGGAGGAGGAGCCCGAGATCGGAAGAGCGGTTCAGCAGGA	5D	389562709	389562673	569951140	7.43e-10	69.4	37	0	0	0	5U	437581150	437581107	626841358	2.85e-14	82.4	44	0	0	0	-	-	-	-	-	-	-	-	-	-	5D	399457084	399457048	584392036	2.12e-10	69.4	37	0	0	0	BBBHHBHHAAHHHBABBABHHBAAABHHBHBBBBAHBHBHHHHBHBHBAAHBAHHBBHHAAHHBBHHAAAHBHHAABBHBHBBBHABHHHHABABAAHABAHHBAHHAHHHBBHBHBAAHBHBAHAHABBAABBAHHBHHHHAHHHHAAHABHBHHBBBBHHHABHHBHAHHAHHAHAHHABHHABHHBABHAHHBBAAAHHBAHHAHAHBBAAAHBBBAHAHA	B	B
5U-1	38	63.01	S	Cod	7163413|61:G>C-56U	TGCAGAGGAGCAGCGGCGCTAGGTTGGACAAAGGATCTGTATATTGTGGGTCCGTCGTGGAGGTGCGTT	-	-	-	-	-	-	-	-	-	-	5U	440248948	440249016	626841358	1.68e-26	122	69	1	0	0	-	-	-	-	-	-	-	-	-	-	3D	584808489	584808421	629928698	7.46e-25	117	69	2	0	0	BBBHHBHHAAHBHBABBABHHBAHABHHBHBBBBAHBHBHHHHBHBHBAAHBAHHBBHHAAHHBBHHAAAHBHHAABBHBHBBBHABHHHHABABAAHHBAHHBAHHAHHHBBHBHBAAHBHBAHAHABBAABBAHHBHHHHAHHHHAAHABHBHHBBBBHHHABHHBHAHHHHHAHAHHABAHABHHBABHAHHBBAAAHHBAHHAHAHBBAHAHBBBAHAHA	B	B
5U-1	39	64.58	S	Cod	5990571|9:C>T-35U	TGCAGTGTTCCAATATTGCGGTCGTAGCTTGCAAGGTATACGGCAACGGCGGAGAAGACGACTGTCCGC	-	-	-	-	-	-	-	-	-	-	5U	445160937	445160869	626841358	7.81e-25	117	69	2	0	0	-	-	-	-	-	-	-	-	-	-	-	-	-	-	-	-	-	-	-	-	BBBHHBHHAAHBHBABBABHHBAHABHHBHHBBBAHBHBHHHHHHBHBAAHBAHHBBHHAAHHBBHHAAAHBHHAABBHBHBBHHABHHHHABABAAHHBAHHBHHHAHHHBBHBHBAAHBHBHHAHAHBAABBAHHBHHHHAHHBHAAHABHBHHBBBBHHHABHHBHAHHHHHAHAHHABAHABHHBABHAHHBBAAAHHBAHHAHAHBBAHAHBBBAHAHA	B	B
5U-1	40	66.83	S	Cod	4261472|41:G>C-56U	TGCAGTCCTAGGACGACACCGTCACGCGCCCATGCTGCGCTGCCGAGATCGGAAGAGCGGTTCAGCAGG	5A	503294081	503294125	713360525	2.65e-14	84.2	45	0	0	0	5U	447236177	447236221	626841358	7.92e-15	84.2	45	0	0	0	5M	439235461	439235505	619056011	3.79e-13	78.7	45	1	0	0	5D	410046241	410046285	584392036	7.56e-15	84.2	45	0	0	0	BBBHHBHHAAHBHBABBABHHBAHABHHBHHHBBAHBHBHHHHBHBHBAAHBAHHBBHHHAHHBBHHAAAHBHHAABBHBHBBHHABHHHHABABHAHHBAHHBHHHAHHHBBHBHHAAHBHBHHAHAHBAABBHHHBHHHHAHHBHAAAABHBHHBBBBHHHABHHBHAHHHHAAHAHHABAHABHHBABHHHHBBAAAHABAHHAHAHBBAHAHBBBAHAHA	B	B
5U-1	41	73.56	S	Cod	1080966|28:G>A-145U	TGCAGATGATGCAGTCCTTCCTGCGGGTGCAGTCCTCCGCCACGCGCTGGGGCGCCGAGATCGGAAGAG	5A	513798702	513798645	713360525	1.57e-21	108	58	0	0	0	5U	456204295	456204239	626841358	7.86e-20	100	57	1	0	0	-	-	-	-	-	-	-	-	-	-	5D	422250341	422250285	584392036	1.61e-21	106	57	0	0	0	BBBHHBHHAAHBHHHBBABHHBAHABHHBHHHBBBHBHBBHHHBABHBAAHBAHHHBHAAAHHBBHHHAAHBHHHABBHBHBHHHAHHBHHABAHHAHHBAHHBHHHAHHHBBHBHHAAHBHBHHAHAHHHABBHBHBHHHHAHHBHAAAABHHHHBBBHHHBABHHHHAHHHHAAHABHABAHABBHBHBHHBHBBAAHHABAHHAHAHHBHHAHBBBAHAHA	B	B
5U-1	42	76.28	S	Cod	7167282|6:A>G	TGCAGTACCTTCTCTGATTCCCATTGCGCGGCTATTGTAGCTCCCTGCCGTCAGCACGGTAGAGGAGCC	-	-	-	-	-	-	-	-	-	-	5U	457135728	457135796	626841358	1.68e-26	122	69	1	0	0	-	-	-	-	-	-	-	-	-	-	-	-	-	-	-	-	-	-	-	-	BBBHHBHBAAHBHHHBBABHHBAHABHHBHHBBBBHBHBBAHHBABHBAAH-AHHBBHAAAHHBBHHAAAHBBHHABBHBABHHHAHHBHHABAHHAHHBAHHBHHHAHHHBBHBHHAAHBHBHAAHAHHHABBHBHBHHHHAHHBHAHAABHHHHBBBHHHBABHHHHHHHHHAAHABHAHAHABBHBHBHHBHBBAAHHABAHHAHAHHBHHAHBBBAHABA	B	B
5U-1	43	86.54	S	Cod	7168761|56:C>A-157U	TGCAGCGGGGAAGTTGGTGGACAACCAGATCCCGTGGCGGGGGGACTCTGCGCTCACCGATGGGAAAGA	5B	510939169	510939101	714805278	2.62e-24	117	69	2	0	0	5U	473290009	473289941	626841358	7.81e-25	117	69	2	0	0	-	-	-	-	-	-	-	-	-	-	-	-	-	-	-	-	-	-	-	-	BBBHHBHBAAABBAHBBABHABAAABHHB-HBBBBHBHBBAHABHBHBAAHBABHBBHAAAHHBBHAAAAHBBHHHBBHBABHHHHHHBAHABAHAAHHBBBHBAHHABBBHBHBHBAAHBBBHAHHAHHHABBHBHBHBHHHBHBHAAHAHHHHAHBBBHABABHHHHBHHHHAAHAHBAAAHABBHBHBHHBHBBHHHHHHAHHAHAHHBBHAHBBBAHABA	B	B
5U-1	44	88.11	S	Cod	1237589|28:C>T-35U	TGCAGTCCTCCTTCATTCTGCCGTGCATCCAGCTGACGGACGCGGCGAAAGCCAGGCTAATCGCCCTCT	5D	426347892	426347960	569951140	5.62e-26	122	69	1	0	0	5U	475492676	475492744	626841358	3.61e-28	128	69	0	0	0	-	-	-	-	-	-	-	-	-	-	5D	437886170	437886238	584392036	3.44e-28	128	69	0	0	0	BBBHHBHBAAABBAHBBABHABAAABHHBAHBBBBHBHBBAHABHBHBAAHBABABBHAAAHABBHHAAAHBBHHHBBHBABHHHHHHBAHABAHAAHHBBBHBAHHABBBHBHBHHAAHBBBHAHHAHHHABBHBHBHBHAHBHBHAAHAHHHHAHBBBHABABHHHHBHAHHAAHAHHAAAHABBHBHBHHBHBBHHHHHHAHHAHAHHBBHAHBBBAHABA	B	B
5U-1	45	93.16	S	Cod	7171739|46:C>T	TGCAGTGTTGTCGTCAATGCGCTTCGGTCGGGGTTCCCGCGCTCGACCCGAGATCGGAAGAGCGGTTCA	-	-	-	-	-	-	-	-	-	-	-	-	-	-	-	-	-	-	-	-	-	-	-	-	-	-	-	-	-	-	-	-	-	-	-	-	-	-	-	-	BBBHHBHBAAABBHHBBABHAHHAAHHHBAHBBBBHBHBBHHAHHBABHAHBABABBHHAAHABBBHAAAHBBHHHBBHBABHHHHHHBAHABAHAAHHBBBABAHHHBBBHBHBHHAAH-BBHAHHAHHHABHHBABHHHAHBHBHAAHAHHHHHHBBBBABABHAHHBHAHHAAHAHBAAAHABBHBHBHHBHBBHHBHHHHHHAHAHHBBHAHBBHAHABA	B	B
5U-1	46	94.74	S	Cod	7166943|29:G>C-35U	TGCAGCTGGAGCGCGAACTCGAGGTTCCAGAGGACGTCGCCCATGGACGGCCTGTCGGCGCTGCGGTCG	5A	540679142	540679074	713360525	5.62e-26	122	69	1	0	0	5U	477865404	477865336	626841358	7.81e-25	117	69	2	0	0	5M	471117146	471117078	619056011	1.72e-26	122	69	1	0	0	5D	440304503	440304435	584392036	1.6e-26	122	69	1	0	0	BBBHHBHBHAABBHHBBABHAHHAAHHHBAHBBBBHBHBBHHAHHBABHAHHABABBHHAAHABBBHAAAHBBHHHBBHBABHHHHHHBAHABAHAAHHBBBABAHHHBBBHBHBHHHHH-BBHAHHAHHHABHHBABHHHAHBHBHAAHAHHHHAHBBBBABABHAHHBHAHHAAHAHBAAAHABBHBHBHABHBBHHBHHHHHHAHAHBBBHAHBBHAHABA	B	B
5U-1	47	95.64	S	Cod	1218676|9:G>A	TGCAGGGCGGGGTGAGGGGCAAGGGGCAGCTGGCGACCAAGTTCGGCATCCTCGCCGAGATCGGAAGAG	5A	540943684	540943740	713360525	2.64e-19	100	57	1	0	0	5U	478001226	478001282	626841358	1.69e-21	106	57	0	0	0	5M	471253010	471253066	619056011	8.08e-20	100	57	1	0	0	5D	440459387	440459441	584392036	4.52e-17	91.6	55	2	0	0	BBBHHBHBHAABBHABBABHAHHAAHHHBAHBBBBHBHBBHHAHHBABHAHBABABBHHAAHABBBHAAAHBBHHHBBBBABHHHHHHBAHABAHAAHHBBBABAHHHBBBHBHBHHHHH-BBHAHHAHHHABHHBAHHHHAHBHBHAAHAHHHHAHBBBBABABHAHHBHAHHAAHAHBAAAHABBHBHBHABHBBHHBHHHHHHAHAHBBBHAHBBHAHABA	B	B
5U-1	48	95.86	S	Cod	1030395|44:C>G	TGCAGCACGCAGTAGACGAGCTGGCGGTGGTAGGCGTGGAGCCACCGCGCGCGGTGCAGCGGCAGCAGC	5A	546152871	546152939	713360525	1.21e-27	128	69	0	0	0	5U	482868204	482868272	626841358	1.68e-26	122	69	1	0	0	5M	476854028	476854096	619056011	8.02e-25	117	69	2	0	0	5D	444165398	444165466	584392036	7.46e-25	117	69	2	0	0	BBBHHBHBHAABBHABBABHAHHAAHHHBAHBBBBHBHBBHHAHHBABHAHBABABBHHAAHABBBHAAAHBBHHHBBBBABBHHHHHBAHABAHAAHHBBBABAHHHBBBHBHBHHHHHBBBHAHHAHHHABHHBAHHHHAHBHBHAAHAHHHHAHBBBBABABHAHHBHAHHAAHAHBAAAHABBHBHBHABHBBHHBHHHHHHAHAHBBBHAHBBHAHABA	B	B
5U-1	49	96.75	S	Cod	5371683|24:A>T	TGCAGGGGCTGGCGCGGCATCCTCACCGACCCCGAGATCGGAAGAGCGGTTCAGCAGGAATGCCGAGAC	-	-	-	-	-	-	-	-	-	-	5U	485004051	485004018	626841358	1.03e-08	63.9	34	0	0	0	-	-	-	-	-	-	-	-	-	-	-	-	-	-	-	-	-	-	-	-	BBBHHBHBHAABBHABBABHAHHAAHHHBAHBBBBBBHBBHHAHHBHBHAHBABABBHHAAHABBBHAAAHBBHHHBBBBABBBHHHHBAHABAHAAHHBBBABAHHHBBBHBHBHHHHHBBBHAHHAHHHABHHBAHHHHAHBHBHAAHAHHHHAHBHBBABABHAHHBHAHHAAHAHBAAAHABBHBHBHABHBBHHBHHHHHHAHAHBBBHAHBBHAHABA	B	B
5U-1	50	100.43	S	Cod	6046346|14:G>C-45U	TGCAGGACGATCACGGAGCCCATCTCCAGCGTCTCGTCCGACGCGAGGATGTCCCCGATTGGGCCCATC	5D	435422970	435423038	569951140	1.22e-22	111	69	3	0	0	-	-	-	-	-	-	-	-	-	-	5M	481660404	481660472	619056011	3.73e-23	111	69	3	0	0	5D	446869154	446869222	584392036	3.47e-23	111	69	3	0	0	BBBHHBHBHAABHHABBABHAHHHAHHHBAHBBBBBBHBBHHAHHBHBHHH-ABABBHAAAHHBBBHAAAHBBHHHBBBBABBBHHHHBAHABAHHHHBBBBABAHHHBHBHBHBHHAHH-BBAAHHAHHHA-BHBHHHHHAHBHBHHAHAHHHHAHBHBHABABHAHHBAAHHAAHAHBAAAHABBHBHBHABHBBHHBHHHHHHAHAHBBBHAHBBHAHABA	B	B
5U-1	51	102.94	S	Cod	3946505|8:A>G-5U	TGCAGCGTATGTGAAAGAATTGAGGAGGACCAGGCCGAGATCGGAAGAGCGGTTCAGCAGGAATGCCGA	-	-	-	-	-	-	-	-	-	-	5U	489296592	489296628	626841358	2.22e-10	69.4	37	0	0	0	-	-	-	-	-	-	-	-	-	-	-	-	-	-	-	-	-	-	-	-	BBBHHBHBHAABHHABBABHAHHHAHHHBAHBBBBBBHBBHHAHHBHBHHHBHBABBHAAABHBBBBAAHHBBHHHBBBBABBBHHHHBAHABAHHHHBBHBABAHHHBHBHBHBHHAHHBBBAAHHAHHHABBHBHHHHHAHBHBHHAHAHHHAAHHHBHAHABHAHHBAAHHAAHAHBAAAHABBHBHBHABHBHHHBHHHHHHAHAHBBHHAHBBHHHABA	B	B
5U-1	52	104.07	S	Cod	7170346|19:A>G	TGCAGGTGAGGCGGTGGACAATGCGGTCGATGCAGTCCTGGGCGTCGTGCGCCAGGCCGAGTATCTCCT	5B	530398881	530398949	714805278	2.62e-24	117	69	2	0	0	5U	488354864	488354932	626841358	3.61e-28	128	69	0	0	0	5M	484878567	484878635	619056011	1.72e-26	122	69	1	0	0	5D	448724404	448724472	584392036	7.46e-25	117	69	2	0	0	BBBHHBHBHAABHHABBABHAHHHAHHHBAHBBBBBBHBBHHAHHBHBHHH-HBABBHAAABHBBBHAAHHBBHHHBBBBABBBHHHHBAHABABHHHBBHBABAHHHBHBHBHBHHAHH-BBAAHHAHHHA-BHBHHHHBAHBHHHHAHAHHHAAHHHBHAHABHAHHBAAHHAAHAHBAAAHHBBHBHBHABHBHHHBHHHHHHAHAHBBHHAHBBHHHABA	B	B
5U-1	53	111.38	S	Cod	1024971|11:G>A	TGCAGGTTGGCGTACGCATACGCCTCGCACGAGCAGTTGGCGGCGCACCTCGCCGCGCACTCCTCCGCG	5D	441188268	441188336	569951140	5.62e-26	122	69	1	0	0	5U	492601777	492601845	626841358	1.68e-26	122	69	1	0	0	5M	492231355	492231423	619056011	1.72e-26	122	69	1	0	0	5D	452760024	452760092	584392036	1.6e-26	122	69	1	0	0	BBBHBBHBHAABHHHBBABBAHHBAHHHBAHBBBABBHBBHHAHHBHBHHHBHHHBBAAAABHHHBHAAAHBBHHHBBBBHBBBHHHHBAHABAHHBHBBHBHBAHHHBHBHBHBHHAHBBBBAHHHAHBHABBHBHHHHHAABHHAHAHAHHAAAHHBHHAHABHAHHBAAHHAAHAHHAAAHHBBHBHBHABHBHHHBHHBHHHAHAHHBHHAHBBBBHAHA	B	B
5U-1	54	113.65	S	Cod	6029549|40:C>G	TGCAGATCATCAGATTTCTTTAGTGAAAATGTTACTTGCACTTCAAAGAAAGGGCAATTGTGTGAGTGT	-	-	-	-	-	-	-	-	-	-	5U	494590626	494590694	626841358	1.68e-26	122	69	1	0	0	-	-	-	-	-	-	-	-	-	-	-	-	-	-	-	-	-	-	-	-	BBBHBBBBHAABHHHBBABBAHHBAHHABAHBBBABBHBBHHAHHBHBHHH-HHHBBAAAABHHHBHAAAHBBHHHBBBBH-BBHHHHBABABAHHBHBBHBHBAHHHBHBABHBHHAHBBBBAHHHAHBHABBHBHHHHHAHBHHAHAHAHHHAAAHBHHAHABHAHHBAAHHAAHAHHAAAHHBBHHHHHABHBHHHBHHBHHBAHAHHBHHAHBBBBHAHA	B	B
5U-1	55	116.62	S	Cod	5411602|26:A>C-5U	TGCAGTCGCTGCCGACCGTGTCGTGGAGGCCGAGATCGGAAGAGCGGTTCAGCAGGAATGCCGAGACCG	5D	443726334	443726365	569951140	4.47e-07	60.2	32	0	0	0	-	-	-	-	-	-	-	-	-	-	-	-	-	-	-	-	-	-	-	-	5D	455193812	455193843	584392036	1.27e-07	60.2	32	0	0	0	BBBHBBBBHAABHHHBBABBAHHBAHHABAHBBHABBHBBHHAHHBHBHHHBHHHBHAAAABHHHBHAAHHBBHHHBBBBHBBBHHHHBABABAHHBHBBABHBAHHHBHBABHBHHAHBBBBABHHAHBHABBHBHHHHHAABHHAHAHAHHHAHAHBHHAHABHAHHBAAHHAAHAHHAAAHHBBHAAHHABHBHABBHHBHHBAHAHHBHBAHBHBBHAHA	B	B
5U-1	56	117.51	S	Cod	6046293|15:A>G-15U	TGCAGATGCTGGAGCAGGGAGAGGACAATGGCAAGTCAGCCGCCGCTCCCCAGGTGTCATCGCTCAAGT	5B	539750628	539750560	714805278	1.22e-22	111	69	3	0	0	5U	496136093	496136025	626841358	3.61e-28	128	69	0	0	0	-	-	-	-	-	-	-	-	-	-	5D	455287154	455287086	584392036	3.47e-23	111	69	3	0	0	BBBHBBBBHAABHHHBBABBAHHBAHHABAHBBHABBHBBHHAHHBHBHHHBHHHBHAAAABHHHBHAAHHBBAHHBBBBHBBBHHHHBABABAHHHHBBABHBAHHHBHBABHBHHAHBBBBABHHAHBHABBHBHHHHHAABHHAHAHAHHHAAAHBHHAHABHAHHBAAHHAAHAHHAAAHHBBHAAHHABHBHABBHHBBHBAHAHHBHBAHBHBBHAHA	B	B
5U-1	57	119.76	S	Cod	5986849|13:C>T	TGCAGGAGTTCATCGACTCCAGGAAGCGCTAATTTTGGGCCCGCCGATGCTCGATCGATTCCCCCTGCC	-	-	-	-	-	-	-	-	-	-	5U	497484389	497484457	626841358	3.61e-28	128	69	0	0	0	-	-	-	-	-	-	-	-	-	-	-	-	-	-	-	-	-	-	-	-	BBBHBBBBHAABHHHBBABBAHHBAHHABAHBBHABBHBBHHHHHBHBHBHBHHHBHAAAABHHBBHAAHHBBAAHHBBBHBBBHHHHBABABAHHBHBBABHBAHHBBHBABHBHHAHBBBBABHHAHBHABBHBHHHHAAABHHAHAHAHHHAAAHHHHAHABHAHHBAAHHAAHAHHAAAHHBBHAAHHAHHBHABBHHBBHBAHAHHBHBAHBHBBHAHA	B	B
5U-2	1	0	S	Cod	3028795|11:A>G	TGCAGTGCAGAACCGTGACGCGGTGCGGTTCCCTTTATGTGGCCGAGATCGGAAGAGCGGTTCAGCAGG	5D	464977722	464977678	569951140	2.65e-14	84.2	45	0	0	0	5U	517358915	517358871	626841358	7.92e-15	84.2	45	0	0	0	-	-	-	-	-	-	-	-	-	-	-	-	-	-	-	-	-	-	-	-	BBBHHBHHAAABBHHABAHHHHHHAHBHHHBBBHAHBHAHAAHAAHAHHHBAHHHAHAHHABAHHHHAABBHHBHHHBHHHBBBBHBHBHAAHAHBHHBBHAAHAHAHBHBBHAHAHHAAAHHHBAAAAHBHABHHAAHBBHBBHHBAAAHBHHAHAHHBHAAHBHHHABHHHAHHHAHHHHHHHHAAHABBABAAHBBBBHBHBBHAHBBHAHAHAHHBHHHB	B	B
5U-2	2	0.67	S	Cod	6027422|36:A>C-35U	TGCAGCGGATGGCTACTCGCCGTCTTCCTGGGGCTCATCCCCGTCTTCCTGGGGCTCCTCCCAGTCTTC	5D	464346613	464346545	569951140	2.62e-24	117	69	2	0	0	5U	516771799	516771731	626841358	3.61e-28	128	69	0	0	0	5M	517919115	517919047	619056011	8.02e-25	117	69	2	0	0	-	-	-	-	-	-	-	-	-	-	BBBHHBHHAAABBHHABAHHHHHHAHBHHHBBBHAHBHAHAAHAAHAHHHBAHHHAHAHHABAHHHHAABBHABHHHBHHHBBBBHBHBHAAHAHBHHBBHAAHAHAHBHBBHAHAHHAAAHHHBAAAAHBHABHHAAHBBHBBHHBAAAHBHHAAAHHBHAAHBHHHABHHHAHHHAHHHHHHHHAAHABBABAAHBBBBHBHBBHAHBBBAHAHAHHBHHHB	B	B
5U-2	3	0.89	S	Cod	1132199|18:G>A	TGCAGCAGCAGTTGGGTGGAACTGGAAGCAGTGCCGCTGATGCTGCCTCGGCGAGCGTCACGGCCCAGC	5D	466526636	466526568	569951140	5.62e-26	122	69	1	0	0	5U	518326310	518326242	626841358	1.68e-26	122	69	1	0	0	-	-	-	-	-	-	-	-	-	-	5D	478490525	478490457	584392036	1.6e-26	122	69	1	0	0	BBBHHBHHAAABBHHABAHHHHHHAHBHHHBBBHAHBHAHAAHAAHAHHHBAHHHAHAHHABAHHHHAABBHABHHHBHHHBBBBHBHBHAAHAHBHHBBHAAHAHAHBHBBHAHAHHAAAHHHBAAAABBHABHHAAHBBHBBHHBAAAHBHHAAAHHBHAAHBHHHABHHHAHHHAHHHHHHHHAAHABBABAAHBBBBHBHBBHAHBBBAHAHAHHBHHHB	B	B
5U-2	4	5.87	S	Cod	6019511|21:A>G-5U	TGCAGGGCGACGTGCCCAAGGACTTCAAGAGCGGCATGCCTTTCGTCGCCGAGATCGGAAGAGCGGTTC	-	-	-	-	-	-	-	-	-	-	5U	519432499	519432549	626841358	3.66e-18	95.3	51	0	0	0	5M	521177990	521178038	619056011	1.05e-13	80.5	49	2	0	0	-	-	-	-	-	-	-	-	-	-	BBBHBBHHAAHBBHHABAHHHHHHAHBHHHBBBHHHBHAHHAAAAHAHHHBAAAHAHAHHABAHHHHAABBHABBHHBHHHBBBBHHABHAAHAHBHHBBHAAHAHAHBHBBHHHAHBAAAHHAHAAAABHHABHHAAHBBHBBHABHAABBHHHAAHHBHAAHBBHHABHHHAHHHAHHHHHHHHAAHABBABAABBBBBHBHBBHAHBBBAHAHAAHBHHHB	B	B
5U-2	5	7.94	S	Cod	7165768|18:G>T	TGCAGGCCGCGTGAGGCAGTAGAAAATTACGGTTTGATTTTTTCTCCTCGCCCGAGATCGGAAGAGCGG	5A	587339326	587339378	713360525	4.41e-17	93.5	53	1	0	0	5U	519778397	519778450	626841358	3.66e-18	95.3	54	1	0	0	-	-	-	-	-	-	-	-	-	-	5D	480025025	480025077	584392036	1.26e-17	93.5	53	1	0	0	BBBHBBHHAAHBBHHAHAHHHHHHAHBHHHBBBHHHBHAHHAAHAHAHHHB-AAH-HABHABAHHABAABBBABBHHBHHHBBBBHHABHAAHABBHHBBHAABAHAHBHBBBHHAHBAA-HHAHAAAABHH-BHHAAHBBHBBHABHAABBHHHAAHHBHAAHBBHHABHHHAHHHAHHHHHHHHAAHABBABA-BBBBBHBHBBHAHBBBAHAHAAHBHHHB	B	B
5U-2	6	11.65	S	Cod	7170926|10:T>C	TGCAGTGCATTGTGAGCGAGACGCTGCGACTGTACCCGAGATCGGAAGAGCGGTTCAGCAGGAATGCCG	-	-	-	-	-	-	-	-	-	-	-	-	-	-	-	-	-	-	-	-	-	-	-	-	-	-	-	-	-	-	-	-	-	-	-	-	-	-	-	-	BBHHBBHHAAHBHHHABAHHHHHHAHBAHHBBBHHHBHAHHAAHAHAHHHBBAAHBHABHABAHHABAABBBABBHHBHHHBHBBHHABHAAHABBHHHBHAABAHAHHHBHBHHAHBAABHHAHAAAABHHBBHHAHHBBHBBHABHAABBHHHAAHBBHAAHBBHHABHHHAHHHAHBHHHBHHAAHABHHBABBHBBBHBHBBAAHBBBAHAHAAHBHHHB	B	B
5U-2	7	13	S	Cod	7173731|20:C>T-5U	TGCAGCATGATCAAGAAGAGCCGTCTTTATAGCTATGGCGGCAAGGTCGGTGCAACGGACCCGAGCATG	5D	475871391	475871323	569951140	2.62e-24	117	69	2	0	0	5U	525315609	525315541	626841358	1.68e-26	122	69	1	0	0	-	-	-	-	-	-	-	-	-	-	5D	488700556	488700488	584392036	7.46e-25	117	69	2	0	0	BBHHBBHHAAHBHHHABAHHHHHHAHBAHHBBBHHHBHAHHAAHAHAHHHBBAAHBHABHABAHHABAABBBABBHHBHAHBHHBHHABHAAHABBHHHBHAABAHAHHHBHBHHHHBAABHHAHAAAABHHBBHHAHHBBHBBHABHAABBHHHAHHBBHAAHBBHHABHHHAHHHAHBHHHBHHAHHABHABABBHBBBHBHBBAAHBBBAHAHAAHBHHHB	B	B
5U-2	8	14.8	S	Cod	5979329|57:G>T-5U	TGCAGGAAGCAGCAAGTGCGGCAACAGTAGAGCAGCAGCAGGCCAGCAGCGGCGGCAGCAGAGAGGAGC	-	-	-	-	-	-	-	-	-	-	-	-	-	-	-	-	-	-	-	-	-	-	-	-	-	-	-	-	-	-	-	-	-	-	-	-	-	-	-	-	BBHHBBAHHAHBHHHABAHHHHHHAHBAHHBBBHHHBHAHHAAHHHAHHHBBAAHBHABHABAHHABAABBBABBHHBHAHBHHBHHABHAHHABBHHHBHAABAHAHHHBHBHHHHBAAHHHAHHAAABHHBBHHAHHBBHBBHABHAABBHHHAHHBBHAAHBBHHABHHHAHHHAHBHHHBHHAHHAHHABABBHBBBHBHBBAAHBBBAHAHAAHBHHHH	B	B
5U-2	9	19.37	S	Cod	5980996|19:T>C	TGCAGACGGGCGTCCCGCATGAGCACGAGGTGTCGGCGTGGAGCAGCCCTCTAGGTGCGTGCCGAGATC	-	-	-	-	-	-	-	-	-	-	5U	527787891	527787828	626841358	1.01e-23	113	64	1	0	0	-	-	-	-	-	-	-	-	-	-	-	-	-	-	-	-	-	-	-	-	BBHABBAHHAHHHHHABAHHHHHHAHBAHABBBHAHBAAHHAAHHHAHHHBBHAHBHABHABAHHABAHHHBABBHHHHAHBHABHHABHAHHABBHHHBHAABHHAHHHBHBHHHHBAABHHAHHAAAHHHBBHHAHHBBHBBHABHAABBHBHHHHBBHAAHBBHHABHHHAHHAAHBHHHBHHAHHAHHAHABBHBBBHBBBBAAHBBBHHAHAAHBHHHH	B	B
5U-2	10	21.17	S	Cod	7166562|51:C>T-5U	TGCAGAGACAAAAAACGAGCCGCTGAACCATCATTATGTCCAGTCAGTATACATAGGTGTAAAGCGTCC	-	-	-	-	-	-	-	-	-	-	5U	529470813	529470745	626841358	1.68e-26	122	69	1	0	0	-	-	-	-	-	-	-	-	-	-	-	-	-	-	-	-	-	-	-	-	BBHABBAHHAHHHHBABAHHHHHHAHBAHABBBHAHBAAHHAAHHHAHHHBBHHHBHABHABAHHABAHHHBABBHHHHAHBHABHHABHAHHABBHHHBHAABHHAHHHBHBHHHHBAABHHAHHAAAHHHBBHHAHBBBHBBHABHAABBHBHAHHBBHAAHBBBHABHHHAHHHAHBHHHHHHAHHAHHAHABBHBBBHBBBBAAHBBBHHAHAAHBHHAH	B	B
5U-2	11	23.45	S	Cod	7164590|27:C>T	TGCAGCCGTCGCCACGGGTCTGCTCGTCGTCGTCGTTGCTGCTGCTTCTGCTGCGGCGGCGGGGGTCGA	-	-	-	-	-	-	-	-	-	-	5U	531046232	531046300	626841358	7.81e-25	117	69	2	0	0	-	-	-	-	-	-	-	-	-	-	-	-	-	-	-	-	-	-	-	-	BBHABBAHHAHHHHBABAHAHHHHAHBAHABBBHAHBAAHHAAHHHAHHHBBBHH-HABHABHHHABAABHBABBHHHHAHBHABHHABHAHHABBHHHBHAABHHAHHHBHBHHHABAA-HHAHHHAAHHHBBHHAHBBBHBBHABHAABBHBHAHHBBHAAH-BBHABHHHAHHHAHBHHHHHHAHAAHHAHABBHBBBHBBBBAAHBBBBHABAAHBHHAH	B	B
5U-2	12	24.81	S	Cod	6035310|7:T>C-56U	TGCAGTGTCCTGCACCCGTTCCCCTATCAGCCCCTTCCAGCATTAGAAGCCGAGATCGGAAGAGCGGTT	-	-	-	-	-	-	-	-	-	-	5U	531422344	531422395	626841358	1.02e-18	97.1	52	0	0	0	-	-	-	-	-	-	-	-	-	-	-	-	-	-	-	-	-	-	-	-	BBHABBAHHAHHHHBABHHAHHHHAHBAHABBBHAHBAAHHAAHHHAHHHBBBHHBHABHABHHHABAHHHBABBHHHHAHBHABHHABHAHBABBHHHBHAABHHAHHHBHBHHHABAH-HHAHHHAAHHHBBHHAHBBBHBBHABHAABBHBHHHHBBHAAH-BBHABHHHAHHHAHBHHHHHHAHAAHHAHABBHBBBHBBBBAAHBBBBHABAAHBHHAH	B	B
5U-2	13	28.95	S	Cod	6041423|39:G>A	TGCAGCCTCGGGTCGGCGACGGCGTCGTAGTCGCCGTCGGCCAGAGCGCGCGACAGGGCCGAGATCGGA	5A	601800663	601800723	713360525	7.33e-20	102	61	2	0	0	5U	532181353	532181413	626841358	1.01e-23	113	61	0	0	0	-	-	-	-	-	-	-	-	-	-	-	-	-	-	-	-	-	-	-	-	BBHABBHHHAHHBHBABHHAHHHHAHBAHABBBHAHBAHHHAAHHHAHHHBBBHHBBABHABHHHABAHHHBABBHHBHAHBHABHHABHAHBABBHHHBHAABHHHHHHBBBHHHAHABBHHAHHHAAHHHBBHHABBBBHBBHABHAABBHBHAHHBBHHAHBBBHABHHHAHHHAHBHHHBHHAHAAHHAHABBHBBBHBBBHAHBBBBBHHBAAHBHAAH	B	B
5U-2	14	30.75	S	Cod	7172190|13:T>G	TGCAGGATCCTCCTCCGCGGGATCCTCGAGCCGAGATCGGAAGAGCGGTTCAGCAGGAATGCCGAGACC	-	-	-	-	-	-	-	-	-	-	-	-	-	-	-	-	-	-	-	-	-	-	-	-	-	-	-	-	-	-	-	-	-	-	-	-	-	-	-	-	BBHABBHHHAHHBHBABHHAHHHHAHBAHABBBHAHBAHHHAAHHHAHBHHBBHHBHABHAHHHHABAHHHBABBHHHHAHBHABHHABHAHBABBHHHBHAABHHHHHHBBBHHHHHABBHHAHHHAAHHHBBHHABBBBHBBHABHAABBHBHAHHBBHHAHBBBHABHHHAHHHAHBHHHBHHAHAAHHAHABBHBBBHBBBHHABBBBBHHBAAHBHAAH	B	B
5U-2	15	33.23	S	Cod	6049161|19:C>T	TGCAGGATCTTCAGGAGGACTGTCACCTACCGAGATCGGAAGAGCGGTTCAGCAGGAATGCCGAGACCG	-	-	-	-	-	-	-	-	-	-	5U	532412117	532412148	626841358	1.33e-07	60.2	32	0	0	0	-	-	-	-	-	-	-	-	-	-	-	-	-	-	-	-	-	-	-	-	HBHABBHHHAHHBHBABHHAHHHHAHBAHAHBBHAHBAHHHAAHHHAHBHHBBHHBHAHHAHHHHABAHHHBABBHHHHAHBHHBHHABHAHBABBHHHBHAABBHHHHHBBBHHHHHABBHHAHHHAAHHHBBHHABBBBHBBHAHHAABBHBHAHHBBHHAHBBBHABHHHAHHHHHBHHHBHHAHAAHHAHABBHBBBHBBBHHAHBBBBHHBAAAHBAAH	H	B
5U-2	16	36.18	S	Cod	6016511|35:T>G-456U	TGCAGCGTGAGTAATATAAACTCATGTGGGGCGGCTTTATCCCCACCCGAGATCGGAAGAGCGGTTCAG	-	-	-	-	-	-	-	-	-	-	5U	533259839	533259791	626841358	4.73e-17	91.6	49	0	0	0	-	-	-	-	-	-	-	-	-	-	-	-	-	-	-	-	-	-	-	-	HBHABBHHHAHHBHBABBHAHHHHAHBAHAHBBHAHBAHHHAAHHHABBHHBBHHBHAHHAHHHHABAHHHBABBHHHHAHBHHBHHABHAHBABBHHHBHAABBHHBHHBBBHHHHHABBHHAHHHAAHHHBHHHABBBHHBHHAHHAABBHBHAHHBBHHAHBBBHABHHHAHHHHHHHBHBHHAHAAHHAHHBBHBBBBHBBHHAHBBBHHHBAAAHBAHH	H	B
5U-2	17	40.76	S	Cod	6021881|10:C>T-357U	TGCAGTGGCGCCGTCACAGACAGATTTGGCCGTCTGCACTTGAAGCCGCCGAGATCGGAAGAGCGGTTC	4D	15852685	15852734	518332611	2.05e-15	87.9	51	0	1	1	5U	535578280	535578330	626841358	3.66e-18	95.3	51	0	0	0	-	-	-	-	-	-	-	-	-	-	4D	18930792	18930841	528822201	5.85e-16	87.9	51	0	1	1	HBHABBBHHHAHBHBABBAAHHHHAHHAHAHBBHAHHAHAHAAHHHAHBBHBBHHBHAAHAHHHHABAHHHBABBHHHHABBHHBBHAHHAHBABBHHHBHAABBHHBHHBHBHHHBHABBHHAHHHAAHHHBHHHABHBHABHHAHHAABBHBHHHHBBHHHHBBBHABHHHAHHHHHHHBHBHHAHAAHHAHHBHHBBBBHBBHHAHBBBHHHBAAAHBAHH	H	B
5U-2	18	47.49	S	Cod	6026689|17:A>G-35U	TGCAGCCCAACAGCAGCATACTGCTCCCAGCCCTGACCCTGCTCGGTGACGACGAGCTTCCAGGTGCGG	5A	612248660	612248592	713360525	2.62e-24	117	69	2	0	0	5U	540595770	540595702	626841358	3.61e-28	128	69	0	0	0	-	-	-	-	-	-	-	-	-	-	-	-	-	-	-	-	-	-	-	-	HHHABBBHAHABHHHABBAAHHHHAHHAHAHBBHABHAHHBAAHBHABBBHBBHHBHAAAAHHBHABAHHHBABBHHHHABBAHBBAAAHHHHABBHHHBHAABBBHBHHBHBHHHBHABBAHAHHHAAHHHBAHHAHHBHABHHAHHAABBHHHAHABBHHHABBBHABHHHAHHHHHHHBHBHHAHAABHAHHBHHBBBHHBBHHAHBBBHHHBAHAABAHH	H	H
5U-2	19	50.2	S	Cod	6018717|7:C>A	TGCAGGCCGCGCCGCAGGCGTGCGAGCTCCGAGATCGGAAGAGCGGTTCAGCAGGAATGCCGAGACCGA	5D	493552870	493552840	569951140	1.61e-06	58.4	31	0	0	0	5U	541576734	541576704	626841358	4.8e-07	58.4	31	0	0	0	-	-	-	-	-	-	-	-	-	-	-	-	-	-	-	-	-	-	-	-	HHHABBBHAHABHAHABBAAHHHHAHBAHAHBBHABHAHHBHAHBHABBBHBBHABHAAAAHHBHABAHHHBABBHHHHABBAHBBAAAHHHAABBHHHBHAABBBHBHHBHBHHHBHABBAHAHHHAAHHHBAHHHHHBHABHHAHHAABBHHHHHABBHHHABHBHABAABAHHHHHHHBHHHHAHAABHAHHBHHBBBHHBBHHAHBBBHHHBAHAABAHH	H	H
5U-2	20	54.78	S	Cod	7169938|12:A>G-356U	TGCAGAAATGGCACAAGAGAGTTGGAAAGAGGCGGAGGATACGGGTGTCCACGCACCCGAGGCTCCGAT	5A	615436286	615436218	713360525	2.62e-24	117	69	2	0	0	5U	542422204	542422136	626841358	1.68e-26	122	69	1	0	0	5M	545464866	545464798	619056011	8.02e-25	117	69	2	0	0	-	-	-	-	-	-	-	-	-	-	HHBABBBHAHAHHAHABBAAHHHHAHBAHAHBBHABHAHHBAAHBHAHBBHBBHABHAAAAHHBHABAHBHBABBHHHHABBAHHBAAAAHHAABBHHHBHAABBBHBHHBHBHHHBHHHBAHAHHHHAHHHBAHHHHHBAHBHHAHHAABBHHHHHHBBHHHABHHHABAABAHAHBHHHBHHHHHHAABHHHHBHBBBBHHBBHBAHBBBHHHBAHAABAHH	H	H
5U-2	21	56.12	S	Cod	6047933|35:C>T	TGCAGCGCTCTCGGCGGTGACTCGTCGTCGCTCGGCGGCGTCACCATCAACAAGACGCGCGCGCTCGAG	5A	618745026	618744958	713360525	1.22e-22	111	69	3	0	0	5U	545119533	545119465	626841358	3.63e-23	111	69	3	0	0	5M	547860046	547859978	619056011	8.02e-25	117	69	2	0	0	5D	510418158	510418226	584392036	3.47e-23	111	69	3	0	0	HHBHBBBHAHAHHAHABBAAHHHHAHBAHAHBBHABHAHHBAAHBHAHBBHBBHABHAAAAHHBHABAHBHBABBHHHHABBAHHBAAAAHHAABBHHHBHAABBBHBHHBHBHHHBHHHBAHAHHHHAHHHBAHHHHHBAABHHAHHAABBHHAAHABBHHHABHHHABAABAHAHBHHHBHHHHHHAABHAHHBHBBBBHHBBHBAHBBBHHHBAHAABAHH	H	H
5U-2	22	56.34	S	Cod	7173361|29:A>G	TGCAGCGACAGCATGCTGCGCCACAACCCACTGGAGAACGCCCCCGACGACCCCGACGCCCTCGTCGCC	5B	613906657	613906589	714805278	2.62e-24	117	69	2	0	0	5U	545238140	545238072	626841358	1.68e-26	122	69	1	0	0	7M	617647790	617647722	698532677	8.02e-25	117	69	2	0	0	5D	510489576	510489512	584392036	5.8e-21	104	65	3	0	0	HHBHBBBHAHAHHAHABBAAHHHHAHBAHAHBBHABHAHHBAAHBHAHBBHBBHABHAAAAHHBHABAHBHBABBHHHHABBAHHBAAAAHHAABBHHHBHAABBBHBHHBHBHHHBHHHBAHAHHHHAHHHBAHHHHHBAABHHAHHAABBHHAAHABBHHHABHHHABAABAHAHBHHHBHHBHHHAABHAHHBHBBBBHHBBHBAHBBBHHHBAHAABAHH	H	H
5U-2	23	62.09	S	Cod	3953067|8:C>A-257U	TGCAGAAACCCCCGATGCTCGTTACGCCGCCGAGATCGGAAGAGCGGTTCAGCAGGAATGCCGAGACCG	5B	617416412	617416381	714805278	4.47e-07	60.2	32	0	0	0	5U	546785172	546785141	626841358	1.33e-07	60.2	32	0	0	0	-	-	-	-	-	-	-	-	-	-	5D	512511212	512511181	584392036	1.27e-07	60.2	32	0	0	0	HHBHHBBHAHAHHAHABHAAHHHHAHBAHAHBBHAHHAHHBHAHBHAHBBHBBHABHAAAHHHBHABAHHHBABBHHHHABBAHHHAAAAHHAABBHHHHHAABBBHBHHBHBHHHBHHHBAHABHHBAHHHBHHHHHHBAABHHBHHAABBHBAABABBAHHHBHHHABAABAHAHHBHHBHHBHHBAHBHAHABHBBBBHHBHHBAHBBBHHHBAHHHBAHH	H	H
5U-2	24	62.76	S	Cod	7166036|23:A>C-357U	TGCAGTACAATATATCTCGGCGTACCGAGATCGGAAGAGCGGTTCAGCAGGAATGCCGAGACCGATCTC	-	-	-	-	-	-	-	-	-	-	-	-	-	-	-	-	-	-	-	-	-	-	-	-	-	-	-	-	-	-	-	-	-	-	-	-	-	-	-	-	HHBHHBBHAHAHHAHABHAAHHHHAHBAHAHBBHAHHAHHBHAHBHAHBBHBHHABHAAAHHHBHABAHHHBABBHHHHABBAHHHAAAAHHAABBHHHHHAABBBHBHHBHBHAHBHHHBAHABHHBAHHHBAHHHHHBAABHHBHHAABBHBAABABBAHHHBHHHABAABAHAHHBHHBHHBHHBAHBHAHABHBBBBHHBHHBAHBBBHHHBAHHHBAHH	H	H
5U-2	25	66.4	S	Cod	6039793|47:C>A	TGCAGACAAATTGTGCGTGTTTCAGCTTTGAATTTTCAGAATTTGTGCTAACTGCGTCGTATCCGAGAT	-	-	-	-	-	-	-	-	-	-	5U	548670401	548670465	626841358	1.31e-22	110	65	2	0	0	-	-	-	-	-	-	-	-	-	-	-	-	-	-	-	-	-	-	-	-	HHBHHBBHAHAHHAHABHAAHHHHAHBAHAHBBHAHAAHHBHAHBHAHBBHBHHHBHAAHHAHBHABAHHHBABBHHHHABBAHHHAAAAHHAHBBAHHHHAHBBBHBHHBHBHAHBHHHBHHABHHBAHHHBHHHHBHBHABHHBHHAABBBBAAHHBBAHHHBHHHABAABAHAHHBHHBHHBHHBAHBAAHABBBBBBHHBHHBAHBBBHHHBAHHHBAHH	H	H
5U-2	26	83.66	S	Cod	7165143|41:G>A-45U	TGCAGCCCCAACGTGTCGATGCATGAAGCAGTGAAGGCACAGCATTGTATCCTCTTCTCCGAGATCGGA	-	-	-	-	-	-	-	-	-	-	5U	563393772	563393712	626841358	2.19e-20	102	61	2	0	0	-	-	-	-	-	-	-	-	-	-	-	-	-	-	-	-	-	-	-	-	HBHHBBBBHHHBHAHAHHAAHHHHAHHAHAABBBAHHHHHAHAHAHHHBAABHBBBHHAHHAHBHABAHHHBABHHHBAABBAHBHAHAHHHBAHHHHHBHHHBHBHBHHBHBHABHAHA-BHABHABHHHHBHHAHBHHHABBHBHHAHBBHHAAHBBBABHABHHBABAABHBAHHBHHBHHBHBBAHHAHHHBBBBBBHABHHHHHBBBBHHHAHHABAHH	H	B
5U-2	27	85.69	S	Cod	5987780|34:G>T-35U	TGCAGGGACAGGCGCGTGATCCTTGACTCAGACAGCACCCGATTCTCCTCCTCGGCCACCATGGAGTTC	-	-	-	-	-	-	-	-	-	-	5U	564984772	564984840	626841358	3.61e-28	128	69	0	0	0	-	-	-	-	-	-	-	-	-	-	-	-	-	-	-	-	-	-	-	-	HBHHBBBBHHHBHAHAHHAAHHHHAHHAHAABBBAHHAHHAHAHAHHHBAHBHBBBHHAHHAHBHABAHHABHBHHHBAABBABBHAHHHHHBAHHHHHBHHHBHBHBHHBHBHABHAHABBHABHABHHHHBHHAHBHHHABBHBHHAHBBHHAAHBBBABHABHHBABAABHBAHHBHHBHHBHBBAHHAHAHBBBBBBAAHHHHHHBBBBHHHAHHABAHH	H	B
5U-2	28	86.81	S	Cod	6011465|43:T>G-15U	TGCAGAACAATCTCTCCTTTCGGATCATGGCAAGAGGTAGGTTTCCCAAGAAACCCCGAGATCGGAAGA	-	-	-	-	-	-	-	-	-	-	5U	567237359	567237298	626841358	1.31e-22	110	63	0	1	1	-	-	-	-	-	-	-	-	-	-	-	-	-	-	-	-	-	-	-	-	HBHHBBBBHHHBHAHAHHAAHHHHAHHAHAABBBAHHAHHAHAHAHHHBAHBHBBBHHAHHAABHABAHHABHBHHHBAABBHBBHAHHHHHBAHHHHHBHHHBHBHBHHBHBHABHAHABBHABHAHHHHHBHHAHBHHHABBHBHHAHBBHHAAHBBBABHABHHBABAABHBAHHBHHBHHBHBBAHHAHAHBBBBBBAABHHHHHBBBBHAHAHHABAHH	H	B
5U-2	29	87.93	S	Cod	6037785|19:G>A-45U	TGCAGCGCCACACGGCGGGGCGAGGCGGCGGCGTGGGCGGCCTGACCGAGATCGGAAGAGCGGTTCAGC	-	-	-	-	-	-	-	-	-	-	5U	568807002	568807049	626841358	7.92e-15	84.2	48	1	0	0	5M	568147266	568147311	619056011	4.9e-12	75	46	2	0	0	-	-	-	-	-	-	-	-	-	-	HBHHBBBBHHHBHAHAHHAAAHHHAHHAHAABBBAHHAHHAHAHAHHHBAHBHBBBHHAHHAHBHABAHHABHBHHHBAABBHBBHAHHHHHBAHHHHHBHHHBHBHBHHBHBHABHAHABBHABHAHHHHHBHHAHBHHHABHHHHHAHBBHHAAHBBBABHABHHBABAABHBAHHBHHBHHBHBBAHHAHAHBBBBBBAABHHHHHBBBBHAHAHHABHHH	H	B
5U-2	30	89.05	S	Cod	7169480|10:G>A-15U	TGCAGCGCGCGCACACACACAGAGAGAACGAGGACGACGGGGTCAACACCGAGATCGGAAGAGCGGTTC	-	-	-	-	-	-	-	-	-	-	5U	569169915	569169965	626841358	3.66e-18	95.3	51	0	0	0	5M	568783279	568783329	619056011	8.14e-15	84.2	51	2	0	0	-	-	-	-	-	-	-	-	-	-	HBHHBBBBHHHBHAHAHHAAAHHHAHHAHAABBBAHHAHHAHAHAHHHBAABHBBBHHAHHAHBHABAHHABHBHHHBAABBHBBHAHHHHHBAHHHHHBHHHBHBHBHHBHBHABHAHABBHABHAHHHHHBHHAHBHHHABHHHHHAHBBHHHAHBBHABHABHHBAHAABHBAHHBHHBHHBHBBAHHAHHHBBBBBBAABHHHHHBBBBHAHAHHABHHH	H	B
5U-2	31	90.62	S	Cod	7170788|10:A>C-135U	TGCAGGAGGTACTCCACGTGCTCCATGCTGACGCCGATGAACGGCTCCGAGATCGGAAGAGCGGTTCAG	5D	522141893	522141845	569951140	7.38e-15	86.1	49	1	0	0	5U	571770229	571770181	626841358	2.2e-15	86.1	49	1	0	0	-	-	-	-	-	-	-	-	-	-	5D	536552241	536552193	584392036	2.1e-15	86.1	49	1	0	0	HBAHBBBBHHHBHAHAHHAAAHHHAHHAHAABBBAHHAHHAHAHAHHHBAABHBBBHHAHHAHBHABAHHABHBHHHBAABBHBHHAAHHHHBAHHHHHBHHHBHBHBHHBHBHABHAHABBHABHAHHHHHBHHAHBHHHABHHHHBAHBBHBHAHBBHABHABHHBABAABHBAHHBHHBHHBHBBAHHAHHHBBBBBBAABHHHHHBBBBBAHAHHABHHH	H	B
5U-2	32	94.5	S	Cod	6019017|31:G>A	TGCAGGCGTACTACGGGGGCGCTGCGACCGAGCCCGAAGTTCACCGAGATCGGAAGAGCGGTTCAGCAG	-	-	-	-	-	-	-	-	-	-	5U	572861319	572861274	626841358	4.77e-12	75	46	2	0	0	-	-	-	-	-	-	-	-	-	-	-	-	-	-	-	-	-	-	-	-	HHAHBBBBHHHBHAHAHHAAAHHHAHHAHAABBBAHHAHHAHAHAHHHBAAHHBBAHHAHHAHBHABAHHABHBHHHBAABBHBHHAAHHHHBAHBHHHBHHHBHBHBHHBHHHABHAHAABHABHAHHHHHHHHAHBAHHABHHHHBAHBBHBHAHBBHABHAHHHBAHAABHBAAHBHHBHHBHBBAHHAHHHABBBBBAABHHHHHBBBBBAHAHHHBHBH	H	H
5U-2	33	95.17	S	Cod	2242537|5:G>T-157U	TGCAGGTCGCCCTCACTGACTACCCTTCGGCTTACATGGTGCGACGTCTTCAGGACACGACCCATCAAT	5D	523969577	523969509	569951140	1.21e-27	128	69	0	0	0	5U	574426713	574426645	626841358	3.61e-28	128	69	0	0	0	-	-	-	-	-	-	-	-	-	-	5D	538415474	538415406	584392036	3.44e-28	128	69	0	0	0	HHAHBBBBHHHBHAHAHHAAAHHHAHHAHAABBBAHHAHHAHAHAHHHBAAHHBBAHHAHHAHBHABAHHABHBHHHBAABBHBHHAAHHHHBAHBHHHBHHHBHBHBHHBHHHABHAHAABHABHAHHHHHHAHAHBAHHABHHHHBAHBBHBHAHBBHABHAHHHBAHAABHBAAHBHHBHHBHBBHHHAHHHABBBBBAABHHHHHBBBBBAHAHHHBBBH	H	H
5U-2	34	98.58	S	Cod	6014440|12:C>A	TGCAGCAGTGGCCACTATTAGGAAGGGCTGGGCGGCGGATGGAGCCGAGATCGGAAGAGCGGTTCAGCA	-	-	-	-	-	-	-	-	-	-	5U	575878940	575878986	626841358	6.12e-16	87.9	47	0	0	0	-	-	-	-	-	-	-	-	-	-	-	-	-	-	-	-	-	-	-	-	HHAHBBBBHHHBHHHAHHAAAHHHAHAAHAABBBAHHAHHAHAHAHHHBAHAHBBAHHAHHAHBHABAHAABBBBHHBAABBHBHHAAHHBHHHHBHHHBHHABABHBHHBHHHABHHHAABHABHAHHHHHHAHAHBAHHABHHHHBAHBBHBHAHBBHABHAHHHBAHAABABAAHBHHBHHBHBBHHHAHHHABBBBBHABHHHHHBBBBBAHAHHHBBBH	H	H
5U-2	35	104.68	S	Cod	7167342|14:C>T	TGCAGCAGAGCCGTCCACACAGCAGTGAACTGCTCGGCCAGCCAAGTGTTCCGCCTCATCCACGGTCGC	-	-	-	-	-	-	-	-	-	-	5U	577468654	577468586	626841358	3.61e-28	128	69	0	0	0	-	-	-	-	-	-	-	-	-	-	5D	543297469	543297401	584392036	3.47e-23	111	69	3	0	0	HHHHBBHBAHHBHHHAAHAAAHHHAHAAHAABBBAHHAHHAHAHAHHBBAA-HHH-AHAHHAHBHABAHAABBBBHHBAABBHBHHAAHHBABHBBBHHBHBABABHBHHBHBHABHHHA-BHABHAHHHHHBAHABBAHHABHHHHBAHBBHBHAHBBAABHABHHBAHAABABAHBBHHBBHBHBBHBHABHH-BBBBBHABHHHHHBHBBBAHAHHHBHBH	H	H
5U-2	36	108.14	S	Cod	7163446|17:C>G	TGCAGATATTTGGTTTCCTTTCTGCTTGTCTCTTTGTGAATCTACTATGCTATAGCCTTTACCAAGTTT	-	-	-	-	-	-	-	-	-	-	5U	578970763	578970695	626841358	3.61e-28	128	69	0	0	0	5M	577622807	577622739	619056011	3.73e-23	111	69	3	0	0	-	-	-	-	-	-	-	-	-	-	HHHHBBHBAHHBHHHAAHAAAHHHAHAAHAABBBAHHAHHAHAHAHHHBAABHHABAHAHBAHBHABAHAABBBBHHBAABBHBHBAAHHHAHBBBBHBBHBABABHBHHBHBHHBHHHABBHHBHAHHHHHBAHAHBAHHABHHHHBAHBBHBHAHBBAABHABHHBHBAABABAABBHHBBHBHBBHBHABHHBBBBBBHABHHHHHBHBBBAHAHHHBHBA	H	H
5U-2	37	109.26	S	Cod	5985937|6:T>G-5U	TGCAGCTGGAGGAATTCGCGGCGGCGGAGAGATCGGCGGTTAACGGAGTCAGGATGATGCTGATGGACA	-	-	-	-	-	-	-	-	-	-	5U	579227587	579227655	626841358	3.61e-28	128	69	0	0	0	-	-	-	-	-	-	-	-	-	-	-	-	-	-	-	-	-	-	-	-	HHHHBBHBAHHBHHHAAHAAAHHHAHAAHAABBBAHHAHHAHAHAHHHBAABHHABAHAHBAHBHABAHAABBBBHHBAABBHBHBAHHHHAHBBBBHHBHBABAHHBHHBBBHHBHHHABBHHBHAHHHHHBAHAHBAHHABHHHHBAHBBHBHAHBBAABHABHHBHBAABABAABBHHBBHBHBBHBHABAHBBBBBBHABHHHHHBHBBBAHAHHHBHBA	H	H
5U-2	38	109.93	S	Cod	6022332|29:C>T-457U	TGCAGTTGACCTGATGAATCTAGTGGCATCGAATGGCAGGGCACCGAGATCGGAAGAGCGGTTCAGCAG	-	-	-	-	-	-	-	-	-	-	5U	579708673	579708628	626841358	2.2e-15	86.1	46	0	0	0	-	-	-	-	-	-	-	-	-	-	-	-	-	-	-	-	-	-	-	-	HHHHBBHBAHHBHHHAAHAAAHHHAHAAHAABBBAHHAHHAHAHAHHHBAABHHABAHAHBAHBHABAHAABBBBHHBAHBBHBHBAHHHHAHBBBBHABHBABAHHBHHBBBHHBHHHABBHHBHAHHHHHBAHAHBHHHABHHHHBAHBBHBHAHBBAABHABHHBHBAABABAABBHHBBHBHBBHBHABAHBBBBBBHABHHHHHBHBBBAHAHHHBHBA	H	H
5U-2	39	114.02	S	Cod	7168272|38:A>G	TGCAGGTTGCAGCACTAGGTCGGGCCCCTAGTTTGGCTAGGCCCCGAGATCGGAAGAGCGGTTCAGCAG	-	-	-	-	-	-	-	-	-	-	5U	581533728	581533773	626841358	1.02e-13	80.5	46	1	0	0	-	-	-	-	-	-	-	-	-	-	-	-	-	-	-	-	-	-	-	-	HHBHBBBBAHHBHHHAAHAAAHHHAHAAHAABBBHHHAHHAAAHHHHHHAABHHABAHAHBAHBHABAHAABBBBHHBAHBBHHHBAHHHHAHBBBBHABHBABAHHBHHBBBHBHHHHABBHHBHAAHAHHBAHAHBHAHABHHHHBAHBBHBHAABBAABHABHHHHBAHBABAABBHHBBHBHBBHBHABAHBHBBBBHABHHHHHBHHBBAAAHHHBHBA	H	H
5U-2	40	117.72	S	Cod	1053607|30:G>A-45U	TGCAGCAGCTCCCGCAGCTCCGCGCCGCCCGTGATCCCGTTCTCCACCACCATCTCCACCATGGACCGC	4B	609301867	609301935	673810255	5.62e-26	122	69	1	0	0	5U	583961565	583961633	626841358	7.81e-25	117	69	2	0	0	4M	537811566	537811634	574023925	1.72e-26	122	69	1	0	0	4D	491042687	491042755	528822201	1.6e-26	122	69	1	0	0	ABBHBBBBAHHBHHHAAHAAAHHHAHAAHAABBBHHHAHHAAAHHHHHHAA-HHA-AHAHBAHHHABAHHABABBHHBAHBBHHHBAHHAHAHBBBBHABHBABAHHHHHBBBHBHHHHABBHHBHAAHAHHBHHAHBHAHAHHBHABAHBBHBHAABBAABHA-HHHHBAHBABAABBHHBBHBHBBHHHAHAH-HBBHBHABHHHBHBHHBBAAAHHHBHBA	A	B
5U-2	41	123.33	S	Cod	7172709|49:C>G-5U	TGCAGAAGTTCAAGAAGGAGTTCGCGGCGTGGCAGGCCAGCAAGGTGTGCGAGCAGTCCAGAGCTCTGG	4B	614614106	614614038	673810255	2.62e-24	117	69	2	0	0	5U	586803885	586803817	626841358	1.68e-26	122	69	1	0	0	-	-	-	-	-	-	-	-	-	-	4D	493782648	493782580	528822201	7.46e-25	117	69	2	0	0	ABBHHBBBAHHBHHHAAHAAAHHHAHHAHAABBHHHHAHHAAAHHHHHHAAAHHAAAHAHBAHHBABAHAAHABBAHBAHBBHHHHAAHAHAHBBBBHABHBAHABHHHABBHHBHHHHAHBHHBHAAHAHHBHHHHBHAHAHHBHABAHBBHBAAABBAAHHHHHHHABAHBABAABBHHHBHBHBBHHHAHAHAHBBHBHHBHHHBHBHHBBAHAHHHBBBH	A	B
5U-2	42	124.69	S	Cod	1091337|18:T>C-357U	TGCAGGACCGAGGGCTTCTCCGACGGCAAGTGCCGCGGGTTCCGCCGCCGCTGCTTCTGCACCACCCAC	4D	484097881	484097949	518332611	1.21e-27	128	69	0	0	0	5U	586251778	586251846	626841358	3.61e-28	128	69	0	0	0	4M	540151682	540151750	574023925	8.02e-25	117	69	2	0	0	4D	493486363	493486431	528822201	3.44e-28	128	69	0	0	0	ABBHHBBBAHHBHHHAAHAAAHHHAHHAHAABBHHHHAHHAAAHHHHHHAA-HHA-AHAHBAHHBABAHAABABBAHBAHBBHHHHAAHAHAHBBBBHABHBABABHHHABBBHBHHHHABBHHBHAAHAHHBHHHHBHAHAHHBHABAHBBHBAAABBAAHHHBHHHABAHBABAABBHHHBHBHBBHHHAHAH-HBBHBHHBHHHBHBHHBBAAAHHHBBBH	A	B
5U-2	43	126.28	S	Cod	4543925|23:G>A-457U	TGCAGCGAGCTCTGGACGCCGCCGACGGCGCACCGAGATCGGAAGAGCGGTTCAGCAGGAATGCCGAGA	4D	484806799	484806765	518332611	9.61e-09	65.8	35	0	0	0	5U	587634958	587634924	626841358	2.87e-09	65.8	35	0	0	0	-	-	-	-	-	-	-	-	-	-	4D	494252135	494252101	528822201	2.74e-09	65.8	35	0	0	0	HBBHHBBBAHHBHHHAAHAAAHHHAHHAHAABBHHHHAHBAAAHHHHHHAABHHABAHAHBAHHBABAHAABAHBAHBAHBBHHHHAAHHHAHBBBBHABHBABABHHHABBBHBHHHHABBHHBHAAHAHHBHHHHBHAHAHHBHABAHBBHBAAABBAAHHHBBHHABAHBABAABBHHHBHBHBBHHHAHAHBHBHHBHHBHHHHHBHHBBAAAHHHBBBH	H	B
5U-2	44	127.4	S	Cod	7165675|19:C>T-56U	TGCAGGAGCCAGCAGGCCCCACCCATTTGACACCCCGCTGTCTGTACAGCGGCCGAGATCGGAAGAGCG	4B	616578584	616578530	673810255	1.59e-16	91.6	55	2	0	0	5U	587786039	587785985	626841358	1.02e-18	97.1	55	1	0	0	-	-	-	-	-	-	-	-	-	-	-	-	-	-	-	-	-	-	-	-	HBBHHBBBAHHBHHHAAHAAAHHHHHHAHAABBHHHHAHBAAAHHHHHHAABHHABAHAHBAHHHABAHAABAHBAHBAHBBHHHHAAHAHAHBBBBHABHBABABHHHABBBHBHHBHABBHHBHAAHAHHBHHHHBHAHAHHBHABAHBBHBAAABBAAHHHBBHHABAHBABAABBHHHBHBHBBHHHAHAHBHBHHBHHBHHHHHBHHBBAHAHHHBBBH	H	B
5U-2	45	130.57	S	Cod	7168988|41:A>C-35U	TGCAGGGTCTTGGGGTCGGCGATCTTGTTGAGCTTGAGCAGAGTGTCCTCGGTGACGCCGAAGGTGGCG	4B	618900566	618900498	673810255	2.62e-24	117	69	2	0	0	5U	588664279	588664347	626841358	1.68e-26	122	69	1	0	0	4M	543183160	543183228	574023925	1.72e-26	122	69	1	0	0	4D	495728845	495728913	528822201	7.46e-25	117	69	2	0	0	HBBHBBBBAHHBHHHAAHAAAHAHHHHAAAABBHHBHAHBAAAHHHHHHAABHHABAHAHBHHHBABAHAABAHBAHBAHBBHHHHAABAHAHBHBBHABHBABABHHHABBBHBHHBHABBHHHHAAHAHHBHHHHBHAHAHHBHABABBBHBHAABBAAHHHBBHHABAHBABAABBHHHBHBHBBHBAAHAHBHBHHBHHBHHHHABHHBBAHAHHHBBBH	H	B
5U-2	46	134.49	S	Cod	5989898|19:C>T	TGCAGTGAACTGAATACGCCCGTACGTACCTTGGTGGAATTCCTCATCGGCATCTCCTCGTCGTTGCTA	4D	487215081	487215147	518332611	3.38e-23	113	67	2	0	0	5U	589452652	589452718	626841358	2.17e-25	119	67	1	0	0	-	-	-	-	-	-	-	-	-	-	4D	496653867	496653933	528822201	9.64e-24	113	67	2	0	0	HBHHBBBBAHHBHHHAAHAAAHAHHHHAAAHBBHHBHAHBAAHHHHHHHAABBHH-AHABBHHHBABAHAABAHHAHBAHBBHHHHAABAHAABHBBHABHBA-ABHHBABBBHBHHHHHBBHHHHAAHAHHBHHHHBHAHAHHBHABABBBHBAAHBBAAHHABHHHABAHBABAABBHHHBHBHBBHBAHHAH-HBHHBHHBHHHHABHHBBAHAAHHBBBH	H	B
5U-2	47	137.47	S	Cod	1024786|55:A>G	TGCAGGCCGTGCTCGCGCACCTGTGGCGCGCGGTGTGCCGCGCCTGGAGGCTGGCACCTGAGGAGGAGA	4B	626681721	626681653	673810255	5.62e-26	122	69	1	0	0	5U	590935856	590935788	626841358	1.68e-26	122	69	1	0	0	-	-	-	-	-	-	-	-	-	-	4D	499017153	499017221	528822201	1.6e-26	122	69	1	0	0	HBHHBBBBAHHBHHHAAHHAAHAHHHHAAAHBBHHBHAHBAAHHHHHHHAAHBHHAAHABBHHHBABAHAAHAHHAHBAHBBHHHHAABAHAHBHBBHABHBAAABHHBBBBHHBHHHHHHBHHHHAAHAHABHHHHBHAAAHHBHABABHBHBAAHBBAAHHAHHHHABAHBABAABBHHHHHBHBBHBAHHAHAHBHHBHHBHHHHABHHBBAHAAHHBBBH	H	B
5U-2	48	138.59	S	Cod	5987864|21:G>C	TGCAGGGAGGGGACGACGCCAGTTCAACCTACGTACGTACTATATGTGCGTACGTGTGTTAGCGTTAAT	-	-	-	-	-	-	-	-	-	-	5U	591842332	591842400	626841358	1.68e-26	122	69	1	0	0	-	-	-	-	-	-	-	-	-	-	-	-	-	-	-	-	-	-	-	-	HBHHBBBBAHHBHHHHAHHAAHAHHHHAAAHBBHHBHAHBAAHHHHHHHAAHBHHAAHABBHHHBABAHAAHAHHAHBAHBBHHHHAHBAHAHBHBBHABHBAAABHHBBBBHHBHHHHHHBHHHHAAHAHAHHHHHBHAAAHHBHABABHBHBAAHBBAAHHAHHHHABAHBABAABBHHHHHBHBBHBAHHAHHHBHHBHHBHHHHABHHBBAHAAHHBBHH	H	B
6M	1	0	S	Cod	7164145|33:G>A	TGCAGGCCTCCAAGCAGGGACGGACGTCGAGGCGGCATCTCACCGACGACGGGCTACACTGGATGGAAG	-	-	-	-	-	-	-	-	-	-	-	-	-	-	-	-	-	-	-	-	-	-	-	-	-	-	-	-	-	-	-	-	-	-	-	-	-	-	-	-	ABABHBAAHAHHAHABHAHABHBBHHBHAAHHHBB-AHBAB-HHBABBHBABBHHBBAAAABAAABBAHHHBAHBAAHHHABHHHHBBHBAAHBHAHHHBBBHBHHABABHBBHABAAHHBBAAAAAHBAHBBBHAHAHBBHBAHHHHHAHBBHBHHHHBHHABBHHHAAHHHABHHAHHHAHHBHHHBAHBAHBBHHAAHBBBHHAAHBHAAABBHHBHHBBA	A	B
6M	2	2.27	S	Cod	3945597|28:C>T-16M	TGCAGAACGGGGAGTTCGACGACGAGGACGACGACTCCCGAGATCGGAAGAGCGGTTCAGCAGGAATGC	6D	3891080	3891041	495380293	1.6e-11	75	40	0	0	0	6U	408901763	408901726	543353244	6.17e-11	71.3	38	0	0	0	6M	7097983	7097944	574811486	2.28e-10	69.4	40	1	0	0	-	-	-	-	-	-	-	-	-	-	ABABHBAAHAHHAHABHAHABHBBHHBHAAHHHHBHHHBABAHABABBHBABBHABBAAAAHAAABBAHHHBAHBHAAHHABHHHHBBHBAAHBHAHHHBBBHBHHABABHBBHABAAHHBBAAAAAHBAHBBBHAHAHHBHBAHHHHHAHBBHBHHHHBHHABBHHHAAHHHABHHAHBHAHHBHHHBAHBAHHBHHAAHBBBHHAAHBHAAABBHHBHHBBA	A	B
6M	3	4.06	S	Cod	991209|24:G>C	TGCAGCAGTGAGTAGAACGCACGGGTGACAAGGGCATCCAATACAAGACCTGTCAAAGGAGATGCCCGA	6A	6439166	6439233	622669697	4.35e-27	126	68	0	0	0	-	-	-	-	-	-	-	-	-	-	6M	8442120	8442187	574811486	1.33e-27	126	68	0	0	0	6D	5812204	5812271	497521935	1.24e-27	126	68	0	0	0	ABABHBAAHAHHAHABHAHABHBBHHBHAAHHHHBAHHBABAHHBHBBBBABBHABBAAAAHAAABBAHHHBAHBAAHHHABHHHHBBHBAAHBHAHHHBBBHBAHABABHBBHABAAHHBBAAAAAHHAHBBBHAHAHHBHBAHHHHHAHBBHBHHHHBHHABBHHHAAHHHABHHAHBHAHHBHHHBAHBAHHBHHAAHBBBHHAAHBHAAABBHHBHHBBA	A	B
6M	4	5.4	S	Cod	7164915|6:C>T	TGCAGACTGTGGGCCAATCTAGGCATGGGTTTTTTGGGCCGAGATCGGAAGAGCGGTTCAGCAGGAATG	-	-	-	-	-	-	-	-	-	-	-	-	-	-	-	-	-	-	-	-	-	-	-	-	-	-	-	-	-	-	-	-	-	-	-	-	-	-	-	-	ABAHHBAAHAHHAHABHABABHBBHHBHAAHHHHBAHABABAHHBHBBBBABBHABBAAAAHAAABBAHHHBAHBAAHHHABHHHHBBHBAAHBHAHHHBBBHBAHABABHBBHAHAAHHBBAAAAAHHAHBBBHAHAHHHHBAHHHHHAHBBHBHHHHBHHABBHHHAAHHHABHHAHBHAHHBHHHBAHBAAHBHHAAHBBBHHAAHBHAAABBHHBHHBBA	A	B
6M	5	6.74	S	Cod	7159024|61:G>T-6M	TGCAGGAGAGATTTTAGGGCGGCGATTTGTCGGATTATTAGGGCGTGGAGGCCGCGTTGTGGTCCACAT	-	-	-	-	-	-	-	-	-	-	-	-	-	-	-	-	-	-	-	-	6M	9075598	9075666	574811486	1.72e-26	122	69	1	0	0	-	-	-	-	-	-	-	-	-	-	ABAHHBAAHAHHAHAHHABABHBBHHBHAAHHBHBAHABABAHHBHBBHBABBHABBAAAAHAAABBAHHHBAHBAAHHHABHHHHBBHBAAHHHAHHHBBBHBAHABABHBBHAHAAHHBBAAAAAHHAHBBBHAHAHHHHBAHHHHHAHBBHBHHHHBHHABBHHHAAHAHABHHAHBHAHHBHHHBAHBAAHBHHAAHHBBHHAAHBHAAABBHHBHHBBA	A	B
6M	6	12.01	S	Cod	6047208|41:A>T	TGCAGCGCTTGCCTAAACATCCCAGAGCCACGGGGCACACCAATACGCTCGGCACACGCGACCATCGCG	6A	8673223	8673291	622669697	1.22e-22	111	69	3	0	0	6U	402023694	402023626	543353244	7.81e-25	117	69	2	0	0	6M	10223014	10223078	574811486	2.89e-24	115	65	1	0	0	6D	8205890	8205958	497521935	3.47e-23	111	69	3	0	0	ABHHHBAHAAHHAHAHHABABHBBHHBAHHHHHHBAHABABHHHBHBAHBHBBHABBAAAAHAAHBBAAHHBABBAAHHHHBHHHABBHBAABHBAHHHBBBHBAHABABHBBHAHAABHBBAAAAAHHAHBBBHAHAHHAHBAHHHHHAHBBHBHHHHBHHABBHHHAAHAHABHHAHBHAHHBHHHBAHBAAHBAHAAAHBBHHAAHBHAAABBHHBHHHBA	A	B
6M	7	13.8	S	Cod	7168710|37:C>A	TGCAGCCTACCTACATGCGCTCTCCTCAATGTGTTCCCCAGCGGCAACCATGGGTGCGTGACGGAGCAC	6A	10588766	10588708	622669697	4.38e-22	110	59	0	0	0	-	-	-	-	-	-	-	-	-	-	6M	11752197	11752263	574811486	4.79e-27	124	67	0	0	0	6D	9305907	9305964	497521935	2.09e-20	102	58	1	0	0	ABHHHBAHAAHHAHAHHABABHHBHHBAHHHHHHBAHABABHHHBHBAHBHBBHABBAAAAHAAABBAAHHBABBAAHHHHBAHHABBHBAABHBAHHHBBBHBAHABABHBBHAHAABHBBAAAAAHHAHBBBHAHAHHAHBAHHHHHAHBBHBHHHHBHHABBHHHAAHAAABHHAHBHAHHBBHHBAHBAAHBHHAAAABBHHAAHHHAAABBHHBHHHBA	A	B
6M	8	14.47	S	Cod	2245473|14:G>A-67M	TGCAGGAGCGCGACGTTGGGCTTGATCCTCCTCTCGATGTCGGCGCCGATGAGGTAGAAACTGTGGCTC	6D	10121135	10121067	495380293	1.21e-27	128	69	0	0	0	6U	398616983	398617051	543353244	1.68e-26	122	69	1	0	0	6M	12283143	12283211	574811486	3.71e-28	128	69	0	0	0	6D	9717195	9717127	497521935	3.44e-28	128	69	0	0	0	ABHHHBAHAAHHAHAHHABABHHBHHBAHHHHHHBAHABABHHHBHBAHBHBHHABBAAAAHAAABBAAHHBABBAAHHHHBAHHABBHBAABHBAHHHBBBHBAHABABHB-HAHAABHBBAAAAAHHAHBBBHAHAHHAHBAHHHHHAHBBHBHHHHBHHABBHHHAAAAAABHHAHBHAHHBBHHBAHBAAHBHHAHAABBHHAAHHHAAABBHHBHHHBA	A	B
6M	9	23.67	S	Cod	1182851|26:C>A-6M	TGCAGACCTGGAGGGAGAAGCGCTCCCTGGGGATGCGATCTGGAGCTTGCAGGCCAGGGGTGAAGAGCA	6D	12400401	12400469	495380293	1.21e-27	128	69	0	0	0	6U	395169672	395169740	543353244	1.68e-26	122	69	1	0	0	6M	14007636	14007704	574811486	1.72e-26	122	69	1	0	0	6D	11778210	11778278	497521935	3.44e-28	128	69	0	0	0	ABHHHHABAAHHAHAHHAAABHHAHBBAHHHHHAHAHHBABHHAHHBAHBHBHAHBBAAAAHAAABBAABHBABBAAHHHABAHHABBHBHABHHABHHBHBHBAHABABHHBHAAAABHBBAAAHHHHAABBBHAHAHHAHBAHHHHHHHBBHBAHHHHAHAHBHHHHHHAAABBHHHBHAHABHHHBAHBAAHBAHABAABBHHAAHHHAAABBHHBHHHBA	A	B
6M	10	28	S	Cod	5353568|38:A>G-567M	TGCAGAGCTTGGAGCTTGCACCAGCAGCCTGGGAGGTTACCAGTGAGCCGAGATCGGAAGAGCGGTTCA	-	-	-	-	-	-	-	-	-	-	-	-	-	-	-	-	-	-	-	-	-	-	-	-	-	-	-	-	-	-	-	-	-	-	-	-	-	-	-	-	ABHHHHABAAHHAHAHHAAABHHAHBBAHHHABAHAHHBABBHAAHHHHBHBHAHBBAAAHHAAABBAAHHBAHBAAHHHHBAHHABAHBHABHHHBHHBHBHBAHABABHHBHAAAABHBBAAAHHHHAABBBHAHAHHAHBAHHHHHBHBBHHAHHHHAHHHBHHHHHHAAABBHHHBHAHABHHHBAHBAAHBAAABHHBBHHAAHHHAAABBHHBHHHBA	A	B
6M	11	30.25	S	Cod	1103094|17:G>C	TGCAGGCACTCCCTGGCGAGGTGCGCCATGATCTGCATCTCCTCGGGCGGGAACGCGCCCTTCAGCGCC	6D	14295228	14295296	495380293	1.21e-27	128	69	0	0	0	6U	392910118	392910050	543353244	1.68e-26	122	69	1	0	0	6M	15635105	15635173	574811486	3.71e-28	128	69	0	0	0	6D	13550908	13550976	497521935	3.44e-28	128	69	0	0	0	ABHHHHABAAHHAHAHAAAABHHAHHBAHHHABAHAHHBABBHAAHHHHBHBHAHBBAAAHHAAABBAAHHBAHBAAHHHHBAHHABAHBHABHHHBHHHHBHBAHABABHHBHAAAABHHBAAAHHAHAABBBHAHAHHAHBAHHHHHBHHBHHAHHHHAHHHBHHHHHHAAABBHHHHHAHAHHHHBAHBAAHBHAABHHBBHHHAHHHAAABBHHBHHHBA	A	B
6M	12	32.5	S	Cod	7174114|9:A>T	TGCAGTACTACCTGCCTCTCTTCGGGTCCTTCCACAACTTCCTCCGAGATCGGAAGAGCGGTTCAGCAG	-	-	-	-	-	-	-	-	-	-	-	-	-	-	-	-	-	-	-	-	6M	17296112	17296067	574811486	2.26e-15	86.1	46	0	0	0	-	-	-	-	-	-	-	-	-	-	ABHHBHABAAHHAHAHAAAABHHAHHBAHHHABAHAHHBABBHAAHHHHBHBHAHBBAAAHHAAAHBAAHHBAHBAAHHHHBAHHAAAHBHABHHHBHHHHHHBAHAHABHHBHAAAABHBHAAAHHAHAABBBHHHAHHAHBAHHHHHBHHBHHAHHHHAHHHBHHHHHHAAABBHHHHHAHAHHHHBABBAAHBHAABHHBBHHHAHHHAAABBHHBHHHBA	A	B
6M	13	36.39	S	Cod	4262744|29:C>T	TGCAGTACTACCTGCCCCTCTTCGGCTCCCCCGAGAACCTCCTCCGAGATCGGAAGAGCGGTTCAGCAG	6B	19628632	19628677	731188232	7.38e-15	86.1	46	0	0	0	6U	398617103	398617058	543353244	2.2e-15	86.1	46	0	0	0	6M	28145994	28145949	574811486	2.26e-15	86.1	46	0	0	0	6D	9717075	9717120	497521935	2.1e-15	86.1	46	0	0	0	ABHHBHABAAHHAHAHAAAABHHAHBHAHBHABAHABHBABHHAAHHHHBHBHAHBHAAAHHAAAHBAAHHBAHBHAHHHHBAHHAAAHBHABHHHBHHHHHHBAHAHABHHBHAAA-BHBHAAAHHAHAABBBHHHAHHAHBAHHHHHBHHBHHAHHHHAHHHBHBBHBHAAABBHHHBHAHAHHHHBABBAAHBBAABHHHBHHHAHBHAAAHHHHHHHHBA	A	B
6M	14	44.37	S	Cod	7171427|14:A>G-36M	TGCAGATCCCTGCGAGAGCTCGAGAGAATCCACGCCCGAGATCGGAAGAGCGGTTCAGCAGGAATGCCG	6A	24586865	24586828	622669697	2.07e-10	71.3	38	0	0	0	6U	379246532	379246569	543353244	6.17e-11	71.3	38	0	0	0	-	-	-	-	-	-	-	-	-	-	6D	461015298	461015334	497521935	2.12e-10	69.4	37	0	0	0	ABHABHABHAHAAHAHAHAABAHAHBHHHBHHBHHABHBABHHAHHHHHBHBHHHBAHAAHHAAAHBAAHHBAHBHAHHHHBAHHHHAHBHHBAHHBAHHHHABHHAHABAHBAHAABBHBAAAAHHHHAABBBHHHAHHAHBHHHHHBBHABHHAHHHHAHHABHBBHBHAAABBHHHBHAHAHAHHBABBAAABBAABHHHBHAHAHBHAHAHHAHHHHABA	A	B
6M	15	45.71	S	Cod	7169159|29:C>T	TGCAGAAGAAAGCTCAGTCCAACCTCCAACGCGCCCAACTCCAACCCAGAATGGCCGAGATCGGAAGAG	6A	24610742	24610796	622669697	7.33e-20	102	55	0	0	0	6U	379191124	379191177	543353244	1.7e-16	89.8	54	2	0	0	-	-	-	-	-	-	-	-	-	-	-	-	-	-	-	-	-	-	-	-	ABHABHABHHHAAHAHAHAHBAHAHBHHHBHHBHHABHBABHHAAHHHHBHBHHHBAHAAHHAAAABAAHHBAHBHAHHHHBAHHHHAHBHHBAHHBAHHHHABHHAHABAHBAHAABBHBAAAAHHHHAABBBHHHAHHAHBHHHHHBBHABHHAHHHHAHHABHBBHBHAAABBHHHBHAHAHAHHBAHBAAHBBAABHHHBHAHAHBHAHAHHAHHHHABA	A	B
6M	16	47.29	S	Cod	7171668|9:A>G	TGCAGGGGGAAATCCCGGCCAGCCTGACGCGGATGCCGAGATCGGAAGAGCGGTTCAGCAGGAATGCCG	-	-	-	-	-	-	-	-	-	-	-	-	-	-	-	-	-	-	-	-	-	-	-	-	-	-	-	-	-	-	-	-	-	-	-	-	-	-	-	-	ABHABHHHHHHAAHAHAHAHBAHAHBHHHBHHBHHABHBABHHAABHHHBHBHHHBAHAAHHAAAABAAHHBAHBHAHHHHBAHHHHAHBHHBAHHBAHHHHABHHAHABAHBAHAABBHBHAAAHHHHAABBBHHHAHHAHBHHHHHBBHABHHAHHHHAHHABABBHHHAAABBHHHBHAHAHAHHBABBAAHBBAABHHHBHAHAHBHAHAHHAHHHHABA	A	B
6M	17	50.46	S	Cod	7173483|7:G>A	TGCAGTTGCGTCTGATCTGGGTTGGGGTTCCGCTGGGCGGGCTGAGGCTCCCCATCTTGATCATGGCCG	-	-	-	-	-	-	-	-	-	-	-	-	-	-	-	-	-	-	-	-	-	-	-	-	-	-	-	-	-	-	-	-	-	-	-	-	-	-	-	-	ABHABHHHHHBAAHABAHAHBHHAHHHHHBHHBHHABHBABHHAABHHHBHBAHHBAHAAHHAAAABAAHHBAHBHAHHHHBAHHHHAHBHHBAHHBAHHHHABHHAHABAHBAHAABBHBHAAAHHHHAABBBHHHAHHAHBHHHHHBBHABHHHHHHBHHHABABBHHHAAABBHAHBHAHABAHHBAHBAABBBAHBHHHBHAHAHBHAHAHHAHHHHABH	A	B
6M	18	51.13	S	Cod	7167115|27:G>A	TGCAGGGAGCTTCCTGAACAACTTGTCGTCTTCCTAGTAGAGTGGCAGGCCTGTCTCCTCCGAGATCGG	-	-	-	-	-	-	-	-	-	-	6U	376525994	376525935	543353244	3.66e-18	95.3	60	3	0	0	-	-	-	-	-	-	-	-	-	-	-	-	-	-	-	-	-	-	-	-	ABHABHHHHHBAAHABAHAHBHHAHHHHHBHHBHHABHBABHHAABHHHBHBAHHBAHAAHAAAAABAAHHBAHBHAHHHHBAHHHHAHBHHBAHHBAHHHHABHHAHHBAHBAHAABBHBHAAAHHHHAABBBHHHAHHAHBHHHHHBBHABHHAHHHBHHHABABBHHHAAABBHAHBHAHABAHHBAHBAABBBAHBHHHBHAHAHBHAHAHHAHHHHABH	A	B
6M	19	53.84	S	Cod	7170753|26:A>C	TGCAGCTTCAGCCACACACCGCGGTCAGCGGTTCACACGCATTAAAAAGGCAGCCGAGATCGGAAGAGC	-	-	-	-	-	-	-	-	-	-	-	-	-	-	-	-	-	-	-	-	-	-	-	-	-	-	-	-	-	-	-	-	-	-	-	-	-	-	-	-	ABHABHHHHHBAAHABAHAHBHHAHHHHHBHHBHHABHBAHHHAABHHHBHBAHHBAHAAHAAHAABAAHABAHBHAHHAHBABHHHAHBHHBAHHBHHHHAABHHAHHBABBAHHABBHBHAAAHHHHAHBBBHHHAHHAHBHHHHHBBHABHHAHHHBHHHABABBHHHAAABBHAHBHHHABAHHHAHBAABBBAHBHHHBHAHAHBHAHAHHAHHHHABH	A	B
6M	20	59.12	S	Cod	7169411|34:A>G	TGCAGCCGAAGAAGCGCCATGGTGGAGCGGGACGAGGTGCGACGGGCACCGAGATCGGAAGAGCGGTTC	-	-	-	-	-	-	-	-	-	-	-	-	-	-	-	-	-	-	-	-	6M	34764002	34763952	574811486	1.75e-16	89.8	51	1	0	0	-	-	-	-	-	-	-	-	-	-	AHHABHAHAHBAAHABHAAABHAAHHHHHBBHBAHABHBAHHHHABHBHBHBAHHBAHAAHAABAABAAHABAHBHAHHAHBHBHHHABBHHBABHBHAHHAABHHAHHBABBAHBABBHBBAAAHHHBAHBBBHHHAHHAHHHHHHHBBHAAHHAHHHBHHHABABBHHHAAABBHAABHHHABAHHHAHBAABBBAHBHHHBHAHAHBHAHAHHAHHHHABH	A	H
6M	21	60.46	S	Cod	7169000|42:C>T	TGCAGGTCGTGGGGATCTCCCTGGCCAACTCCACGGTGCGGGCGGTGGACGGCGCGGGCCAGGTCAAGC	6D	33442945	33443011	495380293	1.57e-21	108	67	3	0	0	-	-	-	-	-	-	-	-	-	-	6M	37842752	37842818	574811486	4.83e-22	108	67	3	0	0	-	-	-	-	-	-	-	-	-	-	AHHABHAHAHBAAHABHAAABHAAHHHHHBBHHAAABHBAHHAHABHBHBHBAHHBAHAAHAABAABAAHABAHBHAHHAHBHBHHHABBHHBABHBHAHHAHBHHAAHBABBAHBABBHBBAAAHHHBAHBBBHHHAHHAHHHHHHHBBHAAHHAHHHBHHHABABBHHHAAABBHAABHHHABAHHBAHBAABBBAHBHHHBHAHAHBHAHAHHAHHHHABH	A	H
6M	22	61.13	S	Cod	7172812|35:A>C	TGCAGGGCTGGCGTCGCTGGGCGGGGGCGCGCTACAAGAAGGTCTTTGGCATACTTGACGGAATTATCG	6A	33579849	33579783	622669697	3.38e-23	113	67	2	0	0	-	-	-	-	-	-	-	-	-	-	6M	41707482	41707550	574811486	3.71e-28	128	69	0	0	0	-	-	-	-	-	-	-	-	-	-	AHHABHAHAHBAAHABHAAABHAAHHHHHBBHHAAABHBAHHAHABHBHBHBAHHBAHAAHAABAABAAHABAHBHAHHAHBHBHHHABBHHBABHBHAHHAHBHHAAHBABBAHBABBHBHAAAHHHBAHBBBHHHAHHAHHHHHHHBBHAAHHAHHHBHHHABABBHHHAAHBBHAABHHHABAHHBAHBAABBBAHBHHHHHAHAHBHAHAHHAHHHHABH	A	H
6M	23	62.02	S	Cod	7174098|17:A>C-356M	TGCAGGTTGTGGCGCATACTCGCCTCCGACCCCGAGATCGGAAGAGCGGTTCAGCAGGAATGCCGAGAC	-	-	-	-	-	-	-	-	-	-	-	-	-	-	-	-	-	-	-	-	-	-	-	-	-	-	-	-	-	-	-	-	-	-	-	-	-	-	-	-	AHHABHAHAHBAAHABHAAABHAAHHHHHBBHHAAABHHAHHAHABHBHBHBAHHBAHAAHAABAABAAHABAHBHAHHAHBHBHHAABBHHBABHBHAHHAHBHHAHHBABBAHBABBHBHAAAHHHBAHBBBHHHAHHAHHHHHHHBBHAAHHAHHHBHHHABABBHHHAAHBBHAABHHHABAHHBAHBHABBBAHBHHHHHAHAHBHAHAHHAHHHHABH	A	H
6M	24	62.46	S	Cod	4538377|37:G>C	TGCAGGCCAAGGCCTCCGTGGAAGAAGGGATCCAGGAGGCGATCGACCGAGATCGGAAGAGCGGTTCAG	-	-	-	-	-	-	-	-	-	-	-	-	-	-	-	-	-	-	-	-	6M	47334366	47334318	574811486	4.86e-17	91.6	49	0	0	0	6D	35076103	35076055	497521935	4.52e-17	91.6	49	0	0	0	AHHABHAHAHBAAHABHAAABHAAHHHHHBBHHAAABHHAHHAHABHBHBHBAHHBAHAAHAABAABAAHABAHBHAHHAHBHBHHAABBHHBABHBHAHHAHBHHAHHBABBAHBABBHBHAAAHHHBAHBBBHHHAHHAHHHHHHHBBHAAHHHHHHBHHHABABBHHHAHHBBHAABHHHABAHHBAHBHABBBAHBHHHHHAHAHBHAHAHHAHHHHABH	A	H
6M	25	63.13	S	Cod	7168700|48:G>C-6M	TGCAGCCGCCTCCTCTCCGACCCCGCCTTCCGCCGCCGCTTCCGCATCGACCACCGCCGCAGCGCTCTC	6D	37342136	37342068	495380293	2.62e-24	117	69	2	0	0	6U	352221139	352221080	543353244	3.66e-18	95.3	60	3	0	0	6M	50363582	50363514	574811486	1.72e-26	122	69	1	0	0	6D	37756389	37756321	497521935	7.46e-25	117	69	2	0	0	AHHABHAHAHBAAHABHAAABHAAHHHHHBBHHAAHBHHAHHAHABHBHBHBAHHBAHAAHAABAABAAHABHHBHAHHAHBHBHHAABBHHBABHBHAHHAHBHHABHBABBAHBABBHBHAAAHHHBAHBBBHHHAHHAHHHHHHHBBHAAHHHHHHBHHHABABBHHHAHHBBHAABHHHABAHHBAHBHABBBAHBHHHHHAHAHBHAHAHHAHHHHABH	A	H
6M	26	64.02	S	Cod	1124273|46:G>A	TGCAGCTTCTGCTTCAGGGAGATCGCCGAGTTCGCGTTCAAGATGAGGGCGTACAGCCACGCGGACCGA	6A	50578680	50578613	622669697	2.02e-25	121	68	1	0	0	-	-	-	-	-	-	-	-	-	-	6M	68352139	68352206	574811486	1.33e-27	126	68	0	0	0	6D	50921101	50921168	497521935	2.68e-24	115	68	2	0	0	AHHABHAHAHBAAHABHAAABHAAHHHHHBBHHAAHBHHAAHAHABHBHBHBAHHBAHAAHAABAABAAHABHHBHAHHAHBHBHHAABBHHBABHBHAHHAHBHHABHBABBAHBABBHHHAAAHHHBAHBBBHHHAHHAHHHHHHHBBHAAHHHHHHBHHHABABBHHHAHHBBHAABHHHABAHHBAHBHABBBAHBHHBHHAHAHBHAHAHHAAHHHABH	A	H
6M	27	67.66	S	Cod	7163360|9:A>G	TGCAGAGAAACGGCCGCGCGGGCGAGCGGCGGCTGCGGAGCTCGCGTGTGGGGTGGGGCTCGGGCGCGG	-	-	-	-	-	-	-	-	-	-	-	-	-	-	-	-	-	-	-	-	6M	95744114	95744046	574811486	3.71e-28	128	69	0	0	0	-	-	-	-	-	-	-	-	-	-	AHAABHAHAHBAAHABHAAABHAAHHHHHHBHHAAHBHHAAHAHABHBHBHBAHHBAHAAHAABAABAAHABHHBHAHHAHBHBAHAABBHHBABHBHAHHAHBHHABHBABBAHBABBABHAAAHHHBAHHBBHHHAAHAHHHBHHHBBHAHHHHHHHBHHHABAHBHHHAHHBBHHABBHHABAHHHAHBHABBBAHBHHAHHAHHHBHAHAHHAAHHHABH	A	H
6M	28	68.55	S	Cod	7166488|25:G>C-256M	TGCAGACGAAGCGTGATGCGTTCGTGGCAGGCCTCGTCGACGACCACAGACAGAGGCGCAGCAACGCCG	6D	78521622	78521554	495380293	2.62e-24	117	69	2	0	0	-	-	-	-	-	-	-	-	-	-	6M	101680840	101680772	574811486	3.71e-28	128	69	0	0	0	6D	82285036	82284970	497521935	9.64e-24	113	67	2	0	0	AHAABHAHAHBAAHABHAAABHAAHHHHHHBHHAAHBHHAAHAHABHBHBHBAHHBAHAAHAABAABAAHABHHBHAHHAHBHBAHAABBHHBABHBHAHHAHBHHABHBABBAHBABBABHAAAHHBBAHHBBHAHAAHAHHHBHHHBBHAHHHHHHHBHHAABAHBHHHAHHBBHHABBHHABAHHHAHBHABBBAHBHHHHHAHHHBHAHAHHAAHHHABH	A	H
6M	29	69.67	S	Cod	7168533|36:C>A	TGCAGACGGAGACGGAGGAGGAGACGGAGGACGCTGCTGATGATGGCGGCGAGGGCGGCCGCGCCGAGA	-	-	-	-	-	-	-	-	-	-	-	-	-	-	-	-	-	-	-	-	-	-	-	-	-	-	-	-	-	-	-	-	-	-	-	-	-	-	-	-	AHAABHAHAHBAAHHBHAAABHAAHHHHHHBHHAAHBHHAAHAHABHBHBHBAHHBAHAAHAABAABAAHABHHBHAHHAHBHBAHAAHBHHBAHHBHAHHAHBHHABHBABBAHBABBABHAAAHHBBAHHBBHAHAAHAHHHBHHHBBHAHBHHBHHBHHAABAHBHHHAHHBBHHABBHHABAHHHAHBHABBBAHBHHHHHAHHHBHAHAHHAAHHHABH	A	H
6M	30	72.38	S	Cod	7173614|14:G>A-136M	TGCAGCTGGATGGCGTCGTCGCCTCCCCGCGAGATGGGCGCCGAGATCGGAAGAGCGGTTCAGCAGGAA	-	-	-	-	-	-	-	-	-	-	-	-	-	-	-	-	-	-	-	-	-	-	-	-	-	-	-	-	-	-	-	-	-	-	-	-	-	-	-	-	AHAABHAHAHBAABHBHAAABHAAHHHHHHBHHAAHBHHAAHAHAAHBHHHBAHHBAHAAHAABAABAAHABHHHHAHHAHBHBAHHAHBHHBAHHBHAHHAHBHHABHBABBAHBAHBABHAAAHHBBAHHBBHAHAAHAHHHBHHHBBHAHBHABHHBHHAABAHBAHBAHHBBHHABBHHABAHHHAHBHABBBAHBHHHHHAHHHBAAAAHHAAHHHABH	A	H
6M	31	73.05	S	Cod	2241907|48:G>A-236M	TGCAGCTTCGCGGGCAAGGAACTCTGCGATGCTGATCCTCTCGAGGGAGCCACGCACCTCGCCAATCTC	6D	164416875	164416807	495380293	1.21e-27	128	69	0	0	0	-	-	-	-	-	-	-	-	-	-	6M	208097070	208097002	574811486	1.72e-26	122	69	1	0	0	6D	167843905	167843837	497521935	3.44e-28	128	69	0	0	0	AHAABHAHAHBAABHBHAAABHAAHHHHHHBHHAAHBHHAAHAHAAHBHHHBAHHBAHAAHAABAABAAHABHHHHAHHAHBHBAHHABBHHBAHHBAAHHAHBHHABHBABBAHBAHBABHAAAHHBBAHHBBHAHAAHAHHHBHHHBBHAHBHABHHBHHAABAHBAHBAHHBBHHHBBHHABAHHHAHBHABBBAHBHHHHHAHHHBAAAAHHAAHHHABH	A	H
6M	32	73.72	S	Cod	7161872|20:T>C	TGCAGGCAAGATCATAAGAATCAGGTTGAAAACTGTGTGCAAGCATAACCGAGATCGGAAGAGCGGTTC	-	-	-	-	-	-	-	-	-	-	-	-	-	-	-	-	-	-	-	-	6M	359835141	359835194	574811486	3.76e-18	95.3	55	0	1	1	-	-	-	-	-	-	-	-	-	-	AHAABHAHAHBAABHBHAAABHAAHHHHHHBHHAAHBHHAAHAHAHHBHHHBAHHBAHAAHAABAABAAHABHHHHAHHAHBHBAHHAHBHHBHHHBAAHHAHBHHABHBABBAHBAHBABHAAAHHBBAHHBBHAHAAHAHHHBHHHBBHAHBHABHHBHHAABAHBAHBAHHBBHHHBBHHABAHHHAHBHABBBAHBHHHHHAHHHBAAAAHHAAHHHABH	A	H
6M	33	75.52	S	Cod	7171068|53:A>G-16M	TGCAGCATCAGCCTCGCAAACGGCGCCTTCCCGTCGACGACCTCCACCGCCGCAGCCCGCACGGCGTAC	6D	334632738	334632670	495380293	2.62e-24	117	69	2	0	0	-	-	-	-	-	-	-	-	-	-	6M	391750917	391750849	574811486	3.71e-28	128	69	0	0	0	6D	339030098	339030030	497521935	7.46e-25	117	69	2	0	0	AHAABHAHAHBAABHBHAAABHAAHHHHBHBBHAAHBHHAAHAHAHHBHHHBAHHBAHAAHAABAABAHHABHHHHAHHAHBHBAHHAHBHHBHAHBHAHHAHBHHABHBABBAHBAHBABHAAAHHBBAHHBBHAHAAHAHHHBHHHBHHAHBHABHHBHHHABAHBAHBAHHBBHHHBBHHABAHHHAHBHABBBAHBHHHHHAHHHBAAAAHHAAHAHABH	A	H
6M	34	76.19	S	Cod	7167972|15:G>C	TGCAGCTGGGGCGCGGATAGGCGCAAAGGAGAATGATCACCGAGATCGGAAGAGCGGTTCAGCAGGAAT	-	-	-	-	-	-	-	-	-	-	-	-	-	-	-	-	-	-	-	-	-	-	-	-	-	-	-	-	-	-	-	-	-	-	-	-	-	-	-	-	AHAAHHAHAHBAABHBHAAABHAAHHHHBHBBHAAHBHHAAHAHAHHBHHHBAHHBAHAAHAABAABAHHABHHHHAHHAHBHBAHHAHBHHBHAHBHAHHAHBHHABHBABBAHBAHBABHAAAHHBBAHHBBHAHAAHAHHHBHHHBHHAHBHABHHBHHHABAHBAHBHHHBBHHHBBHHABAHHHAHBHABBBAHBHAHHHAHHHBAAAAHHAAHAHABH	A	H
6M	35	78.44	S	Cod	7171285|10:G>C-36M	TGCAGGGACAGGCTGTGAAGCTCGGGTTCCTCGAGCACGACGAGCACGCGCAGAACAGCCTCATCAGCT	6B	536482725	536482657	731188232	2.62e-24	117	69	2	0	0	4U	114324800	114324868	663525381	7.81e-25	117	69	2	0	0	-	-	-	-	-	-	-	-	-	-	6D	49556651	49556719	497521935	7.46e-25	117	69	2	0	0	AHAAHBAHAHBAABHBHAAABHAAHHHHBHBHHAAHBHHAAHAHABHBHHHBAHABAHAAHAABAABAHHABHHHHAHHAHBHBAHAAHBHHBHAHBHAHHAHBHHAHHBABBAHBAHBABHAAAHHBBAHHBBHAHAAHAHHHBHHHBHHAHBHABHHBHHHABAHBAHBHHHBBHHHHBHHABAHHHAHBHABBBAHBHAHHHAHHHBAAAAHHAAABHABH	A	H
6M	36	78.88	S	Cod	7159488|21:G>A-236M	TGCAGTAACAGAGTTTGTCCAGCGTTAACAGCAAGCAGGATTAACAACATGGGATTATATGCTTAAGCT	6A	505210298	505210359	622669697	9.48e-19	99	62	3	0	0	-	-	-	-	-	-	-	-	-	-	6M	442475294	442475362	574811486	1.72e-26	122	69	1	0	0	-	-	-	-	-	-	-	-	-	-	AHAAHBAHAHBAABHBHAAABHAAHHHHBHBHHAAHBHHAAHAHABHBHHHBAHABAHAAHAABAABAHHABHHHHAHHAHBHBAHAAHBHHBHAHBHAHHAHBHHAHHHABBAHBAHBABHAAAHHBHAHHBBHAHAAHAHHHBHHHBHHAHBHABHHBHHHABAHBAHBHHHBBHHHHBHHABAHHHAHBHABBBAHBHAHHHAHHHBAAAAHHAAABHABH	A	H
6M	37	79.1	S	Cod	1122179|58:C>G-26M	TGCAGGTCGGTGCGCCCGTGCACAGCACGGCGTTCCAGCGCGTCGCGTAGTGCTCGTGCAGGGCCTAGC	5D	47888167	47888235	569951140	1.21e-27	128	69	0	0	0	-	-	-	-	-	-	-	-	-	-	-	-	-	-	-	-	-	-	-	-	5D	51532376	51532444	584392036	3.44e-28	128	69	0	0	0	AHAAHBAHAHBAABHBHAAABHAAHHHHBHBHHAAHBHHAAHAHABHBHHHBAHABAHAAHAABAABAHHABHHHHAHHAHBHBAHAAHBHHBHAHBAAHHAHBHHAHHHABBAHBAHBABHAAAHHBHAHHBBHAHAAHAHHHBHHHBHHAHBHABHHBHHHABAHBAHBHHHBBHHHHBHHABAHHHAHBHABBBAHBHAHHHAHHHBAAAAHHAAABHABH	A	H
6M	38	80.44	S	Cod	6012340|38:C>T-236M	TGCAGAGACGCGTACGTCAGGATATCATTTGGCATGAACACGAGCAGTCAAACAAATGCCGAGATCGGA	6A	517302310	517302371	622669697	4.38e-22	110	62	1	0	0	-	-	-	-	-	-	-	-	-	-	6M	459384654	459384713	574811486	3.73e-23	111	60	0	0	0	6D	399073970	399074030	497521935	4.49e-22	108	61	1	0	0	AHAAHHAHAHBAABHBHAAABHAAHHHHBHBHHAAHBHHAAHAAABHBHHHBAHABAHAAHAABAABAHHABHHHHAHHAHBHBAHAAHBHHBHABBAAHHAHBHHAHHHHBBAHBAHBABHHAAHHBHAHHBBHAHAAHAHHHBHHHBHHAHBHABHHBHHHABAHBAHBHHHBBHHHHBHHABAHHHAHBHABBBAHBHAHHHAHHHBAAAHHHAAABHABH	A	H
6M	39	82.01	S	Cod	7168273|27:T>C-67M	TGCAGGTTGCCCTAACAGCGACCCTTGTGCTCACATGGCCGAGATCGGAAGAGCGGTTCAGCAGGAATG	-	-	-	-	-	-	-	-	-	-	-	-	-	-	-	-	-	-	-	-	-	-	-	-	-	-	-	-	-	-	-	-	-	-	-	-	-	-	-	-	AHAAHHAHAHBAAHHBHAAABHAAHHHHBHBHHAABBHHAAHAAABBBAHHBAHABAHAAHAABAABAHHABHHHHAHHAHBHBAHAAHBHHBHABBHAHHAHBHHAHHHHBBAHBAHBABHHAAHHBHAHHBBHAHAAHAHHHBHHHBHHAHBHABHBBHHHABAHBAHBHHHBBHHHHBHHABAHHHAHBHABBBAHBHAHHHAHHHBAAHHHHAAABHABH	A	H
6M	40	89.95	S	Cod	1023849|8:A>G-36M	TGCAGCTCAACTCTAGCTCCCAATACCACTCATCCGCCTCGCCGCTAATGTCCGAGATCGGAAGAGCGG	6D	436495300	436495247	495380293	2.64e-19	100	54	0	0	0	-	-	-	-	-	-	-	-	-	-	6M	509668006	509667953	574811486	8.08e-20	100	54	0	0	0	6D	440643830	440643777	497521935	7.51e-20	100	54	0	0	0	AHAAHHAHAHBAAHHBBAAAHBAAHHHHHBHHBHABBHHAAAAAAAHBAHHBAHABAHAAHAHHAHBAHHABHHHHHHHABBHBAHAAHBHHBHABBHAHHAHBHHABHHABBAABAHBABHHAAHHBHAHHBBHAHAAHAHHHBHBHBHHAHBHABHHHHBHABAHBAHBHAHHHHHABBHHABHHAHAHBHABBBAHBHHHHHAHHBBAAHHHHAAABHABB	A	H
6M	41	90.84	S	Cod	7163959|10:G>A	TGCAGCTGCCGCAGCATGGTAAACGAGACCGTCTTTTGTGTGTGCTTGTGTGTGTCATCTCGCAATCGC	-	-	-	-	-	-	-	-	-	-	-	-	-	-	-	-	-	-	-	-	6M	511419847	511419779	574811486	3.71e-28	128	69	0	0	0	-	-	-	-	-	-	-	-	-	-	AHAAHHAHAHBAAHHBBAAAHBAAHHHHHBHHBHABBHHAAAAAAAHBAHHBAHABAHAAHAHHAHBAHHABHHHHHHHABBHBAHAAHBHHBHAHBAAHHAHBHHABHHABBAABAHBABHHAAHHBHAHHBBHAHAAHAHHHBHBHHHHAHBHABHHHHBHABAHHAHBHAHHHHHABBHHABHHAHAHBHABBBAHBHHHHHAHHBBAAHHHHAAABHABB	A	H
6M	42	92.64	S	Cod	3948768|24:A>G-6M	TGCAGCGCGGACCAAAAGGATTGCATCCCGAGATCGGAAGAGCGGTTCAGCAGGAATGCCGAGACCGAT	6D	440735914	440735885	495380293	5.79e-06	56.5	30	0	0	0	-	-	-	-	-	-	-	-	-	-	-	-	-	-	-	-	-	-	-	-	6D	445001820	445001791	497521935	1.65e-06	56.5	30	0	0	0	AHAAHHAHAHBAAHABBAAAHBAAHHHHHBHHBHABBHHAAAAAAAHBAAHBAHABAHAAHAHHAHBHHHABHHHHHHHAHBABAHAAHBHHBHABBAAHHABBHHABHHABBAABAHBABHHAAHHBHAHHBBHAHAAHAHHHBHBHHHHAHBHABHHHHBHABAHBAHBHAHHHHHABBHHABHHAHAHBHABBBAHBHHHHHAHHBBAAHHHHAAABHABB	A	H
6M	43	93.98	S	Cod	7165921|25:T>C	TGCAGGGTTGGGTTGCGCGAACGGATGCCACCACCGCCGAGATCGGAAGAGCGGTTCAGCAGGAATGCC	-	-	-	-	-	-	-	-	-	-	-	-	-	-	-	-	-	-	-	-	-	-	-	-	-	-	-	-	-	-	-	-	-	-	-	-	-	-	-	-	AHAAHHAHAHHAAHABBAAAABAAHHHHHBHHBHABBHHAAHAAAAHBAAHBAHABAHAAHAHHAHBHHHABHHHHHHHAHBAHAHAAHBHHBHABBAHHHABBHHABHHABBAABAHBABHHAAHHBHAHHBBHAHAAHAHHHBHBHHHHAHBHABHHHHBHABAHBAHBHAHHHHHABBHHABHHAHAHBHABBBAHBHHHHHAHHBBAAHHHHAAHBHABB	A	H
6M	44	95.1	S	Cod	7165966|31:A>C-367M	TGCAGGTCGTCAACCTGCGCTGCGTCAACGTAGACGGCAAGGGCACGCCCCGAGATCGGAAGAGCGGTT	6A	571278547	571278496	622669697	1.59e-16	91.6	52	1	0	0	4U	51017287	51017338	663525381	4.73e-17	91.6	52	1	0	0	6M	518404217	518404166	574811486	4.86e-17	91.6	52	1	0	0	6D	449505422	449505371	497521935	4.52e-17	91.6	52	1	0	0	HHAAHHAHAHHAAHABBAAAAHAAHHHHHBHHBHABBHHAAHAAAAHBAAHBAHABAHAAHAHHAHBHHHABHBHHHHHAHBAHAHAAHBHHBHABBAHHHABBHHABHHABBAABAHBABHHAAHBBHAHHBBHAHAAHAHHHBHBHHHHAHBHABHHHHBHABAHBAHBHAHHHHHABBHHABHHAHAHBHABBBAHBHHHHHAHHBBAAHHHHAHHBHABB	H	H
6M	45	95.54	S	Cod	7172583|10:G>A	TGCAGCGGCGGGGCGGCGCGGTGCTGTTCAGGATGCCGCGGCGCCGAGATCGGAAGAGCGGTTCAGCAG	-	-	-	-	-	-	-	-	-	-	-	-	-	-	-	-	-	-	-	-	-	-	-	-	-	-	-	-	-	-	-	-	-	-	-	-	-	-	-	-	HHAAHHAHAHHAAHABBAAAAHAAHHHHHBHHBHABBHHAAHAAAAHBAAHBAHABAHAAHAHHAHBHHHABHBHHHHHAHBAHAHAAHBHHBHABBAHHHABBHHABHHHBBAABAHBABHHAAHBBHAHHBBHAHAAHAHHHBHBHHHHAHBHABHHHHBHABAHBAHBHAHHHHHABBHHHBHHAHAHBHABBBAHBHHHHHAHHBBAAHHHHAHHBHABB	H	H
6M	46	97.56	S	Cod	7164976|20:A>C-16M	TGCAGCACCGTCCGAATGTGACTGTTGGGTTTGCAGTCCGAGATCGGAAGAGCGGTTCAGCAGGAATGC	-	-	-	-	-	-	-	-	-	-	-	-	-	-	-	-	-	-	-	-	-	-	-	-	-	-	-	-	-	-	-	-	-	-	-	-	-	-	-	-	HHAAHHHHAHHAAAHBBHAAAHAAHHHHHBHHBBABBHHAAHAHAAHBAAHBAHABAHAAHAHHAHBHHHABHBHHHHHAHBAHAHAAHBHHBHABBHHHHABBHHABHHHBBHABAHBABHHAAHBBHAHHBBHAHAAHAHHHBHBHHHHAHBHABHHHHBHABAHBAHBHAHHHHHABBHHHBHHAHAHBHABBBAHBHHHHHAHHBBAAHHHHAHBBHABB	H	H
6M	47	100.51	S	Cod	7170591|23:A>G	TGCAGCCAAGCACAAGTTCGTCTACGATATTACACAGGGTTTTACTCCGAGATCGGAAGAGCGGTTCAG	-	-	-	-	-	-	-	-	-	-	4U	42656715	42656667	663525381	2.2e-15	86.1	49	1	0	0	-	-	-	-	-	-	-	-	-	-	-	-	-	-	-	-	-	-	-	-	HHAAHHHHAHHHAAHBBHAHAHHAHHHHHBHHBHABHHHAAHAHAAHBAAHBAHABAHAAHAHHAHBHHHABBBHHHHHAHBAHABAAHBHHBHABBAHHHABBHHABHHHBBHABAHBAHHHAHHBBHAHHBBHAHAAHAHHHBHBHHHHAHBHHBHHHHBHABAHBAHBHAHHHHHABBHHHBHHAHAHBHABBBAHBHHHBBAHHBBAAHHHHAHBBHABB	H	H
6M	48	105.8	S	Cod	7168092|28:G>C-6M	TGCAGGCAGGCCGGCTCGGCCTCCTGCGGCGCGGCCGCAGCAGCCGCCATGGACGCCCGAGATCGGAAG	6A	578012527	578012490	622669697	9.61e-09	65.8	38	1	0	0	-	-	-	-	-	-	-	-	-	-	-	-	-	-	-	-	-	-	-	-	-	-	-	-	-	-	-	-	-	-	AHAAAHHHAHHHHAHBBHAHAHBAHHHHHBHHHHHBHHHAAHAHAAHBAAABAHABAHAAHAHAAHBHHHABBBBBHHHHHBAHABAAHBHHBHABBAHHHHBBHHABHHHBBHABAHBABHHAHHBHHAHHBBHABAAHAHHHBHBHHHHABBHHBHHHHBHABAHBHHBHAAHHHHABBHHHBHHAHAHHHABBBHHBHAHBBAHHBBAAHBHHHHBBHABB	A	H
6M	49	106.69	S	Cod	7169324|32:C>G-367M	TGCAGCAGCAGGTGCAGATAAGCGGGGCTGCTCCCCGAGATCGGAAGAGCGGTTCAGCAGGAATGCCGA	6D	451314270	451314310	495380293	9.61e-09	65.8	42	1	1	1	-	-	-	-	-	-	-	-	-	-	6M	528013419	528013459	574811486	2.95e-09	65.8	42	1	1	1	6D	456050989	456051029	497521935	2.74e-09	65.8	42	1	1	1	AHAAAHHHAHHHHAHBBHAHAHHAHHHHHBHBHHHBHHHAAHAHAAHBAAABAHABAHAAHAHAAHBHHHABBBBBHHHHHBAHABAAHBHHBHABBHHHHHBBHHABHHHBBHABAHBABHHAHHBHHAHHBBHABAAHAHHHBHBHHHHABBHABHHHHBHABAHBHHBHAAHHHHABBHHHBHHAHAHHHABBBHHBHAHBBAHHBBAAHBHHHHBBHABB	A	H
6M	50	109.17	S	Cod	3938769|63:C>T-6M	TGCAGCACTTCGACAGGAAGGACCTCAAGTCCCCCACCTTCAAGACGTGGAACGACGGGTCCCCCAGGA	6B	664048159	664048227	731188232	1.21e-27	128	69	0	0	0	4U	38094359	38094291	663525381	7.81e-25	117	69	2	0	0	6M	531732422	531732490	574811486	8.02e-25	117	69	2	0	0	-	-	-	-	-	-	-	-	-	-	AHAAAHHHAHHHHAHBBHAHAHHAHHHHHBHBHHHBHHHAAHAHAAHBAAABAHABAHAAHAHAAABHHHABBBBBHHBHABAAABAAHBHHBHABBAHHHHBBHHABAHHBBHABAHBABHHAHHBHHAHBBBHABAAHAHHHBHBHHHHABBHABHHHHBHABAHBAHBHAAHHAHABBHHHBHHAHAHHHABBBHHBHAHBBAHHBBAHHBHHHHBBHHBB	A	H
6M	51	110.51	S	Cod	1066193|68:G>C	TGCAGCCACCGCGACATGGTCTTCTCGGTGGGGTTGAGGGAGCTCGCCGCATCAGCACACTGCATGTCG	6A	583226262	583226330	622669697	1.21e-27	128	69	0	0	0	-	-	-	-	-	-	-	-	-	-	6M	532665422	532665490	574811486	3.71e-28	128	69	0	0	0	6D	459775317	459775385	497521935	3.44e-28	128	69	0	0	0	AHAAAHHHAHHHHAHBBHAHAHHAHHHHHBHBHHHBHHHAAHAHAAHBAAABAHABAHAAHAHAAABHHHABBBBBHHBHABAAABAAHBHHBHABBAHHHHBBHHABAAHBBHABAHBABHHAHHBHHAHBBBHABAAHAHHHBHBHHHHABBHABHHHHBHABHHBAHHHAAHHAHABBHHHBHHAHAHHHABBBHHBHAHBBAHHBBAAHBHHHHBBHHBA	A	H
6M	52	115.33	S	Cod	7172799|50:T>C-2U	TGCAGGCGGTCCATCTGTAGGGGATCCTGGTGGTGTTGGCGTGCATGGCCTTCTGCACGTCGAGCCGAG	6B	672156010	672156076	731188232	3.38e-23	113	67	2	0	0	4U	33444408	33444342	663525381	2.17e-25	119	67	1	0	0	6M	538625260	538625326	574811486	1.04e-23	113	67	2	0	0	6D	464643015	464643081	497521935	9.64e-24	113	67	2	0	0	AHAAAAHHHHHHHAABBHAHAHHAHHHBHHHHHHHBHHHAAHAHHAHBAAABAHABAHAAHAHAAABHHHABBBHBHHBHABAABBAAHHHHBHABBAHHHHBBHHABHAHBBHABAHBH-HHAHABHHAHBBBAABAAHAHHHBHBHHHHABBBABHHHHBHABHHBAHHHAAHHAHABBHHHBAHAHAHHHABBBHHBHHHBHAHHBHAAHHHHHHBBHHBA	A	H
6M	53	116.91	S	Cod	3941709|29:G>C	TGCAGAGTCTCACTGTCTCAGTGGCTACTGACCGAGATCGGAAGAGCGGTTCAGCAGGAATGCCGAGAC	6A	595068205	595068238	622669697	3.46e-08	63.9	34	0	0	0	-	-	-	-	-	-	-	-	-	-	6M	545653589	545653622	574811486	1.06e-08	63.9	34	0	0	0	-	-	-	-	-	-	-	-	-	-	AHAAAAHHHHHHHAABBHAHAHHAHHABHHHHHHHBHHHAAHAHHAHBHAABAHA-AHAABAHAAABHHHABBBHBHHBHABAABBAAHHHHBHABBHHHHHBBHHABHAHBBHAHAHBH-HHAHABHHAHBBBAABAAHAHHHBHBHHHHABBBABAHHHBHABHHBAHHHAAHHAHABBHHHBAHAHAHHHHBBBHHBHHHBHAHHBHAAHHHHHHBBHHBA	A	H
6M	54	121.77	S	Cod	7172353|38:T>C	TGCAGCAGCGCGTGGAGCCTGCGGTTGCAGCGCTCGAGTTTGGCGCACTCCCTCCTGCTCTGCGGGATG	6B	682536851	682536783	731188232	1.22e-22	111	69	3	0	0	4U	27229672	27229740	663525381	3.63e-23	111	69	3	0	0	6M	545908053	545908121	574811486	1.72e-26	122	69	1	0	0	-	-	-	-	-	-	-	-	-	-	ABAAAAHHHHHHHAHBBHAHAHHAHHABHHHBAHHBHHHHAHHHHAHBHAABAHABAHAAHHAAAABHBHABBBHBHHBHABAABBHAHHHHBHABBHHHHHBBHHABHAHBBHAAHHBHBHHAHABHHAHBBBAHBAAHAHHHBHBHHBHABBHABAHHHBHABHHHAHHHAAHBAHABBAHHBAHAHAHHHHBBBHHBHHABHAHHBBAAHHHHHHBBHHBA	A	B
6M	55	123.57	S	Cod	7171025|20:C>A	TGCAGATGCTAATTGACTTGCCTGTATTCGTGATTGCAGAAACCAAGCAATGATTTGGTCAAGGGTTCT	-	-	-	-	-	-	-	-	-	-	-	-	-	-	-	-	-	-	-	-	-	-	-	-	-	-	-	-	-	-	-	-	-	-	-	-	-	-	-	-	ABAAAAHHHHHHHAHBBHAHAHHAHHABHHHBAHHBHHHHAHHHHAHBBAABAHABAHAAHHAAAABHBHABBBABHABHABAABBHAHHHHBHABBHHHHHBBHHABHAHBBHAAHHBHBHHAHABHBAHBBBAHBAAHAHHHBHBHHBHABBHABAHHHHHABHHBAHHHAAHBAHABBAHHBAHAAAHHHHBBBHHBHHABHAHHBBAAHHHHHHBBHHHA	A	B
6M	56	125.14	S	Cod	2243164|24:G>A-6M	TGCAGTTAGGGCATCTTCAAAGAAGACCCGCAAATATCTTCGATATATGTTCATTTTTACATCCGAGAT	6D	468336846	468336910	495380293	9.41e-24	115	65	1	0	0	-	-	-	-	-	-	-	-	-	-	6M	547787469	547787533	574811486	6.2e-26	121	65	0	0	0	6D	470909002	470909066	497521935	2.68e-24	115	65	1	0	0	ABAAAAHHHHHHHAHBBHAHAHHAHHABHHHBAHHBHHHHAHHHBAHBBAABAHABAHAAHHAAAABHBHABBBABHHHHABAABBHAHHHHBHABBHHHHHBBHHABHAHBBHAHHHBHBHHAHABHBAHBBBAHBAAHAHHHBHBHHBAABBHABAHHHHHABHHBAHHHAAHBAHABHAHHBAHAAAHHHHBBBHHBHHABHAHABBAAHHHHHHBBHHHA	A	B
6M	57	126.71	S	Cod	5581524|21:G>A-46M	TGCAGGGGCGCGTGGACAAATGGACCCGAGATCGGAAGAGCGGTTCAGCAGGAATGCCGAGACCGATCT	-	-	-	-	-	-	-	-	-	-	-	-	-	-	-	-	-	-	-	-	-	-	-	-	-	-	-	-	-	-	-	-	-	-	-	-	-	-	-	-	ABAAAAHHHHHHHAHBBHAHAHHAHHABHHHBAHHBHHHHAHHHBAHBBAABAHABAHAAHHAAAABHBHABBBABHHHHABAABBHAHHHHBHABBHHHHHBBHHABHAHBBHAHHHBHBHHAHABHBAHBBBAHBAAHAHHBBHBHHBAABBHHBHHHHHHABHHBHHHHAAHBAHABBAHHHAHAAAHHHHBBBHHBHHABHAHABBAHHHHHHHBBHHHA	A	B
6M	58	130.15	S	Cod	7164043|58:A>G	TGCAGGACGCGGTGCTGCGGCACGGCGTGTTCGGCGCGGTGGAGGCGCGGCTCGGGGAACCCGAGATCG	6B	689433193	689433132	731188232	4.38e-22	110	63	0	1	1	4U	24857719	24857780	663525381	6.08e-21	104	63	1	1	1	6M	549371338	549371276	574811486	3.73e-23	111	63	1	0	0	6D	473057247	473057191	497521935	7.51e-20	100	57	1	0	0	AHAAAAHHHHHHHAHBBHAHAHHAHHABHAHBAHHBHHHHAHHHBAHBBABBAHA-AHAAHHAAAABHBHABBBABHBHHABAABBHAHHHHBAABBHHHHHBBHHABHAHBBHAHHHBHBHHAHABHBAHBBBAHBAHHAHHBBABHHBHAHBHABHHHHHHABHHBBHAHAHHBAHABBAHAHAHAAAHHHHB-BHHBHHABHAHABBAHHHHHHHBBHHHA	A	H
6M	59	132.42	S	Cod	6031749|13:G>A	TGCAGCAGCAGAGGCAGCGCCAGCCGAGATCGGAAGAGCGGTTCAGCAGGAATGCCGAGACCGATCTCG	-	-	-	-	-	-	-	-	-	-	-	-	-	-	-	-	-	-	-	-	-	-	-	-	-	-	-	-	-	-	-	-	-	-	-	-	-	-	-	-	AHAAAAHHHHHHHAHBBHAHAHHAHHABHAHBAHHBHHHHAHHHBAHBBABHAHAAAHAAHHAAAABHBHAHBBABHBHHAHAABBHAHHHHBAABBHHHHHBHHHABHAHBHHAHHHBHAHHAHABHBAHBHBAHBAAHAHHBBABHHBHAHBHABHHHHHHAHHHBBHAHAHHBAHABBAHAHAHAAAHHHHBABHHBHHABHAHABBAHHHHHHHBBHHHA	A	H
6M	60	137.47	S	Cod	2253216|20:C>G-36M	TGCAGCCCGCACCTGGTCGCCCTCCACGCCGCCTTCGACGACGCCGACGCCGTCCACCTCGTCGTCGAC	6A	600770782	600770714	622669697	1.21e-27	128	69	0	0	0	4U	20959149	20959217	663525381	1.68e-26	122	69	1	0	0	6M	553578389	553578321	574811486	3.71e-28	128	69	0	0	0	6D	476637592	476637660	497521935	3.44e-28	128	69	0	0	0	AHAAAAHHHHHHHAHBBHHAAHHHBHABHAHBAHHHHHBHAHHHBAHBBABAAHAAAHAAHHAHAABHBHAHBBABHBHHAHAABBHAABHHBAHHBHHHHHBHHHABHAHBHHAHHHBAAHHAHABHBAHBHBAHHAHHABHBBAHHHHHAHHHABHHHHHHAHHHBBHAHAHHBAHABBAHAHAHHAAHHHHBABHHBAHAHHAHABBAHHHHHHHBBHHHA	A	H
6M	61	141.17	S	Cod	7167585|9:G>T-356M	TGCAGCACCGCCAAGCGCAATGCCACAGACTTCGCCTACCGAGATCGGAAGAGCGGTTCAGCAGGAATG	-	-	-	-	-	-	-	-	-	-	-	-	-	-	-	-	-	-	-	-	6M	554392250	554392290	574811486	1.36e-12	76.8	41	0	0	0	-	-	-	-	-	-	-	-	-	-	AHAAAAHHHHHHHAHBBAHAAHHHBHABHAHBAHHHHHBHAHHHBABBBAB-HHA-AHAAHHAHAABHBHABBBABHBHHHBAHBBHAABHHBAHABHHHHHBBHHABHAHBBHAHHHBA-HHAHABHBAHBBBABHAHHABHBBAHHHHHAHHHABHHHHHHABHHBBHAHAHHBABABBAHAHAHHAAHHHHB-BHHBAHAHHAHABBAHHHHHHABBHAHA	A	H
6M	62	143	S	Cod	5348806|22:G>A	TGCAGCTGCGACCGTCGATGTCGCATCTGATTTCCGAGATCGGAAGAGCGGTTCAGCAGGAATGCCGAG	-	-	-	-	-	-	-	-	-	-	-	-	-	-	-	-	-	-	-	-	-	-	-	-	-	-	-	-	-	-	-	-	-	-	-	-	-	-	-	-	AHAAAAHHHHHHHAHBBAHAAHHHBAABHAHBAHHHHHBHAHHHBAHBBAB-HHA-AHAAHHAHAABHBHABBHABHBHHHBAHBBHAABHHBAHABHHHHHBBHHABHAHBBHAHHHBA-BHAHABHBABBBBABHAHHABHBBAHHHHHAAHHABHHHHHHHBHHBBBAHAHHBABABBAHAHAHHAAHHHHB-BHHBAHAHHAHABBAHHHHHHABBHAHA	A	H
6M	63	144.14	S	Cod	7168164|5:G>T	TGCAGGGCGCGATGGAAAAAGGCCCGACGAGGACCGCAGAGGGCCGAGATCGGAAGAGCGGTTCAGCAG	2D	360500175	360500139	656544405	7.43e-10	69.4	37	0	0	0	-	-	-	-	-	-	-	-	-	-	-	-	-	-	-	-	-	-	-	-	2D	361986459	361986423	654278971	2.12e-10	69.4	37	0	0	0	AHAAAAHHHHHHHAHBBHHAAHHHBAABHAHBAHHHHHBHABHABAHBBABBHHABAHAAHHAHAABHBHABBHABHBHHHBAHBBHAABHHBAHABHHHHHBBHHABHAHBBHAHHHBABBHAHABHBAHBBBABHAHHABHBBAHHHHHAAHHHBHHHHHHHBHHBBBAHAHHBABABBAHAHAHHAAHHHHBBBHHBAHAHHAHABBAHHHHHHABBHAHA	A	H
6M	64	146.64	S	Cod	7173629|10:A>G	TGCAGCAGGCACAGATGACAGAGGGCGCGGCGGTGGCGGACGAGGTGATGGCGGCGCTGGAGCGCAACG	6A	603196077	603196144	622669697	9.41e-24	115	68	2	0	0	4U	19038592	19038660	663525381	7.81e-25	117	69	2	0	0	6M	554980915	554980847	574811486	8.02e-25	117	69	2	0	0	6D	478516684	478516752	497521935	3.47e-23	111	69	3	0	0	HHAAAHHHHHHHHAHBBHHAAHHHBAABHAHBAHHHHHHHABHABAABBAABHHABAHAHHHAHAABHBHABBHABHBHHHBAHBBHAABHHBAHABHHHHHBBHHABHAHBBHAHAHBABBHAHABHB-BBBBABHAHHABHBBAHHHHHAAHHABHHHHHHHBHHBBBAHAHHBABABBAHAHAHHAAHHHHBBBHHBAHAHHAHAHBAHHHHHHABBHAHA	H	H
6M	65	148.01	S	Cod	7164838|47:T>A	TGCAGAGGCAGCTGCCTGATTATTAAAGCGCACAAGCCTGACACAAGTTAACACGCCCGAGATCGGAAG	-	-	-	-	-	-	-	-	-	-	-	-	-	-	-	-	-	-	-	-	6M	555462366	555462308	574811486	6.25e-21	104	59	1	0	0	-	-	-	-	-	-	-	-	-	-	HHAAAHHHHHHHHAHBBHHAAHHHBAABHAHBAHHHHHHHABHABAABBAA-HHA-AHAHAHAHAABHBHABBHABHBHHHBAHBBHAABHHBAHABHHHHHBBHHABHAHBBHAHAHBA-BHAHABHBBHBBBABHAHHABHBBAHHHHHAAHHABHHAHHHHBHHHBBAHAHHBABABBAHAHAHHAAHHHHB-BHHBAHAHHAHBHBAHHHHHHABBHAHA	H	H
6M	66	149.61	S	Cod	3024127|13:G>T	TGCAGCGCACAGAGCAAATTCCTCCCAGGAAACTCCGAGATCGGAAGAGCGGTTCAGCAGGAATGCCGA	-	-	-	-	-	-	-	-	-	-	-	-	-	-	-	-	-	-	-	-	-	-	-	-	-	-	-	-	-	-	-	-	-	-	-	-	-	-	-	-	HHAAAHHHHHHHHHHBBHHAAHBHBAABHAHBAHHHHHHHABHABAABBAABAHABAHAHHAAHAABHBHABBHABHBHHHBAHBBHAABHHBAHABHHHHHBBHHABHAHBBHAHAHBABBHAHABHBBHBBBABHAHHABHBBAHHHHHAAHHABHHAHHAHBHHHBBHHAHHBABABBAHAHAHHAAHHHHBBBHHBAHAHHAHBHBAHHHHHHABBHAHA	H	H
6U-1	1	0	S	Cod	5981186|16:A>G-16U	TGCAGAGAGAAGGGGGAAAAAACTAGAGACTTTTGAGTTGGACTTAGAAAGGCCCAAAGATCTTTGCCG	-	-	-	-	-	-	-	-	-	-	6U	164701593	164701661	543353244	3.61e-28	128	69	0	0	0	-	-	-	-	-	-	-	-	-	-	-	-	-	-	-	-	-	-	-	-	HAAHHBABAHHAHAHHHBBHHHAHAHAHAHHHBAHHBHBHAHAABHHHBHABAHHBBBHBHHHHBAHHHHHBHBAHABHBHBBBHBABHHAHHAAHBHHBBHABBHABHHHBBHBBAHHBBABHABHHBHHHBHHBABAAHHHHHHHHAHHAAAHHHBHHAHHABHBAHHHBBHHBBHBHBABAAHHHBHAHBHABHHBBHHAHBHHAAHAAHBBHBAHABHAH	H	A
6U-1	2	0.67	S	Cod	5990052|58:A>T-1U	TGCAGTGCACCTCCATTGATCTCCTCCTCCTCCTCCTCCTCCTTGGTTACGGCTGATCAACTAGTGGGA	-	-	-	-	-	-	-	-	-	-	-	-	-	-	-	-	-	-	-	-	-	-	-	-	-	-	-	-	-	-	-	-	-	-	-	-	-	-	-	-	HAAHHBABAHHAHAHHHBBHHHAHAHAHAHHHBAHHBHBBAHAABHHHBHABAHHBBBHBHHHHBAHHHHHBHBAHABHBHBBBHBABHHABHAAHBHHBBHABBHABHHHBBHBBAHHBBABHABBHBHHHBHHBABAAHHHHHHHHAHHAAAHHHBHHAHHABHBAHHHBBHHBBHBHBABAAHHHBHAHBHABHHBBHHAHBHHAAHAAHBBHBAHABHAH	H	A
6U-1	3	1.34	S	Cod	7172785|39:T>G	TGCAGGCACCGAGTTGGCGCGCAGGGCGGGGCGAGGCCTTCGCAGGCGATCCGAAGCTGGCACGGGAAG	-	-	-	-	-	-	-	-	-	-	6U	200818691	200818759	543353244	7.81e-25	117	69	2	0	0	-	-	-	-	-	-	-	-	-	-	-	-	-	-	-	-	-	-	-	-	HAAHHBABAHHAHAHHHBBHHHAHAHAHAHHHBAHHBHBBAHAABHHHBHABAHHBBBHHHHHHBAHHHHHBHBAHABHBHBBBHBABHHABHAAHBHHBBHABBHABHHHBBHBBAHHBBABHABBHBHHHBHHBABAAHHHHHHHAAHHAAAHHHBHHAHHABHBAHHHBBHHBBHBHBABAHHHHBHAHBHABHHBBHHAHBHHAAHAAHBBHBAHABHAH	H	A
6U-1	4	2.93	S	Cod	7158917|53:G>T-16U	TGCAGCTTAACTGAGATCGCAGGAGCAACGGAACCAAGTAAGAGAAGAGGGCAGGCCTTTTCAAAGCTC	-	-	-	-	-	-	-	-	-	-	6U	230214008	230213940	543353244	3.61e-28	128	69	0	0	0	-	-	-	-	-	-	-	-	-	-	-	-	-	-	-	-	-	-	-	-	HAAAHBABAHHAHAHHHBBHHHAHAHAHAHHHBAHHBHBBAHAABHHHBHABAHHBBBHHHHHHBAHHAHHBHBAHABHBH-BBHBABHHABHAAHBHBBBHABBHABHHHHBHBHAHHB-ABHABBHBHHHBHHBABAAHHHHHHHAABHAAHHHHBHHAHHA-HBAHHHBBHHBBHBHBABAHHHHBHAHBHABHHBBHHAHBHHAAHAAHBBHBAHABHAH	H	A
6U-1	5	4.29	S	Cod	7170737|9:T>G	TGCAGCTGCTGGCAGTCGGCGACCACTGCCTCGTATGCGGCCGAGATCGGAAGAGCGGTTCAGCAGGAA	4A	537898701	537898743	754227511	1.6e-11	75	43	1	0	0	6U	235116925	235116883	543353244	4.77e-12	75	43	1	0	0	-	-	-	-	-	-	-	-	-	-	-	-	-	-	-	-	-	-	-	-	HAAAHBABAHHAHAHHHBBHHHAHAHAHAHHHBAHHBHBBAHAABHHHBHHBAHHBBBHHHHHHBAHHAHHBHBAHABHBHBBBHBABHHABHAAHBHBBBHABBHABHHHBBHBAAHHBBABHABBHBAHHBHHBABAAHHHHHHHAAHHAAHHHHBHHAHHABHBAHHHBBHHBBHBHBABAHHHHBHAHBHABHHBBHHAHBHHAAHAAHHBHBAHABHAH	H	A
6U-1	6	8.15	S	Cod	7167946|14:T>G-126U	TGCAGCTGCCGGCATCGCCCGAGCGCCGAGATCGGAAGAGCGGTTCAGCAGGAATGCCGAGACCGATCT	-	-	-	-	-	-	-	-	-	-	-	-	-	-	-	-	-	-	-	-	-	-	-	-	-	-	-	-	-	-	-	-	-	-	-	-	-	-	-	-	HAAAHBAHAHHAHBHHHBBHHHBHAAAHHHHHBAHHBHHBAHAABHHHBHHBAHHBBBHAHHHHBAHHAHHBHBAHABHBHBBBHBAHHHABHAAABHBBBHABBHABHHABBHBAAHBBBABHABBHBAHHBHHBABAAHHHHHHHAAHHAAHHHHBHHHHHABHBAHHHBBHHBBHHHBABAHHHHBHAHBHABHHBBHHABBHHAAHHAHHBHBAHABHAH	H	A
6U-1	7	13.2	S	Cod	7163534|43:G>A	TGCAGCACCGCCGTCTCACCTTGGCCCGCACCGTCACGGCCCAGCCTTCTCCGTTCCTCTACCTCCCGT	-	-	-	-	-	-	-	-	-	-	6U	246859484	246859421	543353244	2.17e-25	119	64	0	0	0	-	-	-	-	-	-	-	-	-	-	-	-	-	-	-	-	-	-	-	-	HAAAHBAHAHHAHBBHHBBHHHHHAAAHHHHHBAHHHHHBAHAABHHHBHHBAHHBBBHAHHHHBAHHAHHBHBAHABHBBBBHHBAHHHABHAHHBHBHBHABBHABHHHBBHBAAHBBBABHABBABAHABHHBABAHAHBBHHHHAHHAAHAHHBHHHHHABHBABAHBBHHBBHHHBABHHHHHBHAHBHABHHBBHAABHHHAAHHAHHBHBAHABHAH	H	A
6U-1	8	13.42	S	Cod	7163484|54:G>A	TGCAGATTGTAATTTTATGCGAGGTTCAGGGTTACATACAGTGCAAAGCTCTGTGATCCGAGAGCAGAG	4D	41534223	41534291	518332611	2.62e-24	117	69	2	0	0	6U	247938676	247938608	543353244	1.68e-26	122	69	1	0	0	4M	41498322	41498387	574023925	1.74e-21	106	67	2	1	1	4D	45275936	45276004	528822201	7.46e-25	117	69	2	0	0	HAAAHBAHAHHAHBBHHBBHHHHHAHAHHHHHBAHHHHHBAHAABHHHBHHBAHHBBBHAHHHHBAHHAHH-HBAHABHBB-BHHBAHHHABHAHHBHBHBHABBHABHHHBBHBAAHBB-ABHABBABAHABHHBABAHAHBBHHHHAHHAAHAHHBHHHHHA-HBABAHBBHHBBHHHBABHHHHHBHAHBHABHHBBHAABHHHAAHHAHHBHBAHABHAH	H	A
6U-1	9	15.48	S	Cod	6020279|26:C>G	TGCAGGTGCGTCGTACAACTGGCATACACCGTCATGACCACTTGCACCGAGATCGGAAGAGCGGTTCAG	-	-	-	-	-	-	-	-	-	-	-	-	-	-	-	-	-	-	-	-	-	-	-	-	-	-	-	-	-	-	-	-	-	-	-	-	-	-	-	-	HAAAHBAHAHHAHABHHBBHHHHBAAAHHHHHBAHHHHHBAHAABHHHBHHBAHHBBBHAHHHHBAHHAHHBHBAHABHBBBBHHBAHHHABHAHHBHBHBHABBHHBHHHBBHBAAHBBBABHABBABAHABHHBABAHAHBBHHHHAHHABHAHHBHHHHHABHBABAHBBHHBHHHHBABHHHHHBHAHBHABHHBBHAABHHHAAHHAHHBHBAHAHHAH	H	A
6U-1	10	17.5	S	Cod	3944157|7:G>C	TGCAGGTGTCGCACCCGACCAAGGAGGCGCCGAGATCGGAAGAGCGGTTCAGCAGGAATGCCGAGACCG	4A	569231416	569231447	754227511	4.47e-07	60.2	32	0	0	0	-	-	-	-	-	-	-	-	-	-	-	-	-	-	-	-	-	-	-	-	4D	36779814	36779783	528822201	1.27e-07	60.2	32	0	0	0	HAAHHBAHAHHAHABHHBBHHHHBAAAHHHHHBAHHHHHBAHAHBHHBBHHBAHHBBHHAHHHHBAAHAHHBHBAHABHBBBBHHBAHHHABHAHHBHBHBHABBHHBHHHBBABAAHBBBABHABBABAHABHHBABAHAHBBHHHHAHHABHAHHBHHHHHABHBABAHBHHHBHHHABABHHHHHBHAHBHABHHBBHAABHHHAAHHAHHBHBAHAHHAB	H	A
6U-1	11	18.17	S	Cod	6044955|28:G>A	TGCAGCTCGCGGTGCTGCGCTTCGTGCCGACGCTCGCGGGCGTGTACATGTCCCGTGCCGTCTCCCGAA	4A	573319541	573319607	754227511	3.38e-23	113	67	2	0	0	6U	259340465	259340533	543353244	3.61e-28	128	69	0	0	0	4M	27219293	27219229	574023925	2.89e-24	115	65	1	0	0	4D	33285477	33285413	528822201	1.25e-22	110	65	2	0	0	HAAHHBAHAHHAHABHHBBHHHHBAAAHHHHHBAHHHHHBAHAHBHHBBAHBAHHBBHHAHHHHBAAHAHABHBAHABHBBBBHHBAHHHABHAHHBHBHBHABBHHBHHHBBABAAHBBBABHABBABAHABHHBABAAAHBBHHHHAHHABHAHHBHHHHHABHBABAHBHHHBHHHABABHHHHHBHAHBHABHHBBHAABHHHAAHHAHHBHBAHAHHAB	H	A
6U-1	12	19.98	S	Cod	6017548|18:C>A	TGCAGCTTCCCGCGCTCGCAAAACTGCCTCCTCCGCCGAGATCGGAAGAGCGGTTCAGCAGGAATGCCG	4A	574665004	574665041	754227511	2.07e-10	71.3	38	0	0	0	6U	260764436	260764473	543353244	6.17e-11	71.3	38	0	0	0	-	-	-	-	-	-	-	-	-	-	4D	31325527	31325488	528822201	9.85e-09	63.9	41	1	1	1	HAAHHHAHAHHAAABHBBBHHHHBAAAHHHHABAHHHHHBAHAHBHHBBAHBAHHBBHHAHHHHBAAHAHABHBAHABHBBBBHHBAHHHABHHHHBHBHBHHBBHHBHHHBBABAAHBBBABHABBABAHABHHBABAAAHBBHHHHAHHABHAHHBHHHHHABHBABAHBHHHBBHHABABHHHHHBHAHBHABHHBBHAABHHHAAHHABHBHBAHAHHAB	H	A
6U-1	13	23.15	S	Cod	6049657|40:G>A	TGCAGCAGGCGCTGGGAAGGGTGCTGGGCTCGAAGCTGGCGCGGCGGATCCTGGGAGAGGAGGCGGAGG	4D	26008797	26008865	518332611	2.62e-24	117	69	2	0	0	6U	263715384	263715316	543353244	3.61e-28	128	69	0	0	0	4M	23332446	23332510	574023925	6.25e-21	104	65	3	0	0	4D	29256406	29256474	528822201	7.46e-25	117	69	2	0	0	AHAHHHAHAHHAAABHBBBHHHHBAAAHHHHABAHHHHABAHAHBHHBBAHBHHHBBHHAHAHHBAAHAHABHBAHABHBBBBHHBAHHHABHHHHBHBHBHHBBHHBHHHBBABAABBBBABHABBABAHABHHBAHAAAHBHHHHHAHHABHAHHHHAHHHABHBABAHBHHHBBHHABAHHHHHHBHAHBHABHHBHHAABHAHAAHHABHBHBABAHHAB	A	H
6U-1	14	27.95	S	Cod	7159656|31:T>C	TGCAGTGAAGCAGCTCGGGCGACTCAGAACGTGGGCGACTCAGCTCGCGGTGGCGGCAATTTGTGATGG	-	-	-	-	-	-	-	-	-	-	6U	267684163	267684095	543353244	1.68e-26	122	69	1	0	0	-	-	-	-	-	-	-	-	-	-	-	-	-	-	-	-	-	-	-	-	HHAHHHAHAHHAAABHBBBHHHHBAAAHHHHABAHHHHAHAHAHBHHBBAHBHAHBBHHAHHHHBAAHAHABHBHHABBBBBBHHBAHHBABHHHHHHBHBAHBHHBBHHHBBABAABBHBABHABBABAHABHHBAHAAAHBHHHHHAHHABHHHHHHAHHHHBHBABAHBHHHBBHHABABHHHHBBHAHBHABHHBHHAABHAHHAHAHHHHHBABAHHAB	H	H
6U-1	15	29.75	S	Cod	6030769|30:G>C-126U	TGCAGGCGCCGTTTGGTCTAGCTCCATGGCGGCGCGTCACCGAGATCGGAAGAGCGGTTCAGCAGGAAT	-	-	-	-	-	-	-	-	-	-	6U	269623694	269623735	543353244	1.71e-11	73.1	42	1	0	0	-	-	-	-	-	-	-	-	-	-	-	-	-	-	-	-	-	-	-	-	HHAHHHAHAHHAAABHBBBHHHHBAAAHHHHABAHHHHAHAHAHBHHBBAHBHAHBHHHAHHHHBAAHAHABHBHHABBBBBBHHBAHHBABHHHHHHBHBAHBHHBBHHHBBABAHBBHBABHABBABAHABHHBAHAHAHBHHHHHAHHABHAAHHHAHHHHBHHABAHBHHHBBHHABABHHHHBBHAHBBABHHBHHAABHAHHAHAHHHHABABAHHAB	H	H
6U-1	16	30.42	S	Cod	6015494|14:G>A	TGCAGCCTCGGGCTGTACTCCCGAGATCGGAAGAGCGGTTCAGCAGGAATGCCGAGACCGATCTCGTAT	-	-	-	-	-	-	-	-	-	-	-	-	-	-	-	-	-	-	-	-	-	-	-	-	-	-	-	-	-	-	-	-	-	-	-	-	-	-	-	-	HHAHHHAHAHHAAABHBBBHHHHBAAAHHHHABAHHHHAHAAAHBHHBHAHBHAHHHHHAHHHHBAAHAHABHBHHABBBBBBHHBAHHBABHHHHHHBHBAHBHHBBHHHBBABAHBBHBABHABBABAHABHHBAHAHAHBHHHHHAHHABHAAHHHAHHHHBHHABAHBHHHBBHHABABHHHHBBHAHBBABHHBHHAABHAHHAHAHHHHABABAHHAB	H	H
6U-1	17	31.09	S	Cod	5985593|21:T>C	TGCAGCTCGGAGTCATCACCATCACGGACTAAACTTCCCCTGTTTGTTAAACCAACCAAAGATGCACAC	-	-	-	-	-	-	-	-	-	-	6U	270108335	270108403	543353244	1.68e-26	122	69	1	0	0	-	-	-	-	-	-	-	-	-	-	-	-	-	-	-	-	-	-	-	-	HHAHHHAHAHHAAABHBBBHHHHBAAAHHHHABAHHHHAHAAAHHHHBHAHBHAHBHHHAHHHHBAAHAHABHBHHABBBBBBHHBAHHBABHHHHHHBHBAHBHHBBHHHBBABAHBBHBABHABHABAHABHHBAHAHAHBHHHHHAHHABHAAHHHAHHHHBHHABAHBHHHBBHHABABHHHHBBHAHBBABHHBHHAABHAHHAHAHHHHABABAHHAB	H	H
6U-1	18	39.3	S	Cod	7167011|22:A>G	TGCAGGACGAGGTCCGACGAGCATTCCACGGCAAGGACAACATCAGCGAGACGGACCTCCGTAGCAATA	4B	28586971	28587037	673810255	4.38e-22	110	69	1	1	2	6U	271266055	271266123	543353244	1.68e-26	122	69	1	0	0	-	-	-	-	-	-	-	-	-	-	-	-	-	-	-	-	-	-	-	-	HHAHABAAAHHAHAHHBHBHHAHBHAAHHHAABAHHHAAHAAAHHHHBHHBBHAHBHHHAHHHHBHAHAHABHBHHABBBBBBAHBABHBABHHHAHHBHHABBHHHHHHHBBHBABBBABHBHABHABABABBHBAHAHAHBHHHAHAHHABHAAHHAHAHHHBHHABAHBHHHBBHHABABHHBHBBHAHBBHBHHHHBAABHAHHAHAHHHHABABAHHAH	H	H
6U-1	19	41.1	S	Cod	6012487|8:C>A	TGCAGAGCCGACGGTCGGGGGCACACGCGGCCGAGATCGGAAGAGCGGTTCAGCAGGAATGCCGAGACC	-	-	-	-	-	-	-	-	-	-	-	-	-	-	-	-	-	-	-	-	-	-	-	-	-	-	-	-	-	-	-	-	-	-	-	-	-	-	-	-	HHAHABAAAHHAHAHHHHBHHAHBHAAHHHAABAHHHAAHAAAHHHHBHHHBHAHBHHHAHHAHBHHHAHABHBHHABBBBBBAHBABHBABHHHAHHBHHABBHHHHHHHBBHBABBBABHBHAHHABABABBHBAHAHAHBHHHAHAHHABHAAHHAHAHHHBHHABAHBHHHBBHHABABHHBHBBHAHBBHBHHAHBAABHHBHAHAHHHHABABAHHAH	H	H
6U-1	20	43.81	S	Cod	3946032|9:C>A-136U	TGCAGGCCACGCGGCCGTCGGCGACCTTCCGAGATCGGAAGAGCGGTTCAGCAGGAATGCCGAGACCGA	4A	588456721	588456751	754227511	1.61e-06	58.4	31	0	0	0	6U	273373719	273373689	543353244	4.8e-07	58.4	31	0	0	0	-	-	-	-	-	-	-	-	-	-	4D	14300258	14300228	528822201	4.58e-07	58.4	31	0	0	0	HHAHABAAAHHAHAHHHHBHHAHBHAAHHHABBAHHHAAHAAAHHHHBHHBBHAHBHHHAHHAHBHAHAHABHBHHABBBBBBABBABABABHHHAHHBHHAHBHBHHHHHBBHBABBBABHBHAHHABABABBHBAHAHAHBHHHAHAHHHBHAAHHAHAHHHBHHABAHBHHHBBHHABABHHBHBBHAHBBHBBHAHBAABHHBHAHAAHHHABHBAHHAH	H	H
6U-1	21	46.52	S	Cod	1863286|20:G>A-16U	TGCAGGCGGCGTCGGACGCGGCCAAGAAGCGGCACTCGGACCTCAAGCTCGTCGTCTTCGACATCTACA	4A	590538986	590539054	754227511	1.21e-27	128	69	0	0	0	6U	275340518	275340450	543353244	3.61e-28	128	69	0	0	0	4M	10414799	10414731	574023925	1.72e-26	122	69	1	0	0	4D	10744982	10745050	528822201	1.6e-26	122	69	1	0	0	HHAHABAAAHHAHHBHHHBHHAHBHAAHHHABBAHHHAAHAAAHHHHBHHHBHAHBHHHAHHAHBHABAHABHBHHABBBBBBABBAHABABHHHAHHBAHAHBHBHHBHHBBHBABBBABHBHAHHABABABBABAHAHAHBHHHAHAHHABHAAHHAHHHHHBHHABAHBHHHBBHHABABHHBABBHAHBBHBBHAHBAABHHBHAHAAHHHABHHAHHAH	H	H
6U-1	22	51.9	S	Cod	7168088|22:G>T	TGCAGGCAGAGTGCTCGCTCGAGCAAATCTGCATGCAGCGGCATCTGCAACCGTATTGCCGAGATCGGA	-	-	-	-	-	-	-	-	-	-	6U	278492430	278492370	543353244	4.7e-22	108	61	1	0	0	-	-	-	-	-	-	-	-	-	-	-	-	-	-	-	-	-	-	-	-	HHAHABAAAHHAHHBHAHHHHAHBHAAHHHABBAHHHAAHAAAHHHHBHBH-HAHBHHHAHHAHBHABAHABHBAHABBBBBBABBAHABAHHHHAHHBAHAH-HBHHBHHBBHBHBBBABHBHAHHHBABABBAHAHAHAHBHAAAHAHHHBHAAHHAHAHHH-HHABAABHAHBHBHAAABHHBAHBHAHBBH-HHAHBAABHHHHAHAAHBHAHHHAHHAH	H	H
6U-1	23	54.9	S	Cod	7165004|30:T>C	TGCAGCAGAGGGGGCGGGCAAGGGGCCTCCTAACCACGGCCCGAGATCGGAAGAGCGGTTCAGCAGGAA	3D	311193326	311193368	619618552	1.6e-11	75	43	1	0	0	6U	279107733	279107775	543353244	4.77e-12	75	43	1	0	0	-	-	-	-	-	-	-	-	-	-	6D	316298677	316298719	497521935	4.55e-12	75	43	1	0	0	HHAHAHAAHHHAHHBHAHBHHAHBHAAHHHABHAHHHAAHAAAHBHHBHBHBHAHBHHHAHHAHBHABAHABHBAHABHBBBBABBAHABAHHHHAHHBAHAHBHBHHBHHBBHBHBBBABHBHAHHHBABABBAHAHHHAHBHAAAHAHHHBHAAHHAHAAHHBHBABAABHAHBHBHAAHBHHBHHBHAHBBHBHHAHBAABHAHHABAAHBHAHHHAHHAH	H	H
6U-1	24	57.61	S	Cod	7170448|11:C>T	TGCAGACACACCCACTGTCCATCCGAGATCGGAAGAGCGGTTCAGCAGGAATGCCGAGACCGATCTCGT	-	-	-	-	-	-	-	-	-	-	-	-	-	-	-	-	-	-	-	-	-	-	-	-	-	-	-	-	-	-	-	-	-	-	-	-	-	-	-	-	HHAHAHHAHHHAHHHHAHBHHAHBHAAHHHABHAHHHAAAAHABBHHBHBHBHAHBHHHAHHAHBHABAHABHBABABHHBBBAHBAHABAHHHHAHHBAHAHBHBHHBHHBBHHHBBBABHBHAHHHBABAHBAHAHHHAHBHAAAHAHHHBHAAHHAHAAHHBHBABAABHAHBHBHAAHBHHBHHBHAHBBHBHHAHHAABHAHHABAAHBHHHHHAHHAH	H	H
6U-1	25	65.81	S	Cod	7165085|9:C>G	TGCAGCATGCAGGCACCAGTGGTCTAGTGGTAGAATAGTACCCTGCCACGGTACAGACCCGAGATCGGA	4D	6381318	6381377	518332611	5.66e-21	106	60	1	0	0	6U	281141488	281141548	543353244	1.01e-23	113	61	0	0	0	6M	10500179	10500235	574811486	8.08e-20	100	57	1	0	0	4D	5763034	5763093	528822201	7.51e-20	100	60	2	0	0	HHHHAHAAHHHAHHHBAHBHHAABHAAHHAABHAHAHAAAHHAHBHHBHHHBHAHBHHHAAHAHBHHBAHHBHBABHBHHBBBAHBAHHBHBHHHAHHBAHHBBHBHBBHHBBHHHBBBBBHBHAHAHBABABBAHAHHHABBHAAAHHHHHBHAAHAAHAABHBHBABAAHHAHBHHHAAHHHHBHHBHAHBBABAHAHAAABHAHHAHAAHBHHHHHAHHAA	H	H
6U-1	26	67.38	S	Cod	7173187|22:G>A	TGCAGGTATATGTACTTGTGGCGACCCAACCCCAAACCCGAGATCGGAAGAGCGGTTCAGCAGGAATGC	-	-	-	-	-	-	-	-	-	-	-	-	-	-	-	-	-	-	-	-	-	-	-	-	-	-	-	-	-	-	-	-	-	-	-	-	-	-	-	-	HHHHAHAAHHHAHHHBAHBHHAABHAAHHAABHAHAHAAAHHAHBHHBHHHBHAHBHHHAAHAHHHHBAHHBHBABHBHHBBBAHBAHHBHBHHHAHHBAHHBBHBHBBHHBBHHHBBBBBHBHAHAHBABHBBHHAHHHABBHAAAHHHHHBBAAHAAHAABHBHBABAAHHAHBHHHAAHHHHBHHBHAHBBABAHAHAAAHHAHHAHAAHBHHHHAABHAA	H	H
6U-1	27	70.36	S	Cod	6015635|13:T>A	TGCAGGCTTGGAATTTTCCTACGAGGCTGTGAGTTCGATCCGAGATCGGAAGAGCGGTTCAGCAGGAAT	-	-	-	-	-	-	-	-	-	-	3U	17295845	17295804	587623253	1.71e-11	73.1	42	1	0	0	-	-	-	-	-	-	-	-	-	-	-	-	-	-	-	-	-	-	-	-	HHHAAHAAHHHAHHHBAABHHAABHHAHBAABAAHAHAAAHHAHBHHBHHHBHAH-HHHAABAHHHHBAHHBBBABHBHHBBHAHBAHHBABHHHAHHHAHHHBHBHBBHHBBHHABBBBBHBHAHAHBABHBBHHAHHHABBHAAAHHHHHBBAAHAAHAABH-HBABAAHHAHBHHHAAHBHHBHHBHAHBBABAHAHAAAHHAHHAHAAHBHHHHAABHAA	H	H
6U-1	28	77.14	S	Cod	6027606|45:G>A-16U	TGCAGGGTCCCGCTCCTCCTGCTGCGAGGCTGCTCCTCCCCTGCGGGCGCACGCGTGCAACGGGGTTCT	4B	1387722	1387655	673810255	9.41e-24	115	68	2	0	0	6U	287020436	287020504	543353244	3.61e-28	128	69	0	0	0	4M	1377411	1377478	574023925	2.89e-24	115	68	2	0	0	-	-	-	-	-	-	-	-	-	-	HHHAAHAAHHHAHHHBAABHHAABHHHHBAABHHBAHAAHAHAHBHHHHHHBHAHBHHHHABAHHAHBAHHBBBAHHBHHBBHHHBABHBABHHHAAHHAHHHBHBHBBHHBBHHABBBBBHBHAHAHBHBHBBHHBHHHAHBHAAHHHHBHBBAAHAAHAHHHBABABAAHHAHHBHHAAAHHHBHHBHAHBBABAHAAAAAHHAHAAHAHHBHHHHAABHAA	H	H
6U-1	29	84.85	S	Cod	7168172|18:A>C	TGCAGGGCTTACTGCTACAAGCGAGGCTACGACCTGCTGAAAAGCTATTGCAAGCCGAGATCGGAAGAG	-	-	-	-	-	-	-	-	-	-	-	-	-	-	-	-	-	-	-	-	-	-	-	-	-	-	-	-	-	-	-	-	-	-	-	-	-	-	-	-	HBHAAHAAAHHAHHHBAABHHAHBHHHBBAHBHABAHAAHAHAHBHAHHHHBHAHBHHHHHBAHAAHBAHBBBBAHHBHABBHHHBHBHBAHHHHAAHHAHHHBHBHBBHHBBHHABHHBBHBHABAHHHHHBBAHBHHHAHHBAAHHHABHBBAAHHAHAHHHBABABAAHHAHBHHHHAABHHAHBBHAHBBABAHAAAAAHHAHAAHAHHHHHHHHABHAH	H	B
6U-1	30	85.52	S	Cod	7158530|11:C>A	TGCAGCCTGCGCTCGGCGCGCCGCCGACCTGTTGAACATGATGCCCGATCAGGAGGAGGAGCTCGGACA	-	-	-	-	-	-	-	-	-	-	6U	306855451	306855519	543353244	3.61e-28	128	69	0	0	0	-	-	-	-	-	-	-	-	-	-	-	-	-	-	-	-	-	-	-	-	HBHAAHAAAHHAHHHBAABHHAHBHHHBBAHBHHBAHAAHAHAHBHAHHHHBHAHBHHHHHBAHAAHBAHBBBBAHHBHABBHHHBHBHBAHHHHAAAHAHHHBHBHBBHHBBHHABHHBBHBHABAHHHHHBBAHBHHHAHHBAAHHHABHBBAAHHAHAHHHBABABAAHHAHBHHHHAABHHAHBBHAHBBABAHAAAHAHHAHAAHAHHHHHHHHABHAH	H	B
6U-1	31	87.32	S	Cod	7165358|19:G>T	TGCAGCGCTGCTGGCCCGAGCCCATGGTGTCGTCCAGCCCCGAGATCGGAAGAGCGGTTCAGCAGGAAT	6D	70248752	70248797	495380293	1.6e-11	75	47	1	1	1	6U	332176337	332176382	543353244	1.02e-13	80.5	47	0	1	1	6M	94707049	94707004	574811486	4.9e-12	75	47	1	1	1	6D	73858407	73858452	497521935	4.55e-12	75	47	1	1	1	HBHAAHAAAHHAHHHHAABHHAHBHHHBBAHBHHBAHAAHAHAHHHAHHHHBHAHBHAHHHBAHAAHBAHBBBBAHHBHABBBHHBHBBBAHHHHAAAHAHHHBHBHBBHHBBHHABHHBBHBHABAHHHHHBBAHBHHHHHHBAAHHHABHBBHAHHAHAHHHBABABAAHHAHBHHHHAABHHAHBBHAHBBABAHAAAAAHHAHAAHAHHHHHHHHABHAH	H	B
6U-1	32	88.44	S	Cod	7164139|31:T>A	TGCAGGCCCTCCGCGTCCCGGCCGCCTGCTCTCTCTGCCCCGTCCTGCCGCCTTCGCCCTCCTACGCAA	-	-	-	-	-	-	-	-	-	-	6U	342344309	342344241	543353244	3.63e-23	111	69	3	0	0	-	-	-	-	-	-	-	-	-	-	-	-	-	-	-	-	-	-	-	-	HBHAAHAAAHAAHHHHAABHHHHBHHHBBAHHHHBAHAAHAHAHHHAHHHHBHAHBHAHHHBAHAAHBAHBBBBAHHHHABBBHHBHBBBAHHHHAAAHAHHHBHBHBBHHBBHHABHHBBHBHABAHHHHHBBAHBHHHHHHBAAHHHABHBBHAHHAHAHHHBABABAAHHAHBHHHHAAHHHAHBBHAHBBABAHAAAAAHHAHAAHAHHHHHHHHABHAH	H	B
6U-1	33	93.02	S	Cod	6018570|23:C>T	TGCAGGCATGAGCAGACGCCGAGCGGCCCGAGATCGGAAGAGCGGTTCAGCAGGAATGCCGAGACCGAT	-	-	-	-	-	-	-	-	-	-	5U	541625677	541625706	626841358	1.73e-06	56.5	30	0	0	0	-	-	-	-	-	-	-	-	-	-	-	-	-	-	-	-	-	-	-	-	HBHAAHAAAHAAHHHHHABHHHHBHHHBBAHHHABAHAAHAHAHHHAHHHABHAHBHAHHHBHHAAHBAHBBBBAHHHHABBBHHBABHBAHHHHAAHHHHHHBBBHBBHHBBHHHBHHBBHBHHBHHHHHHBBAHBHHHAHHBAAHBHABHBHHAHHAHAHHHBHBABAAHHAHBHHHBAAHHHAHBBHAHBBABAAAAAAAAAAHAAHAHHHHHHHHABHAH	H	B
6U-1	34	96.89	S	Cod	7167497|13:A>T-16U	TGCAGAGGAGCCAAGCGGACCGCGCCGAGATCGGAAGAGCGGTTCAGCAGGAATGCCGAGACCGATCTC	-	-	-	-	-	-	-	-	-	-	-	-	-	-	-	-	-	-	-	-	-	-	-	-	-	-	-	-	-	-	-	-	-	-	-	-	-	-	-	-	HBHAAHAAAHAAHHBHHABHHAHBBHHBBAHHHHBHHAAHAHAHHHAHHHABHAHBHAHHHBHHAAABAHBBBBHHHHHABBBHHBABHBAHHHAAAAHHHHHBBBABBHHBBHHHBHHBBHBHABHHHHHHBBAHBHHBABHBAAHBHABHBHHAHHAHAHHHBHHABAAHHABBHHHBAABHHAHBBHAHBBABHAAAAAAAAAHAAHAHHHHHHHHABHAH	H	B
6U-1	35	99.18	S	Cod	5982962|8:A>T-6U	TGCAGCAGATATGTGAGGCCGCCGAGACACAGGCGCCCGCACTGGAGAGCACCAGGATCAGGGGATGCT	6A	40210372	40210440	622669697	1.22e-22	111	69	3	0	0	6U	360123268	360123200	543353244	1.68e-26	122	69	1	0	0	6M	59189800	59189867	574811486	2.89e-24	115	68	2	0	0	-	-	-	-	-	-	-	-	-	-	HBHAAHAAAHAAHHBHHABHHAHBBHHBBAHHHHBHHAAHAHAHHHAHHHABHAH-HAHHHBHHAAABAHB-BHHHHHHABBBHHBHBHBAHHHAAHAHHHHHBHHABBHHBBHBHBHHB-HBHABHHHHHHBBAABHHBABHHAAHBHABHBHHAHBAHAHHH-HHABAAHHABBHHHBAABHHAHBBHAHBBABHHAAAAAAAAHAAHAHHHHHHHHABHAH	H	B
6U-1	36	103.85	S	Cod	7170152|13:A>C-16U	TGCAGCGGCGGGGAGTTCCTCATGGCCTCCGCGGGCGTGCACGTCATGGACTTGGTGCAGGCCGACGCT	6A	32024330	32024262	622669697	1.22e-22	111	69	3	0	0	6U	367807041	367806973	543353244	1.68e-26	122	69	1	0	0	-	-	-	-	-	-	-	-	-	-	-	-	-	-	-	-	-	-	-	-	HBHAAHAAAHAAHHBHHABHHAHBHHHBBAHHHHBHHAAHAHAHHHAHHHABHHH-HAHBAHHHAAHBAHB-BHHHHHHABBBHHBHHHBAHHHAAHAHHBHABHHAHBHAHBHBHBHHBBHBHABHHHHHHBBAHBHHBAHHHAAHBHHBHBHHAHBHHAAHH-HHABAAHHABBHHHHAABHHAHBBBABBBABHHAAAAAAAAHAAHAHHHHHHHHABHAH	H	B
6U-1	37	117.68	S	Cod	1229724|7:G>A-136U	TGCAGGCGGGCCTGAGCTGGGCGTGCGGGCAGGGCCAGGCCGACTGCTCGGCGGTGCAGCCCGAGATCG	6D	28079981	28080043	495380293	1.22e-22	111	63	1	0	0	6U	375548121	375548059	543353244	7.81e-25	117	63	0	0	0	6M	30335834	30335772	574811486	1.74e-21	106	63	2	0	0	6D	28080773	28080835	497521935	3.47e-23	111	63	1	0	0	HBBABHHAAAAAHHBHHABHHHHBHHHHHAHHBHBHHAAHAHHHHAAHHHABHBH-BAHBABHHAAHAAHBBBBHABHHABBHAHBBHHBBBHHHAHHBAHHABBHAABHABBHBHBHHBBHBHABABBAHBBBHBBHHBHHAHAAHBHHBHAHHAHBHHHAHB-BHABAAHHABBAHHBAABBHHHBBHHBBBABHAAAHAAAHAHAAHABBHHHHHHHBAAH	H	B
6U-1	38	119.03	S	Cod	6045651|30:T>G	TGCAGGACAGAGGCAAATGCCTCACTATTGTTGTCAGTGCTACATTGTACCGAGATCGGAAGAGCGGTT	6A	26734324	26734375	622669697	7.38e-15	86.1	52	2	0	0	6U	375735776	375735725	543353244	4.73e-17	91.6	52	1	0	0	-	-	-	-	-	-	-	-	-	-	-	-	-	-	-	-	-	-	-	-	HBBABHHAAAAAHHBHHABHHHHBHHHHHAHHBBBHHAAHAHHHHAAHHHABHBHBHAHBABHHHAHAAHBBBHHABHHABBHAHBBHHBBBHHHAHHBAHHABBHAABHABBHBHBHHBBHBHABABBAHBBBHBBHBBHHAHAAHBHHBHAHHAHBHHHAHBBBHABAAHHABBAHHBAABBHHHBBHHBBBABHAAAHAAHHAHAAHABBHHHHHHHBAAH	H	B
6U-1	39	123.82	S	Cod	7167243|15:T>G	TGCAGTATTCTTCTGTTCGTCCGAGGGAGATGGACGGGATTGGGTTCGCCGTCCCAAATATTGAGATTT	6A	25074494	25074560	622669697	1.57e-21	108	67	3	0	0	6U	379039691	379039623	543353244	3.63e-23	111	69	3	0	0	6M	28652236	28652304	574811486	3.73e-23	111	69	3	0	0	-	-	-	-	-	-	-	-	-	-	BBHABHHAAAAAHHBHHHBHHHHBHHHHHAHHBHBHHAHHAHHAHAAHHHABHBHBAAAHABHHHAHAAHBBBHHABHHABBHAHBBHHBBBHHHAHHBAHHABBAAABHABBHHHHHHHBBBAABABBABBBBHBBHHBHHAHAAHBHHBAAHHAHBHHHAHBBBHABAAHHABBAHHBAABBAHHBBHABBBABHAAAHAAHHAHAAHABBHHAHHHHBAAH	B	B
6U-1	40	128.43	S	Cod	3958313|15:G>A	TGCAGATCCACCCACGCCCTCTCCATTGCCACTCTACCGAGATCGGAAGAGCGGTTCAGCAGGAATGCC	3B	110271473	110271435	851934019	2.67e-09	67.6	39	1	0	0	-	-	-	-	-	-	-	-	-	-	-	-	-	-	-	-	-	-	-	-	-	-	-	-	-	-	-	-	-	-	HBBABHHAAAAAHHBHHHBHHHHBHHHHHAHHBHBHHAHHHHHAHAAHHHHBHBA-AAAHABHHHAHAAHBBBAHABHHABBHAHBBHHBBBHHHAHHBHHHHBBAAHBHABBHHHHBHBBHBAABABBABBBBHBBHHBAHAAAAHBHHBHAHHHHBHHHAHB-BHABAAHHABBAHHBHABBAHHBBHABBBABHAAAAHAHHAHAAHABBHHAHHHHBAAA	H	B
6U-1	41	132.09	S	Cod	7171920|20:G>C	TGCAGGCGAGGAGGGGTGAGGAGCGACGGCGGGGTGGAAGCGTGGGTGTTTATGGTACGGCCGTCGGGC	6B	38031924	38031992	731188232	2.62e-24	117	69	2	0	0	6U	383537523	383537455	543353244	1.68e-26	122	69	1	0	0	-	-	-	-	-	-	-	-	-	-	6D	20389259	20389327	497521935	3.47e-23	111	69	3	0	0	BBHAHHHAAAAAHHBHHHBHHHHBHHHHHAHHBHHHHAHHHHHAHAAHHHHBHBA-AAAHABHHHABAAHBBBAHABHHABBHAHBBHHBBBHHHAHABHHHHBHAAHBHABBHHHHHHHBBBAABAHBABBBHHBHHHBAHAAAAHBBHBHAAHHHBHHHAHB-BHABAAHHABBAHHBHABBAHHHBHABBBABHAAAAHAHHAHAAHABBHHAHHHHBAAA	B	B
6U-1	42	135.07	S	Cod	7171134|10:T>C	TGCAGCGCGGTGTAGCTGCTGCCGCTCATCTGGTCGCCGACGAAGGCGCCGTGCGACGGCGTCACGTTG	6A	20724016	20723948	622669697	2.62e-24	117	69	2	0	0	6U	386516670	386516602	543353244	1.68e-26	122	69	1	0	0	6M	21381286	21381354	574811486	8.02e-25	117	69	2	0	0	6D	19114617	19114685	497521935	1.6e-26	122	69	1	0	0	BBHAHHHAAAAAHHBHHHBHHBHBHHHHHAHHBHHHHAHHAHHAHAAHHHHHHBAAAAAHABHHHABAAHBHBAHABHHAHHHAHBBHHBBBHHHAHABHHHHHHAAHBHABBHHHBHHHBBBAABAHBABBBHHHBHHBAHAAAAHBBHBHAHHHHBHHHAHHABHABAAHHABBAHHBHABBAHHHBHABBBAHHAAAAHAHHAHAAHABBHHAHHHHBAAA	B	B
6U-1	43	136.19	S	Cod	6047206|13:G>T-136U	TGCAGCGCTTCCCGAAACATCCCAGAGCCGCGGGGCACGCCTACAGCTTCGGCGCACGCTGCCATCGCC	6D	19099456	19099524	495380293	5.62e-26	122	69	1	0	0	6U	386540163	386540095	543353244	3.61e-28	128	69	0	0	0	-	-	-	-	-	-	-	-	-	-	6D	19099357	19099401	497521935	3.52e-13	78.7	45	1	0	0	BBHAHHHAAAAAHHBHHHBHHBHBHHHHHAHHBHHHHAHHAHHAHAAHHHHHHBAAAAAHABHHHABAAHBHBAHABHHAHHHAHBBHHBBBHHHAHABHHHHHHAAHBHABBHHHBHHHBBBAABHHBABHBHHHBHHBAHAAAAHBBHBHAHHHHBHHHAHBABHABAAAHABBAHHBHABBAHHHBHABBBAHHAAAAHAHHAHAHHABBHHAHHHHBAAA	B	B
6U-1	44	141	S	Cod	1238727|41:C>G	TGCAGCAGCGCCTTGAGCTGGTCCTGCGCCAGGGCCTTGGTCGGGAACACGTAGAGCGCGCAGGCCGCC	6A	17502965	17503033	622669697	5.62e-26	122	69	1	0	0	6U	390500624	390500692	543353244	1.68e-26	122	69	1	0	0	6M	17109533	17109465	574811486	1.72e-26	122	69	1	0	0	6D	15043951	15043883	497521935	1.6e-26	122	69	1	0	0	BHHABHHAAAAHHHBHHHBAHBHBBHHHHAHHBHAHHAHHAHHAHAAHHHHHHBAAAAAHABBHHABAHHBHBAHABHHAHAHABBBHHBBBHBHAHABHHHHHHAAHBAABBHHHBHHHBBBAABHHBABHBHHABHHBAHAAAAHBBHBHAHHHHBHHHAHHABHHBAAAHABBAHHBHABHAHHHBHHBBBAHHAABAHAHHHHAHHHBBHHAHHHHBAAA	B	H
6U-1	45	145.11	S	Cod	6020637|28:A>C	TGCAGTAAGACAGCATCCGAGGTAGTAAAAGTGAAACCGAGATCGGAAGAGCGGTTCAGCAGGAATGCC	-	-	-	-	-	-	-	-	-	-	6U	392905864	392905826	543353244	1.71e-11	73.1	39	0	0	0	-	-	-	-	-	-	-	-	-	-	-	-	-	-	-	-	-	-	-	-	BHHABHHAAAAHHHBHHHBAHBHBBHHHHAHHHAAHHAHHAHHAHHAHHHHHHBAHHAAHABBHHABAHHBHBAHHBHHAHABABBBHHBBBHBHAAABHHHHHHAAHBAABBHHHBHHHBBBAABHHBABHBHHABHHBHHAAAABBBHBHBHHHBBHHHAHHABHHBAAAHABBABHBHABHAHHHBHHBBBAHHAHBHHAHHBHAHHHBBHHAHHBHBAAA	B	H
6U-1	46	146.23	S	Cod	6030828|26:G>A	TGCAGGGCGTCGACGGCGCGGCCCTGGAGTCCGAGATCGGAAGAGCGGTTCAGCAGGAATGCCGAGACC	-	-	-	-	-	-	-	-	-	-	6U	395009722	395009687	543353244	3.71e-08	62.1	36	1	0	0	-	-	-	-	-	-	-	-	-	-	-	-	-	-	-	-	-	-	-	-	BHHABHHAAAHHHHBHHHBAHBHBBHHHHAHHHAAHHAHHAHHAHHABHHHHHBAHHAAHABBHHAHAHHBHBAHHBHHAHABABBBHHBBBHBHAAABHHHHHHAAHBAABBHHHBHHHBBBAABHHBABHBHBABAHBHHAAAABBBHBHBHHHBBHHHAHHABHHBAAAHABBABHBHABHAHHHBHHBBBAHHAHBHHAHHBHAHHHBBHHAHHBHBAAA	B	H
6U-1	47	150.1	S	Cod	6016153|40:A>G	TGCAGCGGACAGGCTTGACCTCGCGACTCCATCCCCGTACACAGACGACTGCCCGAGATCGGAAGAGCG	-	-	-	-	-	-	-	-	-	-	6U	396427679	396427733	543353244	2.19e-20	102	55	0	0	0	-	-	-	-	-	-	-	-	-	-	-	-	-	-	-	-	-	-	-	-	BHHABHBAAAAHHHBAHHBAHBHBHHHAHAHAHAAHHAHHAHHAHHHBHHHHHBAHHAAHABBHHAHAHHBHBAAHBHHAHABABBBHHBHBHBHAAAHHHHAHHHAHBAABBHHHBHHHBBBAABHHBABHBHBABABBHHAAAABBBHBHBHHHBBHAHAHHAHHHBAAAHABBABHBHABHAHHHBHHBBHAHHAHBHHABHBHAHHHBBHHAHHBHBAAA	B	H
6U-1	48	157.55	S	Cod	6049572|20:T>C	TGCAGATCCATCGTCTCCGCTCTACACTACTACCTGAATCTCTTCGGGTCCATGGACAACTTGCTCCGA	6B	24609973	24610040	731188232	9.41e-24	115	68	2	0	0	6U	401343606	401343539	543353244	1.3e-27	126	68	0	0	0	-	-	-	-	-	-	-	-	-	-	6D	8885421	8885485	497521935	2.68e-24	115	65	1	0	0	BHHABBBAAAHHBHHAHHBAHBABHHHAHAHAHHHHHAHAHHHHHHHBHHHHHBAHHAABABBHHAHHHHBHBAAHHHHAHABABBBHHBHBHBHAAAHHHHAHHHAHBAABBHAHBHHHBHBAABHHBAHHBHHABABBHAAAAABHHHBABHHHBBHAHAHHAHBHBHAHHAHBABHBHHBHAHHBBHHHHHHHHAHBHAABHBHAHHHBBHHAHHBBBAAA	B	H
6U-1	49	162.37	S	Cod	6049040|44:C>T	TGCAGATCCGTCGTCTCCAAGCTAGAGTACTACCTTCCACTCTTCGGCCCTATCGACAACTTGCTCCGA	6D	8898043	8898108	495380293	2.62e-24	117	66	1	0	0	6U	401496411	401496344	543353244	1.3e-27	126	68	0	0	0	6M	9890799	9890732	574811486	2.89e-24	115	68	2	0	0	-	-	-	-	-	-	-	-	-	-	BHHABBBAHAHHBBAAHHBAAHABHHHAHAHAHHHBHAHAHHHHHHHBAHHHHBAHHAABAHBHHABHAHBHBAAHHHHAHABABBBHHBHBABHAAAHHHHAHHHAHBAABBHAHBHHHBHBAABHABAHHBHHHBABBHAAAAABAHHBABAHHBBHAHAHHAHBABHAHHAHBHBHBHHBHAHHBHHHHHHHHHAHBHAHBHAHAHHHBBHHAHHBBBAAA	B	H
6U-1	50	164.62	S	Cod	7163410|15:A>G	TGCAGAGCTTGCCTGAACATACCAGAGCCGCGAGGCTCACCTAAACCTTCAGCACTGGCCACCATCGCC	-	-	-	-	-	-	-	-	-	-	6U	402381655	402381587	543353244	1.68e-26	122	69	1	0	0	-	-	-	-	-	-	-	-	-	-	-	-	-	-	-	-	-	-	-	-	BHHABBBAAAHHBBAAHHBAAHABHHHAHABAHHHBHAHHHHBHHHHBAHHHHBAHHAABAHBHHABHAHBHBAAHHHHAHABABBBHHBHBABHAAAHHHHAHHHAHBAABBHAHHHHHBHBAABHABAHHBHHHBABBHAAAAABAHHBABAHHBBHAHAHHAABABHAHHAHBHBHBHHBHAHHBHHHHHHHHHAHBHHHBAAHAHHHBBHHAHHBBBAAB	B	H
6U-2	1	0	S	Cod	5986966|19:G>C	TGCAGGATTGAGAAGATCAGCAAAAGTTGACGGCCTCTGACCAACTGCCGTTGAGAGTCGCCAAGTGCC	2B	620817854	620817786	812755788	2.62e-24	117	69	2	0	0	6U	418088196	418088128	543353244	1.68e-26	122	69	1	0	0	-	-	-	-	-	-	-	-	-	-	-	-	-	-	-	-	-	-	-	-	BBBAHHHHAHHHHBAHBBAHHBHAAAABAHBBHBBAHAHAAHHHHHBHAHHHHHAAAHBAHHAHHBBHAHAAHHHBABHHHHHAHHHBHBHBHABABHHBHHAHHBHHBAAHAHABHBBABHAHAAHHBHHHBAHHBABHHHHAAAHAHHHABHAHHHHHAHHAAAHABAABAAAHHHHHHHBHHBBBBHBBAHABAHHAAHBHAAAABHAABHBAHHBAHAHH	B	B
6U-2	2	2.25	S	Cod	1183495|53:G>T	TGCAGCACCTCTCTCGCCGCGTCGGCGGAGGAGACGACCAGGGTTGGCACGCGGCCGAGGTGGAGCAGC	7B	681903733	681903665	764081788	5.62e-26	122	69	1	0	0	6U	420133596	420133528	543353244	3.61e-28	128	69	0	0	0	7M	654649484	654649416	698532677	8.02e-25	117	69	2	0	0	7D	607274104	607274036	652241541	3.47e-23	111	69	3	0	0	BBBAHHHHAHHHHBAHHBAHHBHAAHABAHBBHBBAHAHHAHHHHHBHAHHHHHAAAHBAHHAHHBBHAHAAHHHBABHHHHHAHHABHBHBAABABAHBHHAHHBHHBAAHAHABHBBABHAHAAHHBHHHBAHHBABHHHHAAAHAHHHABHAHHHHHABHAAAHABAABAAAHHHHHAHBHHBHBBHBHAHABAHHAAHBHAAAABHAABHBAHHBAHAHH	B	B
6U-2	3	8.48	S	Cod	6012290|35:C>T	TGCAGAGAACCCCACCGCCACCTCTGGTGGGAGTACCGTGTCCGAGATCGGAAGAGCGGTTCAGCAGGA	-	-	-	-	-	-	-	-	-	-	-	-	-	-	-	-	-	-	-	-	-	-	-	-	-	-	-	-	-	-	-	-	-	-	-	-	-	-	-	-	BBBHHHHHAHHHHBAHBBAHHBHAAHABHHBBHHHABAHHAHAHAHBHAHHAHHAAABBAHHAHHBBHAHAAHHHBABHHHHHAHHABBBHBAAHABAHBHBAHBBHHBAAHAHABBBBHBHAHAAHHBAHHBAHHBABHHHHAAAHAHHHABHHHHHBHAHHAAHHABAABAAAHHHHHAHBHBBHBBHBHAHABAHHAAHBHAHAABAAAHHBAHHBAAAHA	B	B
6U-2	4	12.58	S	Cod	4329800|27:A>G	TGCAGTGCAGCGATACGAGGGGACAAGACGCTAGAATACCGAGATCGGAAGAGCGGTTCAGCAGGAATG	-	-	-	-	-	-	-	-	-	-	6U	424910117	424910157	543353244	1.33e-12	76.8	41	0	0	0	-	-	-	-	-	-	-	-	-	-	-	-	-	-	-	-	-	-	-	-	BBBHHHHHAHHHHBAHBHAHHBBAAHABHHBBBHHHBAHHAHAHHHBHAHHAHHAAABBAHHAHHBBHHHAAHHHBABHHHHHAHHABBBHBAABABAHBHBAHBBHHBAAHAHABBBBHBHAHHAHHBHAHBAHABABHHHHAAAHAHHHABHHHHABHHHHHAHHABAABAAAHHHBHAHBHBBHBBHBHAHHBAHHAAHBHAHAABAAAHHBAAHBAAAHH	B	B
6U-2	5	13.03	S	Cod	7172397|6:A>C	TGCAGGAGCGCGGCTGCTAGGGTTACTGGTGTCGACTGGGTTGGTGTCCATGCACTGTGTATGGGCGCC	7A	699213984	699214052	744491536	1.22e-22	111	69	3	0	0	6U	425038852	425038920	543353244	3.61e-28	128	69	0	0	0	7M	660613807	660613875	698532677	8.02e-25	117	69	2	0	0	-	-	-	-	-	-	-	-	-	-	BBBHHHHHAHHHHBAHBHAHHBBAAHABHHBBBHHHBAHHAHAHHHBHAHH-HHA-ABBAHHAHHBBHHHA-HHHBABHHHBHAHHABBBHBAABABAHBHBABBBHHBAAH-HABBBBHBHAHHAHHBHAHBAHABABHHHHAAAHAHHHABHHHHABHHHHH-HHABAABAAAHHHBHAHBHBBHBBHBHAHHBAHHAAHBHAHAABAAAHHBAAHBAAAHH	B	B
6U-2	6	13.95	S	Cod	6022481|21:T>G	TGCAGTTTACATTTTCTAGATTTCATAGCGACTGTCTATTTCAGCCGAGATCGGAAGAGCGGTTCAGCA	-	-	-	-	-	-	-	-	-	-	-	-	-	-	-	-	-	-	-	-	-	-	-	-	-	-	-	-	-	-	-	-	-	-	-	-	-	-	-	-	BBBHHHHHAHHHHBAHBHAHHBBAAHABHHBBBHHHBAHHAHAHHHBHAHHBHHABABBAHHAHHBBHHHABHHHBABHHHBHAHHABBBHBAABABAHBHBABBBHHBAAHBHABBBBHHHAHHAHHHHAHBAHABABHHHHAAAHAHHHABHHHHABHHHHHBHHABAABAAAHHHBHAHBHBBHBHHBHAHHBAHHAAHBBAHAABAAAHHBAAHBAA-HH	B	B
6U-2	7	16.03	S	Cod	7174009|30:C>T-136U	TGCAGGTCGGCGTACTTAGCCACCAGCGCACGGAGCATGTCGCTGAGCCTCATGTTCTCCTCGCCCACT	-	-	-	-	-	-	-	-	-	-	-	-	-	-	-	-	-	-	-	-	-	-	-	-	-	-	-	-	-	-	-	-	-	-	-	-	-	-	-	-	BBBHBHHHAHHHHBAHBHAHHHBAHHABHHBBBHHHBAHHAHAHHHBHAHH-HHA-ABBAHHAHHBBHBHA-HHHBABHHHBHAHHABBBBHAABABAHBHBABBBHHBAAH-HABBHBHHHAHHAHHHHAHBAHABABHHHHAAAHHHHHABHHHHABHHHHH-HHABAABHAAHHHBHAHBHBBHBHHBHAHHBAHHAAHBBAHAABAAAHHBAAHBAAAHH	B	B
6U-2	8	16.71	S	Cod	1018112|17:G>A	TGCAGGTCGGCGTACTTGGCCACCAGCGCGCGAAGCATGTCGCTGAGCCTCCTGTTCTCCTCGCCCACT	7A	701347675	701347607	744491536	1.21e-27	128	69	0	0	0	6U	426020237	426020305	543353244	3.61e-28	128	69	0	0	0	7M	661968611	661968679	698532677	1.72e-26	122	69	1	0	0	7D	614693911	614693843	652241541	1.6e-26	122	69	1	0	0	BBBHBHHHAHHHHBAHBHAHHHBAHHABHHBBBHHHBAHHAHAHHHBHAHH-HHA-ABBAHHAHHBBABHA-HHHBABHHHBHAHHABBBBHAABABAHBHBABBBHHBAAH-HABBHBHHHAHHAHHHHAHBAHABABHHHHAHAHHHHHABHHHHABHHHHH-HHABAABHAAHHHBHAHBHBBHBHHBHAHHBAHHAAHBBAHAABAAAAHBAAHBAAAHH	B	B
6U-2	9	19.26	S	Cod	7170424|11:G>C-16U	TGCAGAGGAGCGAGTCCAGCAGGGAAAGATGGAGGCTGGCTGGGACGCTTGCAGGAGGTCGCTGCTGCT	-	-	-	-	-	-	-	-	-	-	6U	426528651	426528583	543353244	3.61e-28	128	69	0	0	0	-	-	-	-	-	-	-	-	-	-	-	-	-	-	-	-	-	-	-	-	BBBHBHHHAHHHHBAHBHHHHHBAHHABHHBBBHHHBAHBAHAHHHBHAHH-HHA-ABBAHHHHHBBABHA-HHHBABHHHBHAHHABBBBHAABABAHBHBABBBHHBAAH-HABBHBHBHAHHHHHHHAHBAHABABHHHHABHHHHHHABHHAHABHHHHHBHHABAABHAAHHBBHAHBHBBHBHHBHAHHBAHHAAHBBAHAHBAAAAHBAAHBAAHHH	B	B
6U-2	10	22.25	S	Cod	1243705|21:A>G	TGCAGTAGGAGGGGAGGAAGGAGAAGCTGAAGTCAGCGGCTAGGGCGAGCGCGCGGGCGGCAGGCGCGG	7A	705486119	705486187	744491536	5.62e-26	122	69	1	0	0	6U	428407490	428407558	543353244	3.61e-28	128	69	0	0	0	7M	664783937	664784005	698532677	3.71e-28	128	69	0	0	0	7D	617339657	617339725	652241541	7.46e-25	117	69	2	0	0	BBBHBHHHAHHHHHAHBHHHHHBAHHABHHBBBHHHBAHBAHAHHHHHAHHBHHABABBAHAHBHBBAHHABHHHBABHHHBHAHHABBBBHAABABAHBHHABBBHHBAAHBBABBHBHBHAHHHHHHHAHBAHABABHHHHABHHHHHHABHHAHABHHHHHBHHABAHBHAAHABBAAHBHBHHBHHBHAHHBAHHAAHHBAHABBAAAAHBAAHBAAHHH	B	B
6U-2	11	27.3	S	Cod	5978747|19:A>C	TGCAGAATACTGGAGGAATACAACATCAGCTGAAATTAAGAGAAGTGATACTGTTCTAGCTCGACCGAG	7B	710112018	710112073	764081788	9.48e-19	99	56	1	0	0	6U	431008473	431008539	543353244	2.17e-25	119	67	1	0	0	7M	667703735	667703797	698532677	8.08e-20	100	63	3	0	0	-	-	-	-	-	-	-	-	-	-	HBBHBBHHAHHHHBAHBHHHHHBAHHAHHHBBBHHHBAHBAHAHHHHHAHHBHBABABBAHAHBHBBHBHABHHHBHBHHHBHHHHABHBBHAABAHHHBHHABBBHHBAAHBBABBHBHBBAHHBHHHHAHBAHABABHHHHABHHHHHHHBHHAHAHHHHHHBHHABHHBHAAHABBAAABHBHHBHHBHHHHBAHHAAHHBAHABBHAAAABAAHBAABHH	H	B
6U-2	12	28.42	S	Cod	7164443|57:G>C-6U	TGCAGTGAACGGAGATGTGCTTGCCTCTCCGCGGTCCGTAGTGTCACCTGGTCTAGTGTCCAAAGACCA	-	-	-	-	-	-	-	-	-	-	6U	431468376	431468418	543353244	4.77e-12	75	43	1	0	0	-	-	-	-	-	-	-	-	-	-	-	-	-	-	-	-	-	-	-	-	HBBHBBHHAHHHHBAHBHHHHHBAHHAHHHBBBHHHBAHBAHAHHHHHAHHBHBABABBAHAHBHBBHBHABAHHBHBHHHBHHHHABHBBHAABAHHHBHHABBBHHBAAHBBABBHBHHBAHHBHHHHAHBAHABABHHHHABHHHHHHHBHHAHAHHHHHHBHHHBHHBHAAHABBAAABHBHHBHHBHHHHBAHHAAHHBAHABBHAAAHBAAABAABHH	H	B
6U-2	13	33.71	S	Cod	6017252|7:G>C	TGCAGCTGCGACGGGGGCGATGGAAGCCACCGAGATCGGAAGAGCGGTTCAGCAGGAATGCCGAGACCG	-	-	-	-	-	-	-	-	-	-	6U	434852353	434852322	543353244	1.33e-07	60.2	32	0	0	0	-	-	-	-	-	-	-	-	-	-	-	-	-	-	-	-	-	-	-	-	HBBHBBHHAHAHHBAHBHHHHHHAHHAHAHBBBHHABAHBHHAHHBHHAHHBHBABABBAHAHBHHBHBBABHHHBHBHHHBHHHHAHHBBBAABAHHABHHABBBHHBHAHBBABBBBHBBAHBBHHHHAHBAHABABHHHHABHHHHHHHBHHAHAHHHHHBBHHHBHHBHAAHBHHAAABHBHHBHHBHHHHBAHHAAHHBAHABBBAAAHBAAABAABHA	H	B
6U-2	14	43.75	S	Cod	5978969|29:T>C	TGCAGCACGCGTTCCAATCTGCACGCCACTCTGAAGCCTGCCATGCCCATGCCCATGCCCATGCCATGG	-	-	-	-	-	-	-	-	-	-	6U	437163558	437163626	543353244	3.61e-28	128	69	0	0	0	-	-	-	-	-	-	-	-	-	-	-	-	-	-	-	-	-	-	-	-	BBBHBHBHHHAHHHAHBHAHHHHAHHAHAABBBHHAHAHBHHAHBBHHAHHBHBA-ABBAAAABAHBHBHABHBHBHBHBHBHHHBAHBBBBHABAHAAHBHA-BHHBHBAHBBABBBBBBBAHHBHHAHAHBAHABABHHHHABHHHHHHBBHHAHAHHHHHBBHHHBHHBAAHHBHHABABHHHBBHHBHBHHBAHHAAHHBABHHBBAAAHHAHABAABHH	B	B
6U-2	15	47.89	S	Cod	6049508|6:G>T	TGCAGTGGAGGACGAGCACGCCGATGGAGTCTGGGGTGACGCCGAGATCGGAAGAGCGGTTCAGCAGGA	-	-	-	-	-	-	-	-	-	-	6U	438414365	438414408	543353244	1.33e-12	76.8	44	1	0	0	-	-	-	-	-	-	-	-	-	-	-	-	-	-	-	-	-	-	-	-	BBBHBHBHHHAHHHAHBHAHHBHAHHAHAABBBHHHBAHBHHAHBBHHAHHBBBA-ABBBAAABAABHBHABHBHBHBHBHBHHHBAHBBHBHABAHAAHBHAABHHBHBAHBBABBBBBBHAHHBHHAHAHBAHABAHHHAHHBHHBHHHBBHHHHAHHHHBBBHHHBHHBAAHHBHHABABHHHHBHHBHBHHBAHHAAHHBABHHBBAAAHAHHABAABHH	B	B
6U-2	16	49.47	S	Cod	5978834|62:C>T	TGCAGAGGAGCCGAACCCGCCCCAAGCCGCCCTCCTCTTCGCAGACTGCTGCCAGTTCTCCGCCGCCTC	-	-	-	-	-	-	-	-	-	-	6U	438783644	438783710	543353244	2.17e-25	119	67	1	0	0	-	-	-	-	-	-	-	-	-	-	6D	157083800	157083764	497521935	2.12e-10	69.4	37	0	0	0	BBBHBHBHHHAHHHAHBHAHHBHAHHAHAABBHHHHBAHBHHAHBBHHABHBBBA-ABBBAAABAABHBHABHBHBHBHBHBHHHBAHBBHBHABAHAAHBHA-BHHBBBAHBBABBBBBBHAHHBHAAHAHBABABAHHHAHHBHHBHHHBBHHAHAHHHHBBBHHHBHHBAAHHBHHABABHHHHBHHBHBHHBAHHAAHHBABHHBBAAAHAHHABAABAH	B	B
6U-2	17	56.23	S	Cod	6019125|19:G>A	TGCAGGCTCGGGCATCCGAGTAGCAGTAGCAGCATGCCTCCCGAGATCGGAAGAGCGGTTCAGCAGGAA	7A	724434456	724434497	744491536	1.23e-12	78.7	42	0	0	0	6U	444571716	444571757	543353244	1.71e-11	73.1	42	1	0	0	7M	680157909	680157948	698532677	2.28e-10	69.4	40	1	0	0	7D	634390384	634390425	652241541	1.64e-11	73.1	42	1	0	0	BBBHBHBAHAAAHHAHBHAHHBHAHHAHAABBHHHHHAHBHHAHBBAHHBHBBBA-ABBBHAHBAHBHBHABHBHBHBHBHBHHHBAHHHBBHABAHAAHBHA-BHHBBBAHBBABBBBBBHAHHAHAAAAHBAHABAHHBAHHBHHBAAHHBHBAHAHHAHBBBHHHBHHBAABHBHHABABHHHHHHBBHBHHBHHHAAHHBABHHBBAHHHAHHAHAABAH	B	B
6U-2	18	56.9	S	Cod	7165827|42:A>G	TGCAGGCTCTCCTGGAGGCGGTGCACCAGCGCCCAACGCGCCACCCTCCCCGTCAGCCGAGATCGGAAG	-	-	-	-	-	-	-	-	-	-	6U	444893271	444893329	543353244	6.08e-21	104	59	1	0	0	-	-	-	-	-	-	-	-	-	-	-	-	-	-	-	-	-	-	-	-	BBBHBHBAHAAAHHAHBHAHHHHAHHAHAABBHHHHHAHBHHAHBBAHHBHBBBA-ABBBHHHBAHBHBHABHBHBHBHBHBHHHBAHHHBBHABAHAAHBHA-BHHBBBABBBABBBBBBHAHHAHAAAAHBAHABAHHBAHHBHHBAAHHBHBAHAHHAHBBBHHHBHHBAABHBHHABABHHHHHHBBHBHHBHHHAAHHBABHHBBAHHHAHHAHAABAH	B	B
6U-2	19	59.17	S	Cod	7166283|8:A>G	TGCAGTTTAAGGAACTGGACAAAGTTTTGCACCGAGATCGGAAGAGCGGTTCAGCAGGAATGCCGAGAC	-	-	-	-	-	-	-	-	-	-	-	-	-	-	-	-	-	-	-	-	-	-	-	-	-	-	-	-	-	-	-	-	-	-	-	-	-	-	-	-	BBBHBHBAHAAAHHAHBHAHHBHAHHAHAABHHHHHHAHBHHAHBBAHHBHBBBA-ABBBHHHBAHBHBHABHBBBHBHBHBHHHBHHHHBBHABAHAABBHA-BHHBBBABBBABBBBBBHHHHAHAAAAHBHHABAHBBAHHBHABHAHHBHBAHAHHAHBBBHHHBHHBAABHBHHABABHHHHHHBBHBHHBHHHAAHHBABHHBBAHHHAHHAHAABAH	B	B
6U-2	20	61.44	S	Cod	6038261|8:A>G-26U	TGCAGTATACATGTCGTTGCCGACGCCGAGATCGGAAGAGCGGTTCAGCAGGAATGCCGAGACCGATCT	-	-	-	-	-	-	-	-	-	-	-	-	-	-	-	-	-	-	-	-	-	-	-	-	-	-	-	-	-	-	-	-	-	-	-	-	-	-	-	-	BBBHBHBAHAAAHHAHBBAHHBHAHHAHAABHHHHHHAHBHHHHBHAHHBHBBBABABBBHBHBAHBHBHABHBBBHBHBHBHHHBHHHHBBHABAHAABBHABBHHBBBABBBABBBHHBHHHHAHAAAAHBHHABAHBBAHHBHABHAHHBHBAHAHHAHBBBHHHHHHBAABHBHHABABHHHHHHBBHBHHBHHHAAHHBABHHBBAHBHHHHAAAABAH	B	B
6U-2	21	64.66	S	Cod	7168599|31:G>T	TGCAGATTCGTTGTACCATCGGTACTTTCAAGCCCATAGGAGGGTTACATGGGACAGGGTGAGGGTACC	7D	632293327	632293260	642921167	9.41e-24	115	68	2	0	0	2U	611283685	611283617	646201372	1.68e-26	122	69	1	0	0	-	-	-	-	-	-	-	-	-	-	7D	640140162	640140095	652241541	2.68e-24	115	68	2	0	0	BBBHBHBAAAAAHAAHBBAHHBHAHHAHAABHHHHHHAHBHHHHBAAHHBHBBBA-ABHBHBHBAHBHBHABHBHBHBHBH-HHHBHHHHBBHABAHHABBHA-BHHBBBABBBABBBHABHHHHAHAAAAHBHHABAHBBAHBBHABHHHHBBHAHAHHAHBBBHHHHHHBAABBHHHABABHHBHHHBBHBHHBHHHAAHHBABHHBBAHBHHHHAAAABAH	B	B
6U-2	22	66.48	S	Cod	6016417|28:A>G	TGCAGCGGTTGACAATGCCATGGCGAACAAAATCATCAGTCAATGGAGAATGGGAACCCGAGATCGGAA	-	-	-	-	-	-	-	-	-	-	6U	451182129	451182070	543353244	3.63e-23	111	60	0	0	0	-	-	-	-	-	-	-	-	-	-	-	-	-	-	-	-	-	-	-	-	BBBHBHHAAAAAHAHHBBAHHBHAHHAHAABHHHHHHAHBHHHHBAAHHBHBBBAAABHBHBHHAHBHBHAHHBHBHBHBHAHHHBHHHHBBHABAHHABBHAABHHBBBABHBABBBHAHHHHHAHAAAAHBHHABAHBBAHBBHABHHHHBBHAHAHHAHBBHHHAHHHBAABBHHHABABHHBHHHBBHBHHBHHHAAHHBABHHBBAHBHHHHAAAABAH	B	B
6U-2	23	78.25	S	Cod	6021145|30:G>C	TGCAGTCCCGCTTCCACACCCAAAAGACAGGCTACCGAGATCGGAAGAGCGGTTCAGCAGGAATGCCGA	-	-	-	-	-	-	-	-	-	-	6U	453350589	453350625	543353244	2.22e-10	69.4	37	0	0	0	-	-	-	-	-	-	-	-	-	-	-	-	-	-	-	-	-	-	-	-	BHBHBAHAAAHHHAHHBBAAHHHHAHAHAHHHHHHHBAHBHHHBBAAHHBHBBBAAHBHBHAHHAHBHBBAAHBBBHBHBHAHAHBHHHBABHABAHHABBHAABHAHHBAHHHABHBAAHBHHHAHAAAAHBBHABAHBHABBBBABHHHABBHAHAHHAHHBHHHAHHHBAAHBHHHHHABHHBAHHBHHHHHBHBHAAHHBAHHHHBAHBHBHHHAAABHA	B	H
6U-2	24	80.96	S	Cod	7171485|24:A>T	TGCAGCAGGGCCAGCAAGGCAACAAGGGGCCGAGATCGGAAGAGCGGTTCAGCAGGAATGCCGAGACCG	-	-	-	-	-	-	-	-	-	-	6U	452002570	452002539	543353244	1.33e-07	60.2	32	0	0	0	-	-	-	-	-	-	-	-	-	-	-	-	-	-	-	-	-	-	-	-	BHBHBAHAAAHHHAHHBHAAHHHHAHAHAHHAHBHHBAHBHHHHBAAHHBHBBBAAHBHBHAHHAHBHBBAHBBBBHBHBHAHAHBHAHBABHABAHHABBHAABHAHHBAHHHABHBAAHBAHHAHAHAAHBBHABAHBHABBBBABHHHHBBHAHAHHAHHBHHHAHHHHAAHBHHHHHABBHBAHHBHHHHHBHBHAAHHBAHHHHBAHBHBHHHAAABHA	B	H
6U-2	25	81.4	S	Cod	6041801|32:A>G	TGCAGGGCGCTATCGCCGCCGCTACAGCAGGCACTGGCCGAGATCGGAAGAGCGGTTCAGCAGGAATGC	2D	623224530	623224491	656544405	3.46e-08	63.9	40	2	0	0	6U	461367279	461367240	543353244	4.77e-12	75	40	0	0	0	-	-	-	-	-	-	-	-	-	-	2D	621125413	621125374	654278971	9.85e-09	63.9	40	2	0	0	BHBHBAHAAAHHHAHHBHAAHHHHAHAHAHHAHBHHBAHBHHHHBAAHHBHBBBAAHBHBHAHHAHBHBBAHBBBBHBHBHAHAHBHAHBABHABAHHABBHAABHAHHBAHHHABHBAAHBAHHAHAHAAHBBHABAHBHABBBBABHHHHBBHAHAHHAHHBHHHAHHHHAAHBHHHHHHBBHBAHHBHHHHHBHHHAAHHBAHHHHBAHBHBHHHAAABHA	B	H
6U-2	26	81.62	S	Cod	7162847|15:G>T-136U	TGCAGTTTCCCATCCGCGACCGCGACACGCCGAGATCGGAAGAGCGGTTCAGCAGGAATGCCGAGACCG	-	-	-	-	-	-	-	-	-	-	-	-	-	-	-	-	-	-	-	-	-	-	-	-	-	-	-	-	-	-	-	-	-	-	-	-	-	-	-	-	BHBHBAHAAAHHHAHHBHAAHHHHAHAHAHHAHBHHBAHBHHHHBAAHHBHBBBAAHBHBHAHHAHBHBBAHBBBBHBHBHAHAHBHAHBABHABAHHABBHAABHAHHBAHHHABHBAAHBAHHAHAHAAHBBHABAHBHABBBBABHHHHBBHAHAHHAHHBHHHAHHHHAAHBHHHHHHHBHBAHHBHHHHHBHHHAAHHBAHHHHBAHBHBHHHAAABHA	B	H
6U-2	27	82.06	S	Cod	7173349|29:C>G	TGCAGGACGCGCAGCGACACCCCGATCTCCGCCGCCGTCTGCTGCGGCGTCGAGTTGGACGTCGCGTAG	7A	738946038	738945970	744491536	1.21e-27	128	69	0	0	0	6U	458701090	458701158	543353244	7.81e-25	117	69	2	0	0	7M	692143516	692143448	698532677	3.73e-23	111	69	3	0	0	7D	648797836	648797768	652241541	7.46e-25	117	69	2	0	0	BHBHBAHAAAHHHAHHBHAAHHHHAHAHAHHAHBHHBAHBHHHHBAAHHBHBBBAAHBHBHAHHAHBHBBAHBBBBHBHBHAHAHBHAHBABHAHAHHABBHAABHAHHBAHHHABHBAAHBAHHAHAHAAHBBHABAHBHABBBBABHHHHBHHAHAHHAHHBHHHAHHHHAAHBHHHHHHHBHBAHHBHHHHHBHHHAAHHBAHHHHBAHBHBHHHAAABHA	B	H
6U-2	28	103.32	S	Cod	6012997|34:C>T	TGCAGATCAGAATCGCCGAATCACAGCTATTCCGCGATTGTTTAGTGCGGCTAATCCGAGATCGGAAGA	-	-	-	-	-	-	-	-	-	-	6U	468046049	468045989	543353244	2.19e-20	102	62	1	1	1	-	-	-	-	-	-	-	-	-	-	-	-	-	-	-	-	-	-	-	-	BHHHHAHBAAHHHHHHHHAAHHABAHAHABHAHBBHBHBHHHHHHHAHABHBBBHAHHHBHAHAABHABBAAHBBBHBHBHAHAHBAHHHHBBAHHBHHBHBAAAHABHBHHAHHBABHHABABHAHHHHABHBBAHBAHHABBBBHHHAHHBAHHHHHHAHHHHAHAAHHBHAABHAHBAHBBHBHHBHHHBHHBHHHAABHBAAHHAHHHBHBBHHAAABHA	B	H
6U-2	29	108.71	S	Cod	3957520|7:T>C	TGCAGGTTGTCGCCAAGACGGCACCGCTGCCGAGATCGGAAGAGCGGTTCAGCAGGAATGCCGAGACCG	2B	780362677	780362646	812755788	4.47e-07	60.2	32	0	0	0	6U	468428682	468428651	543353244	1.33e-07	60.2	32	0	0	0	-	-	-	-	-	-	-	-	-	-	2D	629335828	629335797	654278971	1.27e-07	60.2	32	0	0	0	BHHHHAHBHAHHHHBHHHAAHHABAHAHABHABHBHBHBHHBHBHHAHABHBBBH-HHHBHAHAABHABBAAHBBBHBHHH-HABBAHHHHBBAHHBHHBHHA-ABAHHHHHHHABABHH-BABHAHHHHABBBBAHBAHHABBBBHHHAHHBAHHHHHAAHAHBAHAAHHBHAAHHAHBAHBHHBHHBHHHBHHBAHHAABHBAAHHAHHHBHBHHHAAAHHA	B	H
6U-2	30	111.95	S	Cod	5987816|51:T>C	TGCAGGGAGAAGCGACGGGGAAGAGAAGACCAACCGACACAAGTGCCGCTCTTTCCTTTCCTTTCCCAG	-	-	-	-	-	-	-	-	-	-	-	-	-	-	-	-	-	-	-	-	-	-	-	-	-	-	-	-	-	-	-	-	-	-	-	-	-	-	-	-	BHHHHAHBBABHHHBHHHAAHHAHHHAHABHABHBHBHBHHBHBHHAHABABHBH-HHHBHAHAABHABBA-HBBBHBHHH-HABBAHHHABBAHHBHHBHHA-ABAHHHHHBHABABHH-BABHAHAHHABBBBAHHAHHABBBBHHHAHHBAHHHHHHAHAHBAHAAHHBHAAHHAHBAHBHHBHHBHHHBHHBAHHAAHHBAAHHAAHHBHBHBHAAAHHA	B	H
6U-2	31	112.4	S	Cod	6016188|28:C>A-136U	TGCAGCGGATGTCTTTAATACGAGCAGACGAGCCCCGAGATCGGAAGAGCGGTTCAGCAGGAATGCCGA	-	-	-	-	-	-	-	-	-	-	6U	471492465	471492429	543353244	2.22e-10	69.4	37	0	0	0	-	-	-	-	-	-	-	-	-	-	-	-	-	-	-	-	-	-	-	-	BHHHHAHBBABHHHBHHHAAHHAHHHAHABHABHBHBHBHHBHBHHAHABABHBHBHHHBHAHAABHABBABHBBBHBHHHBHABBAHHHABBAHHBHHBHHABABAHHHHHBHABABHHBBABHAHAHHABBBBAHHAHHABBBBHHHAHHBAAHHHHHAHAHBAHAAHHBHAAHHAHBAHBHHBHHBHHHBHHBAHHAAHHBAAHHAAHHBHBABHAAAHHA	B	H
6U-2	32	112.62	S	Cod	2267244|37:C>A-16U	TGCAGGACGGGCTCTTCGACCTCACCGAGGACGGCGGCGGCGGCGTGGTGATGGACACCGAGATCGGAA	2A	765215058	765215117	787782082	1.22e-22	111	60	0	0	0	6U	471957373	471957314	543353244	3.63e-23	111	60	0	0	0	2M	548582406	548582347	644874278	1.74e-21	106	60	1	0	0	2D	634745016	634744957	654278971	3.47e-23	111	60	0	0	0	BHHHHAHBBABHHHBBHHAAHHAHHHAHABHABHBHBHBHHBHBHHAHABABHBHBHHHBHAHAABHABBABHBBBHBHHHBHABBAHHHABBAHHBHHBHHABABAHHHHHBHABABHHBBABHAHAHHABBBBAHHAHHABBBBHHHAHHBAAHHHHHAHAHBAHAAHHBHAAHHAHBAHBHHBHHBHHHBHHBAHHAAHHBAAHHAAHHBHBABHAAAHHA	B	H
6U-2	33	123.33	S	Cod	6048627|8:C>G	TGCAGGGTCACGGACGCCGAGTCCCCAACCTTGCAGCTACGGCCGAGATCGGAAGAGCGGTTCAGCAGG	2B	789883595	789883551	812755788	5.74e-11	73.1	45	2	0	0	-	-	-	-	-	-	-	-	-	-	2M	551658593	551658549	644874278	1.76e-11	73.1	45	2	0	0	2D	637162774	637162730	654278971	1.64e-11	73.1	45	2	0	0	HHHHHHHBHHBHHHBBHHAHHHAHHHHHAHHABHHBHHHHHBHBAHAHABABBBHBHHHBHAAAABHABBABABBBHBHHHBAABBAAAHHBBHHBBBHBHHABABAHAHHHBHHBABHHBBABHAHHHHABBHHAHHAHHABBBBHBAAHHBAAHBBHHAAABBAHAABHHHAABHHBBAHBAHBHHHHAHBHHBAHHAAHHBAAHHAABHBHHAHHAAAHHH	H	H
6U-2	34	129.82	S	Cod	5331388|17:C>A	TGCAGCTGCTCCTCCTGCGTGGTGACTTGATCCACAACACCTACGTTCGCCGAGACGCGCGCGAACGAT	-	-	-	-	-	-	-	-	-	-	6U	476326863	476326931	543353244	3.61e-28	128	69	0	0	0	-	-	-	-	-	-	-	-	-	-	-	-	-	-	-	-	-	-	-	-	HHHHBHHHHHBHHHBBBHAHHHAHHHHHAHHABAHBHHHHHBHHAHABABHBHHHBHHBBHAAHABHABBABABBBHBHBHBAABHAAAHHBBHHBBBHBHHABABAHAHHHBHHBAABHBBABHAHHHHABBHHAAHHHHAHBHBABAAHHBAAHBBHHBAHBBAHAHBHHHAABHHBBAHHAHBHHHHAHBHHBAHHAAHHBHAHHAAHHBHHAHHAAAHHH	H	H
6U-2	35	132.76	S	Cod	1262927|62:C>G-6U	TGCAGCCTCGCGTCCGTGCACCAGCCGCCGTCGGGGCTCGCGGGGTTCGGCCGCGGCGCGCCCTCCGTG	2B	795310652	795310584	812755788	5.62e-26	122	69	1	0	0	6U	476834048	476833980	543353244	3.61e-28	128	69	0	0	0	-	-	-	-	-	-	-	-	-	-	2D	640105694	640105626	654278971	1.6e-26	122	69	1	0	0	HHHHBHHHHHHHHHBBBHAHHAAHHHHHAHHABAHBHHHHHBHHAHAHABHBHHHBHHBBHHAHABHABBABABBBHBHBHBAABHAAAHHBBHHBBBHBHHHBABAAAHHHBHHBAABHBBABHAHHHHABBHHAHHHHHAHBHBABAAHHBHAHHBHHBAHBBABAHBHHHAABHHBBAHHABBHHHHAHBHHBAHBAAHHBHHHHAAHHBHHAHHAAAHHH	H	H
6U-2	36	135.48	S	Cod	6047067|57:G>A-3M	TGCAGTAGGAGGATCCCGTCGACCGAGTCGAGGATGCGATAATCGTCTGGAAGTCGGGGGCAAACGGAA	-	-	-	-	-	-	-	-	-	-	6U	480355900	480355832	543353244	3.61e-28	128	69	0	0	0	-	-	-	-	-	-	-	-	-	-	-	-	-	-	-	-	-	-	-	-	HHHHBHAHHHHAHHHHBAAHHAAHBHHHAHHABAHBHHHHHHHHAHAHABHBHHHBHHBBHHAHABHABBABABBBHBHBHBAABHAAAHHBBHHBBBHBHHHBABAAAHHHBHHBAABHBBABHAHHAHABBHHAHHHHBAHBHBABAAHHBHAHHBHHBAHBBABAHBHHBAABAHBBAHHABBHHHHAHBHHBAHBAAHHHHHHHAAHHBHHAHHAAAHHH	H	H
6U-2	37	137.73	S	Cod	1127926|29:C>A	TGCAGGGGCAGCAATACCACCGATGCAACCGTGTGCGTCTTCTCCACCCCTTCACCGAGATCGGAAGAG	2A	777459776	777459832	787782082	5.66e-21	106	57	0	0	0	-	-	-	-	-	-	-	-	-	-	-	-	-	-	-	-	-	-	-	-	2D	644891985	644892041	654278971	7.51e-20	100	57	1	0	0	HHHHBHAHHHHAHHHHBAAHHAAHBHHHAHHABAHBHHHAHBHHAHAHABHBHHHBHHBBHHAHABHABBABABBBHBHBHBAABHAAAHHBBHHBBBHBHHHBABAAAHHHBHHBAABHBBABHAHHAHABBHHAHHBHBAHBHBABAAAHBHAHABHHBAHBBABAHBHHBAAHAHBBHHHABBHHHHABBHHBABBAAHHBHHHHAAHHBHHAHHAAAHHH	H	H
6U-2	38	141.36	S	Cod	1124141|37:T>C	TGCAGTTGTGGAGCGTGGCCATGGCTTCCCTGATGGTTGGCCGCGCGGTCGTGTCCGAGATCGGAAGAG	2B	803627154	803627210	812755788	2.64e-19	100	57	1	0	0	6U	481157987	481158043	543353244	3.66e-18	95.3	57	2	0	0	2M	559898938	559898994	644874278	3.76e-18	95.3	57	2	0	0	2D	646100490	646100546	654278971	7.51e-20	100	57	1	0	0	HHHHBHAHHHHAAHHHBAAHHAAHBHHHAAHABAHBHHHAHBABHHAHABHBHHHBHHBHHHAHAHHABHABABBHHBHBHBAABHAAAHBBBHHBBBHBHHHBHBAAAHHHBHHBAABBBBABHAHHAHABBHHAHHBHBAHBHBABAAAHBHAHABHHBAHBBABAHBHHBAAHAHBBHHHABBHHHHABBHABABBAHHABHHHHAAHHBHHAHHAAAAHH	H	H
6U-2	39	142.49	S	Cod	7171353|29:A>G	TGCAGTTTTGACACATGATGTCTTTTGACACCGCGTAGAAGCATATGATTCCTAATGTTTGACCGAGAT	2D	646160676	646160740	656544405	9.41e-24	115	65	1	0	0	6U	480360778	480360714	543353244	2.81e-24	115	65	1	0	0	2M	558693443	558693404	644874278	1.06e-08	63.9	40	2	0	0	2D	644425284	644425348	654278971	2.68e-24	115	65	1	0	0	HHHHBHAHHHHAAHHHBAAHHAAHBHHHAAHABHHBHHHAHBABHHAHABHBHHH-HHBHAHAHAHHABHABABBHHBHBHBAABHAAAHBBBHHBBBHBHHHBHBAAAHHHBHHBAABBBBABHAHHAHABBHHAHHBHBAHBHBABAAAHBHAHABAHBAHBBABAHBHHBAAHAHBBHHHABBHAHHABBHA-ABBAHHABHHHHAABHBHHAHHAAAAHH	H	H
6U-2	40	149.76	S	Cod	7164110|9:G>C	TGCAGGCAGGTGCGGCGGACGGTCGGCGGGCTTGGCGGACGGGGTGGACGTCTGGCGGGCGCGGCAGTG	-	-	-	-	-	-	-	-	-	-	6U	485127175	485127243	543353244	7.81e-25	117	69	2	0	0	-	-	-	-	-	-	-	-	-	-	-	-	-	-	-	-	-	-	-	-	HHAHBHABHHHAAAHHBAAHHHAHBHAHAAHABHBBHBHAHBABHHAHHBHBHHH-HHBHHHAAAHBHHHABAHBHHHHBHBAABHHHAHBHBHHBHBHBHHHBHHAAAHHHBHHBAABBBBABHABHAHHBBABAHHBHBAHBHBABAAAHBHAHABAHBAHBBABAHBHHHAAHAHBBHHBAHBHAHHHBBHA-ABBAHHABHHHHAAHHBHHAHHAAHABH	H	H
6U-2	41	156.54	S	Cod	1663833|58:G>A	TGCAGCCCTCGCCTCCATGGTCGCTGCACCGCCGACTTGCTGGGCGGCTTTTACCCCCGCGGCTGCTGC	6B	534336154	534336089	731188232	5.62e-26	122	66	0	0	0	2U	156054312	156054244	646201372	3.61e-28	128	69	0	0	0	2M	344393075	344393143	644874278	3.71e-28	128	69	0	0	0	3D	213857787	213857751	629928698	2.12e-10	69.4	37	0	0	0	HHAHHHABHHHAAAHHBAAHHHAHBHAHAAHABHHBBBHAHBABHHHHHBHBHHABHHBHHHAHHHHAHHABAHBHHAHBHBHABHBHAHHHBHHBBBHBBHHBHHAAAHHHBHHHHABBBBABHAHHHHHBBABAHABHHAHBHBABAAAHBHAHABAHBAHHBABAHBHHHAAHAHBBHABAHBHABBHBBHABABBAHHABHHHHHAHAHHHABHAAHABH	H	H
6U-2	42	157.66	S	Cod	7167449|17:T>G	TGCAGACGGAGGAAGGGTCGCCGTCGCGGGGGCGGGGGGCGCCGAGATCGGAAGAGCGGTTCAGCAGGA	-	-	-	-	-	-	-	-	-	-	-	-	-	-	-	-	-	-	-	-	-	-	-	-	-	-	-	-	-	-	-	-	-	-	-	-	-	-	-	-	HHAHHHABHHHAAAHHBAAHHAAHBHAHAAHABHHBBBHAHBABHHHHHBHBHHABHHBHHHAHHHBAHHHBAHBHHAHBBBHABHBHAHHHBHHBBBHBBHHBHHAAAHHHBHHHHABBBBABHAHHHHHBBABAHABHHAHBHBABAAAHBHAHABAHBAHHBABAHBHHHAAHAHBBHAHAHBHABBHBBHABABBAHHABHHHHHAHAHHHABHAAHABH	H	H
6U-2	43	165.72	S	Cod	7166885|8:T>C-3M	TGCAGCGTTACGCCCTGCACGCTCACCCCCCTGCACTCCTCGAAATGCAACGCCTGCAACACAACAACA	1D	451303444	451303384	498638509	7.33e-20	102	61	2	0	0	6U	494538791	494538723	543353244	1.68e-26	122	69	1	0	0	-	-	-	-	-	-	-	-	-	-	1D	461122130	461122070	507515087	2.09e-20	102	61	2	0	0	HAAHHBABHHHAAAHHBAAAHHAHBHAAHAHABHHBBBHAHHABHHAHHBHBHHH-HHBHHHAAHHBHHHHBAHBHHHHBB-HABHBHAHHHBAHBBHHBBHBBHHAHABHABHHHHHBBBBABHAHHHHHBBHBAHABHHABBHBABAAAHBAAHABABBAHHBAHAHBHHAAHHAHBBHAAAHBHABBHBHHH-ABBAHHAHHHHBAAHAHHHABHAAHHBB	H	A
6U-2	44	167.54	S	Cod	7159442|58:T>C	TGCAGGTGGATGAAACGGTGGAGGTGCGGATGGTGGGAGGAGACGGGGCCGCGGTGCGTGTGACCACCA	-	-	-	-	-	-	-	-	-	-	6U	499200542	499200610	543353244	3.61e-28	128	69	0	0	0	-	-	-	-	-	-	-	-	-	-	-	-	-	-	-	-	-	-	-	-	HAAHHBABHHHAAAHHBAAAHHAHBHAAHAHABHHBBBHAHHABHHAHHBHBHHHBHHHHHHAAHHBHHHABAHBHHHHBBBHABHHHAHHHBAHBBHHBBHHBHHAHABHABHHHHHBHBBABHAHHHHHBBHBAHABHHABBHBABAAAHBAAHABABBAHHBAHAHBHHAAHHHHBBHAAAHBHABBHBHHHBABBAHHAHHHHBAAHAHHHABAHAHHBB	H	A
6U-2	45	169.79	S	Cod	5980150|5:A>G	TGCAGAAACCCAATTCCCTTCTTGGTGCTCTCACCCTCCAAGTGCATGTTGTTTGTGTATGAGAAGAAT	5D	409859393	409859432	569951140	3.46e-08	63.9	40	2	0	0	6U	501043638	501043570	543353244	3.61e-28	128	69	0	0	0	-	-	-	-	-	-	-	-	-	-	5D	421512415	421512454	584392036	9.85e-09	63.9	40	2	0	0	HAAHHBABHHHAHAHHBHAAHHAHBHAAHAHABHHBBBHAHHABHHAHHBHBHHHBHHHHHHAAHHBHAHABAHBHHHHBBBBABHHHAHHHBAHBBHHBBHBBAHAHABHABHHHHHBHBBABHAHHHAHBBHBAHABHHABBHBABAAAHBAAHABABBAHHBABAHBHHAAHHHHBBHAAAHBHABBHBHHHBHBBAHHAHHHHBAAHAHHAABAHAHHBB	H	A
6U-2	46	173.89	S	Cod	6014313|7:G>A-16U	TGCAGCAGGAGGTGTAAGAGGTTTCAGCAGCCGATGCCGAGATCGGAAGAGCGGTTCAGCAGGAATGCC	1A	553417502	553417463	598660471	1.6e-11	75	40	0	0	0	6U	504927242	504927204	543353244	1.71e-11	73.1	39	0	0	0	-	-	-	-	-	-	-	-	-	-	1D	472055742	472055703	507515087	4.55e-12	75	40	0	0	0	HAAHHBAHHAHAHAHHHHAAHHAHBAAAHAHABHHBHBHAHHABBHAHHBHBHHHBHHAHHHHAHHBHAHABAHBHHHHBBBBABHHHAHHABAHBBHHBBBBBAHAHABHHBHHHHHBHBBABHAHHHAHBBHBAHABHHABHHBAHAAAHBAAHABABBAHHBABAABHAAHHHHHBBHAAAHBHABBHBHHHBHBBAHHAHHHHBAAHAAHAHBAHAHHBB	H	A
6U-2	47	174.11	S	Cod	4998014|25:C>G-136U	TGCAGCCGCACCTCCAGACCATCACCGACACCCTCCAGGTAGGTACCCGAGATCGGAAGAGCGGTTCAG	-	-	-	-	-	-	-	-	-	-	6U	505954120	505954168	543353244	4.73e-17	91.6	49	0	0	0	-	-	-	-	-	-	-	-	-	-	-	-	-	-	-	-	-	-	-	-	HAAHHBAHHAHAHAHHHHAAHHAHBAHAHAHABHHBHBHAHHABBHAHHBHBHHHBHHAHHHHAHHBHAHABAHBHHHHBBBBABHHHAHHABAHBBHHBBBBBAHAHABHHBHHHHHBHBBABHAHHHAHBBHBAHABHHABHHBAHAAAHBAAHABABBAHHBABAABHAAHHHHHBBHAAAHBHABBHBHHHBHBBAHHAHHHHBAAHAAHAHBAHAHHBB	H	A
6U-2	48	176.13	S	Cod	7170637|15:T>C	TGCAGCCTGTGGGCGTGCAGGGAGACGTCGCAGACGGAGACGGTGACCGAGATCGGAAGAGCGGTTCAG	1B	644600457	644600406	700547350	7.38e-15	86.1	52	2	0	0	3U	472075998	472076040	587623253	4.77e-12	75	43	1	0	0	3M	573852417	573852459	693849849	4.9e-12	75	43	1	0	0	3D	520872571	520872613	629928698	4.55e-12	75	43	1	0	0	HAAHHBAHHAHAHAHHHHAAHHAHBAHAHAHABHHBHBHAHHABHHAHHBHBHHHBHHAHHHHAHABHABABAHBHHBHBBBBABHAHAAHABAHBBHHBBBBBAHAHABHHBHHHHHBHBBABHAHHHAHBBHBAHABHBABHHBAHAAAHBAAHABABBAHHBABAABHAAHHHHHBBHAAHHBHABBHBHHHBHBBAHHAHHHHHAAHAAHAHBAHAHHBB	H	A
6U-2	49	177.25	S	Cod	7171377|24:T>G-136U	TGCAGAAGCGTGGGTGGCGGACGATCGTGGCCTCGAGCCCGAGATCGGAAGAGCGGTTCAGCAGGAATG	-	-	-	-	-	-	-	-	-	-	-	-	-	-	-	-	-	-	-	-	-	-	-	-	-	-	-	-	-	-	-	-	-	-	-	-	-	-	-	-	HAAHHBAHHABAHAHHHHAAHHAHBAHAHAHABHHBHBHAHHABHHAHHBHBHHHBHHAHHHHAHABHABABAHBHHHHBBBBABHAHAAHABAHHBHHBBBBBAHAHABHHBHHHHHBHBBABHAHHHAHBBHBAHABHBABHHBAHAAAHBAAAABABBAHHBABAABHAAHHHHHBBHAAHHBHABBHBHHHBHBBAHBAHHHHHAAHAAHAHBAHAHHBB	H	A
6U-2	50	180.42	S	Cod	7170623|15:A>G	TGCAGCCGCGCCGACACCCTGCTCCCCCGCCGAGATCGGAAGAGCGGTTCAGCAGGAATGCCGAGACCG	-	-	-	-	-	-	-	-	-	-	-	-	-	-	-	-	-	-	-	-	-	-	-	-	-	-	-	-	-	-	-	-	-	-	-	-	-	-	-	-	HAAHHBAHHABABHHHHHAAHHAHBAHAHAHABHHBHBHAHHAHHHAHHBHBHHHBHHAHHHHAHABHAHABHHBBHHHBBBBABHAHAAHABAHHBHHBBBBBAHAHABHHBHHHHABHBBAHHAHHHAHBBHBABABHBABHHBAHHAAHBAAAABABBAHHBABAAHHAAHHHHHBBHAAHHHHAHBHBHHHBHBBAHBAAHHHHAAHAAHAHBAHAHHBB	H	A
6U-2	51	185.94	S	Cod	7170905|6:G>A	TGCAGTGATTGGAGCATCGTGAGCTCCGAGATCGGAAGAGCGGTTCAGCAGGAATGCCGAGACCGATCT	-	-	-	-	-	-	-	-	-	-	-	-	-	-	-	-	-	-	-	-	-	-	-	-	-	-	-	-	-	-	-	-	-	-	-	-	-	-	-	-	HHAHHBAHHHBABHHHAHAHHHAHBAHAHAHABHHBHBHAAHABHHAHHBHBHHHBHHABHHBAHABHAHABAHBBHHABBBBABHAHAAHABAHHBHHBBBBBAHAHABHHBAHHHAHHBBAHHBHHHABBBHBABABHBABHHBAHHAAHBAAAABABBAHHBABAAHHAAHAHHHHBHHHBHHHHABHBHAHBHBBAHBAAHHHHAAHAAHABBAHAHHBB	H	H
[truncated: 109 more rows]
[truncated: 222 more columns]

## Sheet: Global_map
Chr	Order	cM	Type	Type	Marker	Sequence	IWGSC_2.1	Subject_start	S_end	S_length	Evalue	Bit_score	Alignment_length	Mismatches	Gap_opens	Gaps	Ae.umb_TA1851	Subject_start	S_end	S_length	Evalue	Bit_score	Alignment_length	Mismatches	Gap_opens	Gaps	Ae.com_PI551049	Subject_start	S_end	S_length	Evalue	Bit_score	Alignment_length	Mismatches	Gap_opens	Gaps	Ae.tau_v6.0	Subject_start	S_end	S_length	Evalue	Bit_score	Alignment_length	Mismatches	Gap_opens	Gaps	Genotypes_single_string	1	2
[truncated: 5,706 more rows]
[truncated: 222 more columns]
