# Supplementary material for: A linkage map of Aegilops biuncialis reveals significant genomic rearrangements compared to bread wheat
Source: Plant Genome. 2025 Feb 26;18(1):e70009. doi: 10.1002/tpg2.70009 (PMC11863542; doi:10.1002/tpg2.70009)
Supplement: Supplementary file 5 — Supplementary Data 5: Data file that can be opened in the Strudel software to display syntenic relationships between the individual chromosomes of Ae. biuncialis and T. aestivum cv. Chinese Spring IWGSC 2.1 (explained in Supplementary Data 4). [file TPG2-18-e70009-s009.csv]

feature	Biunc	1Ub	7158069|46:T>G	Cod	3.19
feature	Biunc	1Ub	7163333|61:G>C	Cod	8.81
feature	Biunc	1Ub	1003864|32:G>A	Cod	11.84
feature	Biunc	1Ub	3945159|23:G>C	Cod	11.84
feature	Biunc	1Ub	7170244|18:C>A-146U	Cod	14.91
feature	Biunc	1Ub	1088761|51:A>C-16U	Cod	18.84
feature	Biunc	1Ub	1221968|27:A>C	Cod	22.83
feature	Biunc	1Ub	7168016|43:C>T-16U	Cod	26.46
feature	Biunc	1Ub	7159875|29:A>G	Cod	27.47
feature	Biunc	1Ub	7168934|43:A>G	Cod	28.48
feature	Biunc	1Ub	1048511|47:C>G	Cod	32.71
feature	Biunc	1Ub	991036|50:G>C-1U	Cod	32.71
feature	Biunc	1Ub	7157949|33:C>T	Cod	37.6
feature	Biunc	1Ub	7168671|7:A>G	Cod	46.8
feature	Biunc	1Ub	1019993|7:A>G	Cod	50.04
feature	Biunc	1Ub	6036638|7:C>G	Cod	54.1
feature	Biunc	1Ub	7158058|8:C>T	Cod	60.69
feature	Biunc	1Ub	7171313|56:A>G-1U	Cod	63.89
feature	Biunc	1Ub	5982099|46:G>T-12U	Cod	64.45
feature	Biunc	1Ub	7163684|9:G>C	Cod	65.47
feature	Biunc	1Ub	7168905|27:T>C	Cod	66.48
feature	Biunc	1Ub	7158154|68:C>G-146U	Cod	67.84
feature	Biunc	1Ub	5983477|12:A>G	Cod	69.08
feature	Biunc	1Ub	4993225|30:C>G-1U	Cod	71.23
feature	Biunc	1Ub	1090475|13:G>A-1U	Cod	71.23
feature	Biunc	1Ub	7173558|10:G>C-1U	Cod	71.23
feature	Biunc	1Ub	1075193|34:T>C	Cod	72.13
feature	Biunc	1Ub	1093186|31:C>T	Cod	74.61
feature	Biunc	1Ub	5005496|40:G>A-13U	Cod	75.4
feature	Biunc	1Ub	7173060|33:T>C-1U	Cod	76.29
feature	Biunc	1Ub	1005852|15:C>G	Cod	76.4
feature	Biunc	1Ub	6029526|55:C>T-1U	Cod	76.85
feature	Biunc	1Ub	2245102|33:G>A-1U	Cod	76.85
feature	Biunc	1Ub	7172404|34:C>G-1U	Cod	76.85
feature	Biunc	1Ub	1030290|65:G>A-1U	Cod	76.85
feature	Biunc	1Ub	7167266|7:T>A	Cod	77.29
feature	Biunc	1Ub	7172417|10:T>G	Cod	78.4
feature	Biunc	1Ub	1384792|57:G>A	Cod	78.62
feature	Biunc	1Ub	4262260|13:C>A-136U	Cod	79.29
feature	Biunc	1Ub	2322938|9:G>A	Cod	79.29
feature	Biunc	1Ub	4261204|9:A>G	Cod	79.29
feature	Biunc	1Ub	6049448|18:C>T-1U	Cod	79.29
feature	Biunc	1Ub	7164360|33:T>C-12U	Cod	79.29
feature	Biunc	1Ub	5324461|15:C>T-1U	Cod	79.29
feature	Biunc	1Ub	1403692|18:C>A	Cod	79.29
feature	Biunc	1Ub	7171246|9:T>C-1U	Cod	79.29
feature	Biunc	1Ub	1021980|37:C>T-1U	Cod	79.29
feature	Biunc	1Ub	7167491|11:C>T-146U	Cod	79.29
feature	Biunc	1Ub	3934724|19:C>T	Cod	79.29
feature	Biunc	1Ub	4262855|21:G>A	Cod	79.73
feature	Biunc	1Ub	1045227|49:T>C-2M	Cod	79.95
feature	Biunc	1Ub	7157728|34:C>G-13U	Cod	79.95
feature	Biunc	1Ub	5989947|5:T>C	Cod	79.95
feature	Biunc	1Ub	5990385|43:A>G-16U	Cod	79.95
feature	Biunc	1Ub	7169312|30:G>T	Cod	79.95
feature	Biunc	1Ub	6046185|22:T>C	Cod	80.17
feature	Biunc	1Ub	6049041|51:A>T-1U	Cod	80.84
feature	Biunc	1Ub	5361308|46:C>A-1U	Cod	81.85
feature	Biunc	1Ub	7164375|60:A>G-126U	Cod	81.85
feature	Biunc	1Ub	5982480|52:C>T-16U	Cod	81.85
feature	Biunc	1Ub	7172725|5:C>A-1U	Cod	81.85
feature	Biunc	1Ub	6015421|25:T>G-13U	Cod	81.85
feature	Biunc	1Ub	6038517|11:C>T	Cod	81.85
feature	Biunc	1Ub	7168802|14:G>T-14U	Cod	81.85
feature	Biunc	1Ub	5980177|41:G>A-1U	Cod	82.52
feature	Biunc	1Ub	6021143|7:C>G-16U	Cod	82.52
feature	Biunc	1Ub	7172927|11:G>A	Cod	82.52
feature	Biunc	1Ub	7171108|35:A>G-13U	Cod	82.85
feature	Biunc	1Ub	7168979|41:T>C-1U	Cod	85.77
feature	Biunc	1Ub	5982582|32:C>T-1U	Cod	90.3
feature	Biunc	1Ub	2242161|38:G>T	Cod	90.3
feature	Biunc	1Ub	1178758|19:G>C	Cod	90.3
feature	Biunc	1Ub	7174026|67:C>T	Cod	90.3
feature	Biunc	1Ub	1220355|60:T>C-126U	Cod	90.3
feature	Biunc	1Ub	3956610|30:C>A	Cod	93.94
feature	Biunc	1Ub	5984594|6:G>A	Cod	93.94
feature	Biunc	1Ub	7164228|24:A>G-1U	Cod	95.3
feature	Biunc	1Ub	3939093|17:G>A	Cod	98.7
feature	Biunc	1Ub	4329717|17:G>A	Cod	99.04
feature	Biunc	1Ub	1089779|48:T>G	Cod	99.37
feature	Biunc	1Ub	6040185|25:T>C-1U	Cod	102.31
feature	Biunc	1Ub	5361199|44:A>G-14U	Cod	103.33
feature	Biunc	1Ub	6040539|12:C>G-13U	Cod	103.33
feature	Biunc	1Ub	2265868|31:T>A-147U	Cod	103.44
feature	Biunc	1Ub	1071774|32:T>C	Cod	104.68
feature	Biunc	1Ub	2245281|64:C>T-1U	Cod	104.68
feature	Biunc	1Ub	3939702|5:A>C	Cod	110.32
feature	Biunc	1Ub	7174047|32:G>C	Cod	110.88
feature	Biunc	1Ub	2246266|16:A>C	Cod	120.36
feature	Biunc	1Ub	1024769|21:C>G-134U	Cod	123.08
feature	Biunc	1Ub	5980140|23:C>T-1U	Cod	125.13
feature	Biunc	1Ub	7163387|13:G>A	Cod	125.13
feature	Biunc	1Ub	5989869|11:A>T	Cod	127.19
feature	Biunc	1Ub	3944785|34:C>A	Cod	138.42
feature	Biunc	1Ub	7170056|17:T>G-1U	Cod	147.06
feature	Biunc	1Ub	7170361|10:C>T	Cod	149.78
feature	Biunc	1Ub	1101508|24:G>C	Cod	149.78
feature	Biunc	1Ub	5971564|11:G>A-1U	Cod	149.78
feature	Biunc	1Ub	6046703|20:T>C-14U	Cod	149.78
feature	Biunc	1Ub	7163886|13:T>C	Cod	149.78
feature	Biunc	2Mb	7170243|29:A>G	Cod	2.94
feature	Biunc	2Mb	7164047|40:A>G-2M	Cod	4.07
feature	Biunc	2Mb	2260288|6:A>C-125M	Cod	7.68
feature	Biunc	2Mb	1093597|67:A>G	Cod	8.92
feature	Biunc	2Mb	7163988|6:G>T-257M	Cod	10.16
feature	Biunc	2Mb	1093143|17:G>A	Cod	12.44
feature	Biunc	2Mb	7163445|28:C>T	Cod	12.44
feature	Biunc	2Mb	7172163|21:A>G-3M	Cod	18.32
feature	Biunc	2Mb	7170908|25:A>G	Cod	18.32
feature	Biunc	2Mb	1108799|7:A>G-25M	Cod	18.32
feature	Biunc	2Mb	2261526|26:G>A-25M	Cod	18.32
feature	Biunc	2Mb	7172819|62:C>T-25M	Cod	18.32
feature	Biunc	2Mb	7172818|11:C>A	Cod	18.32
feature	Biunc	2Mb	1002448|33:G>T	Cod	21.95
feature	Biunc	2Mb	1074660|30:A>T	Cod	23.75
feature	Biunc	2Mb	1153776|39:C>T-125M	Cod	28.61
feature	Biunc	2Mb	7164133|10:G>A-125M	Cod	28.61
feature	Biunc	2Mb	3027893|22:G>A	Cod	28.61
feature	Biunc	2Mb	5368387|26:C>G	Cod	28.61
feature	Biunc	2Mb	1063814|20:C>G-25M	Cod	28.61
feature	Biunc	2Mb	7172370|22:C>G-25M	Cod	28.61
feature	Biunc	2Mb	3944264|19:G>C-257M	Cod	29.06
feature	Biunc	2Mb	7171933|17:T>C-5M	Cod	29.06
feature	Biunc	2Mb	1010970|14:C>G	Cod	29.06
feature	Biunc	2Mb	4262820|37:G>A	Cod	29.5
feature	Biunc	2Mb	3954940|55:C>G-7M	Cod	29.5
feature	Biunc	2Mb	6042897|23:G>A-25M	Cod	29.5
feature	Biunc	2Mb	3946644|44:G>A-235M	Cod	29.5
feature	Biunc	2Mb	1064423|37:T>A	Cod	29.5
feature	Biunc	2Mb	7171347|39:A>T-25M	Cod	29.5
feature	Biunc	2Mb	6043043|7:A>G	Cod	29.84
feature	Biunc	2Mb	7167324|28:G>C-235M	Cod	30.4
feature	Biunc	2Mb	7160651|13:C>G	Cod	30.4
feature	Biunc	2Mb	7170286|7:G>A-25M	Cod	30.4
feature	Biunc	2Mb	5578361|12:T>C	Cod	31.29
feature	Biunc	2Mb	7168531|38:A>C	Cod	31.29
feature	Biunc	2Mb	7173347|41:G>A	Cod	31.29
feature	Biunc	2Mb	7169617|8:T>C-25M	Cod	31.29
feature	Biunc	2Mb	7168503|53:T>C-235M	Cod	31.29
feature	Biunc	2Mb	4396580|25:C>T-235M	Cod	31.29
feature	Biunc	2Mb	7166983|56:A>G	Cod	31.29
feature	Biunc	2Mb	1022409|12:C>T-25M	Cod	31.29
feature	Biunc	2Mb	2276203|50:C>T	Cod	31.29
feature	Biunc	2Mb	7158864|19:C>A-245M	Cod	31.29
feature	Biunc	2Mb	3934531|17:C>G-25M	Cod	31.29
feature	Biunc	2Mb	1408196|47:A>G-257M	Cod	31.29
feature	Biunc	2Mb	3028472|12:G>A	Cod	31.29
feature	Biunc	2Mb	7171470|14:C>T	Cod	31.29
feature	Biunc	2Mb	3021091|17:G>T	Cod	31.29
feature	Biunc	2Mb	4262979|17:G>C	Cod	31.29
feature	Biunc	2Mb	7167188|49:G>C	Cod	31.29
feature	Biunc	2Mb	1051868|43:C>T-256M	Cod	31.29
feature	Biunc	2Mb	7158757|46:T>G	Cod	31.29
feature	Biunc	2Mb	7169755|46:A>G-235M	Cod	34.56
feature	Biunc	2Mb	7163416|67:G>A	Cod	34.56
feature	Biunc	2Mb	3029131|5:C>T-235M	Cod	34.56
feature	Biunc	2Mb	3940907|11:C>T	Cod	34.56
feature	Biunc	2Mb	7159867|23:A>G-25M	Cod	34.56
feature	Biunc	2Mb	7161241|7:T>C-235M	Cod	35
feature	Biunc	2Mb	7172389|21:G>C-25M	Cod	36.26
feature	Biunc	2Mb	1123369|5:C>G	Cod	37.75
feature	Biunc	2Mb	7169329|35:G>C-235M	Cod	37.75
feature	Biunc	2Mb	1102479|51:T>C	Cod	37.97
feature	Biunc	2Mb	7163877|42:G>A-235M	Cod	38.08
feature	Biunc	2Mb	2258302|56:C>T-5M	Cod	38.08
feature	Biunc	2Mb	1084921|47:T>C	Cod	38.19
feature	Biunc	2Mb	1128271|55:G>A	Cod	39.43
feature	Biunc	2Mb	1030407|17:C>T	Cod	40.9
feature	Biunc	2Mb	6036139|52:C>T	Cod	41.91
feature	Biunc	2Mb	7166853|44:C>G-125M	Cod	41.91
feature	Biunc	2Mb	7159325|49:C>A-25M	Cod	42.93
feature	Biunc	2Mb	1154341|25:C>G	Cod	43.71
feature	Biunc	2Mb	7157955|44:C>T	Cod	43.71
feature	Biunc	2Mb	7163502|11:T>C-235M	Cod	43.71
feature	Biunc	2Mb	7164814|36:A>G	Cod	43.71
feature	Biunc	2Mb	5972364|34:G>T	Cod	43.71
feature	Biunc	2Mb	3959208|19:A>G	Cod	43.71
feature	Biunc	2Mb	1221348|6:A>G	Cod	43.71
feature	Biunc	2Mb	7170704|38:C>G	Cod	43.71
feature	Biunc	2Mb	7169064|20:T>A	Cod	43.71
feature	Biunc	2Mb	1091064|42:A>G	Cod	44.5
feature	Biunc	2Mb	7173409|35:A>C-235M	Cod	44.84
feature	Biunc	2Mb	7166889|68:C>T	Cod	44.84
feature	Biunc	2Mb	7158661|9:C>G-235M	Cod	44.84
feature	Biunc	2Mb	5372158|33:A>G-235M	Cod	44.84
feature	Biunc	2Mb	6026868|62:G>C-235M	Cod	46.52
feature	Biunc	2Mb	1218817|41:G>T	Cod	46.97
feature	Biunc	2Mb	7171239|63:G>C-25M	Cod	52.2
feature	Biunc	2Mb	7170328|50:A>G-235M	Cod	52.64
feature	Biunc	2Mb	1089271|14:C>A-25M	Cod	53.99
feature	Biunc	2Mb	7170248|52:C>T-25M	Cod	53.99
feature	Biunc	2Mb	7171127|17:C>G-25M	Cod	53.99
feature	Biunc	2Mb	1000477|13:G>C-25M	Cod	55.46
feature	Biunc	2Mb	7166992|35:T>C	Cod	55.79
feature	Biunc	2Mb	996799|14:T>C-235M	Cod	56.79
feature	Biunc	2Mb	1005067|62:G>C-234U	Cod	57.58
feature	Biunc	2Mb	988735|38:C>T	Cod	57.91
feature	Biunc	2Mb	7173009|25:G>A	Cod	58.58
feature	Biunc	2Mb	7159156|25:C>T-125M	Cod	58.92
feature	Biunc	2Mb	7161550|17:G>A-125M	Cod	59.14
feature	Biunc	2Mb	7163752|8:A>G	Cod	59.14
feature	Biunc	2Mb	7173733|32:G>C-125M	Cod	59.36
feature	Biunc	2Mb	7174136|22:G>C	Cod	59.92
feature	Biunc	2Mb	7174133|11:G>A-25M	Cod	59.92
feature	Biunc	2Mb	7173840|45:A>T	Cod	61.26
feature	Biunc	2Mb	7174135|42:T>C-235M	Cod	61.26
feature	Biunc	2Mb	1222537|19:C>T-235M	Cod	61.59
feature	Biunc	2Mb	7174108|41:C>T-257M	Cod	62.03
feature	Biunc	2Mb	7174107|44:C>T	Cod	62.25
feature	Biunc	2Mb	1862822|54:A>C	Cod	62.82
feature	Biunc	2Mb	1696632|45:G>T	Cod	62.82
feature	Biunc	2Mb	7172758|48:G>A	Cod	68.05
feature	Biunc	2Mb	3936165|42:G>A-235M	Cod	68.05
feature	Biunc	2Mb	7169166|7:G>A	Cod	69.53
feature	Biunc	2Mb	7170920|6:G>T	Cod	70.32
feature	Biunc	2Mb	1665908|45:C>G	Cod	71.79
feature	Biunc	2Mb	1167327|58:C>A-25M	Cod	74.71
feature	Biunc	2Mb	7164158|14:T>C-125M	Cod	74.93
feature	Biunc	2Mb	7163958|64:A>G-235M	Cod	75.49
feature	Biunc	2Mb	5346224|29:C>T	Cod	75.49
feature	Biunc	2Mb	1078974|6:G>C	Cod	75.49
feature	Biunc	2Mb	7168527|7:A>G	Cod	75.49
feature	Biunc	2Mb	1072449|28:G>A-245M	Cod	76.72
feature	Biunc	2Mb	7166668|26:G>C	Cod	77.28
feature	Biunc	2Mb	7173098|6:T>A	Cod	78.28
feature	Biunc	2Mb	1105075|45:G>A	Cod	82.49
feature	Biunc	2Mb	7170321|44:G>C-235M	Cod	82.49
feature	Biunc	2Mb	1696881|26:G>C-25M	Cod	82.49
feature	Biunc	2Mb	2279731|14:C>G-25M	Cod	82.49
feature	Biunc	2Mb	4006069|7:T>C	Cod	82.49
feature	Biunc	2Mb	7169492|24:G>A-25M	Cod	82.49
feature	Biunc	2Mb	3533906|5:C>G	Cod	82.83
feature	Biunc	2Mb	1117471|19:T>G-25M	Cod	82.94
feature	Biunc	2Mb	7171324|28:G>A	Cod	86.04
feature	Biunc	2Mb	7171399|19:T>G	Cod	86.04
feature	Biunc	2Mb	1026265|55:G>A-235M	Cod	86.04
feature	Biunc	2Mb	1202111|50:A>G	Cod	89.07
feature	Biunc	2Mb	7158029|16:G>T-5M	Cod	89.85
feature	Biunc	2Mb	4260627|22:G>T	Cod	89.85
feature	Biunc	2Mb	3959908|19:G>C	Cod	89.85
feature	Biunc	2Mb	7170399|66:T>C-25M	Cod	89.85
feature	Biunc	2Mb	3020437|6:A>G-235M	Cod	89.85
feature	Biunc	2Mb	1031792|35:G>A	Cod	89.85
feature	Biunc	2Mb	7167160|47:C>T	Cod	91.08
feature	Biunc	2Mb	3945250|24:C>T-5M	Cod	91.08
feature	Biunc	2Mb	1092980|36:A>G-257M	Cod	91.97
feature	Biunc	2Mb	7159110|29:C>T	Cod	94.23
feature	Biunc	2Mb	3384979|16:G>C	Cod	94.23
feature	Biunc	2Mb	7168781|43:C>T	Cod	94.23
feature	Biunc	2Mb	3954757|13:G>A-24U	Cod	94.23
feature	Biunc	2Mb	7170624|7:G>T-25M	Cod	96.05
feature	Biunc	2Mb	1088087|14:G>A	Cod	96.27
feature	Biunc	2Mb	7167022|14:T>A-5U	Cod	96.49
feature	Biunc	2Mb	7173655|11:C>T-257M	Cod	99.12
feature	Biunc	2Mb	3956776|29:C>G	Cod	99.12
feature	Biunc	2Mb	5340382|21:C>A-25M	Cod	99.12
feature	Biunc	2Mb	998651|50:A>G-235M	Cod	101.77
feature	Biunc	2Mb	7171865|9:T>C-25M	Cod	101.99
feature	Biunc	2Mb	7164023|44:C>T	Cod	101.99
feature	Biunc	2Mb	1241495|29:G>A-125M	Cod	101.99
feature	Biunc	2Mb	4009475|6:G>C	Cod	102.21
feature	Biunc	2Mb	1161059|20:G>A-257M	Cod	103.68
feature	Biunc	2Mb	7173016|31:G>C	Cod	103.68
feature	Biunc	2Mb	3027116|31:G>A	Cod	105.16
feature	Biunc	2Mb	7172314|16:G>T	Cod	105.38
feature	Biunc	2Mb	7168528|17:T>C	Cod	105.38
feature	Biunc	2Mb	7173540|10:T>C-25M	Cod	105.38
feature	Biunc	2Mb	7166794|5:C>T	Cod	105.38
feature	Biunc	2Mb	1238876|8:G>C	Cod	105.38
feature	Biunc	2Mb	6048443|5:C>T	Cod	105.6
feature	Biunc	2Mb	4993845|67:T>C-25M	Cod	107.76
feature	Biunc	2Mb	7169960|5:C>A	Cod	109.93
feature	Biunc	2Mb	1085269|43:G>T	Cod	112.21
feature	Biunc	2Mb	4544261|11:C>T-125M	Cod	112.21
feature	Biunc	2Mb	7173875|41:G>C	Cod	114.5
feature	Biunc	2Mb	7171261|18:G>T	Cod	126.13
feature	Biunc	2Mb	7166542|25:G>A	Cod	131.89
feature	Biunc	2Mb	7170836|14:G>A-257M	Cod	131.89
feature	Biunc	2Mb	1071003|11:G>T-235M	Cod	131.89
feature	Biunc	2Mb	1114004|23:G>A-25M	Cod	141.47
feature	Biunc	2Mb	1003268|68:G>C-125M	Cod	152.87
feature	Biunc	2Mb	977952|13:A>G	Cod	152.87
feature	Biunc	2Mb	7173917|44:A>G-25M	Cod	156.86
feature	Biunc	2Mb	2242708|15:C>A	Cod	157.32
feature	Biunc	2Mb	1217457|38:G>A	Cod	157.66
feature	Biunc	2Mb	986316|14:C>G	Cod	157.66
feature	Biunc	2Mb	7158229|16:G>A-25M	Cod	159.24
feature	Biunc	2Mb	7173818|37:G>C-25M	Cod	161.39
feature	Biunc	2Mb	1211829|20:C>T-245M	Cod	162.42
feature	Biunc	2Mb	7173816|10:G>C-25M	Cod	162.42
feature	Biunc	2Mb	3945632|41:T>C	Cod	168.06
feature	Biunc	2Mb	7170193|8:T>C-25M	Cod	172.44
feature	Biunc	2Mb	3945398|14:C>G	Cod	172.44
feature	Biunc	2Mb	7172457|16:A>G-25M	Cod	172.44
feature	Biunc	2Ub	7166585|43:G>A-234U	Cod	0
feature	Biunc	2Ub	7168920|14:C>T-234U	Cod	2.71
feature	Biunc	2Ub	1088479|16:C>T	Cod	2.71
feature	Biunc	2Ub	4910302|60:G>T-234U	Cod	8.06
feature	Biunc	2Ub	7157858|12:T>C-234U	Cod	11.5
feature	Biunc	2Ub	6027880|51:C>G	Cod	11.5
feature	Biunc	2Ub	7164137|6:C>G-234U	Cod	12.51
feature	Biunc	2Ub	5979365|6:A>G	Cod	13.4
feature	Biunc	2Ub	1130121|18:A>G-234U	Cod	15.69
feature	Biunc	2Ub	3940936|17:A>C-23U	Cod	15.69
feature	Biunc	2Ub	5581498|17:C>T-234U	Cod	15.69
feature	Biunc	2Ub	7159759|16:C>T-24U	Cod	15.69
feature	Biunc	2Ub	6050053|9:T>C	Cod	22.31
feature	Biunc	2Ub	1051765|26:A>G	Cod	22.75
feature	Biunc	2Ub	6043065|50:C>T-234U	Cod	24.82
feature	Biunc	2Ub	7166510|43:A>G-23U	Cod	28.74
feature	Biunc	2Ub	1112774|34:G>C	Cod	28.74
feature	Biunc	2Ub	5979663|10:A>C	Cod	28.74
feature	Biunc	2Ub	7166534|52:C>G-234U	Cod	28.74
feature	Biunc	2Ub	6045152|33:A>G-234U	Cod	28.74
feature	Biunc	2Ub	7170205|63:A>G-24U	Cod	28.74
feature	Biunc	2Ub	7169716|28:A>C	Cod	28.74
feature	Biunc	2Ub	5342834|37:G>C-23U	Cod	31.04
feature	Biunc	2Ub	7170315|10:T>C-2U	Cod	32.29
feature	Biunc	2Ub	991147|20:C>T	Cod	38.71
feature	Biunc	2Ub	7171944|58:T>C	Cod	49.7
feature	Biunc	2Ub	6030296|23:C>T	Cod	54.36
feature	Biunc	2Ub	5989401|7:A>G-234U	Cod	57.98
feature	Biunc	2Ub	1218332|16:C>T-234U	Cod	60.71
feature	Biunc	2Ub	1696659|23:T>C-234U	Cod	60.71
feature	Biunc	2Ub	5325266|61:C>T-234U	Cod	61.38
feature	Biunc	2Ub	1864077|26:G>T-2U	Cod	61.38
feature	Biunc	2Ub	6050635|21:G>T-24U	Cod	61.72
feature	Biunc	2Ub	1098256|16:C>G-24U	Cod	61.72
feature	Biunc	2Ub	100701051|34:A>G-23U	Cod	61.72
feature	Biunc	2Ub	984693|67:C>A-14M	Cod	61.72
feature	Biunc	2Ub	7174134|7:G>C-234U	Cod	61.72
feature	Biunc	2Ub	1696632|50:C>G	Cod	62.05
feature	Biunc	2Ub	6050468|5:C>T	Cod	64.97
feature	Biunc	2Ub	5979481|62:T>C-234U	Cod	85.96
feature	Biunc	2Ub	1116524|42:C>T	Cod	85.96
feature	Biunc	2Ub	1086699|28:G>C	Cod	89.09
feature	Biunc	2Ub	1023052|36:C>T-234U	Cod	103.8
feature	Biunc	2Ub	6017619|7:T>A	Cod	107.85
feature	Biunc	2Ub	5984402|36:G>A	Cod	113.32
feature	Biunc	2Ub	3021821|9:C>T-234U	Cod	116.01
feature	Biunc	2Ub	2322355|8:C>T-2U	Cod	121.67
feature	Biunc	2Ub	6040449|33:T>C-234U	Cod	123.94
feature	Biunc	2Ub	6017268|26:C>T	Cod	129.51
feature	Biunc	2Ub	7171263|39:A>G	Cod	129.51
feature	Biunc	2Ub	4397962|10:C>T-234U	Cod	134.82
feature	Biunc	2Ub	1127590|38:G>A	Cod	144.79
feature	Biunc	2Ub	1019337|21:C>T	Cod	152.36
feature	Biunc	2Ub	6021641|41:G>A	Cod	152.36
feature	Biunc	2Ub	3024093|29:C>A	Cod	152.36
feature	Biunc	2Ub	7164388|58:T>C-234U	Cod	160.59
feature	Biunc	2Ub	7170097|11:C>A	Cod	166.12
feature	Biunc	2Ub	7173203|43:A>C-234U	Cod	171.26
feature	Biunc	2Ub	7170294|13:T>C-24U	Cod	176
feature	Biunc	2Ub	7158198|63:A>G-234U	Cod	177.24
feature	Biunc	2Ub	7171800|41:G>T-234U	Cod	191.27
feature	Biunc	2Ub	7159553|17:C>G-234U	Cod	191.83
feature	Biunc	2Ub	2241889|10:A>G	Cod	191.83
feature	Biunc	2Ub	7157914|48:G>C-24U	Cod	192.39
feature	Biunc	2Ub	7170401|11:C>G-24U	Cod	193.97
feature	Biunc	2Ub	1159063|6:A>C	Cod	195.79
feature	Biunc	2Ub	992816|52:T>C	Cod	197.62
feature	Biunc	2Ub	7170251|19:G>C	Cod	198.07
feature	Biunc	2Ub	1020900|19:T>G	Cod	198.07
feature	Biunc	2Ub	7164384|41:A>G	Cod	198.07
feature	Biunc	2Ub	7170599|6:C>G-24U	Cod	198.07
feature	Biunc	2Ub	6012970|18:T>C	Cod	198.51
feature	Biunc	2Ub	7172411|59:G>A	Cod	200.78
feature	Biunc	2Ub	7170930|7:C>T	Cod	202.59
feature	Biunc	2Ub	6043117|28:C>T	Cod	204.41
feature	Biunc	2Ub	3032890|8:G>A-7M	Cod	206.24
feature	Biunc	2Ub	5341636|23:T>C-23U	Cod	206.92
feature	Biunc	2Ub	3032131|17:G>A-234U	Cod	207.59
feature	Biunc	2Ub	986509|16:G>A	Cod	210.76
feature	Biunc	2Ub	1071878|30:A>G	Cod	210.76
feature	Biunc	2Ub	6017999|45:G>T	Cod	210.98
feature	Biunc	2Ub	6030381|48:G>A-234U	Cod	210.98
feature	Biunc	2Ub	1023925|34:G>A-24U	Cod	211.2
feature	Biunc	2Ub	7172029|11:A>G	Cod	211.2
feature	Biunc	2Ub	7167223|61:T>C-234U	Cod	211.2
feature	Biunc	2Ub	6042043|9:A>G	Cod	211.2
feature	Biunc	2Ub	4733798|9:A>T-234U	Cod	211.2
feature	Biunc	2Ub	7164087|37:A>G-234U	Cod	211.2
feature	Biunc	2Ub	6018216|39:T>A	Cod	215.76
feature	Biunc	2Ub	6049406|5:C>A-23U	Cod	217.91
feature	Biunc	2Ub	7170786|21:G>T	Cod	218.94
feature	Biunc	2Ub	6046070|43:G>T	Cod	226.82
feature	Biunc	3Mb	7168815|16:A>G	Cod	0
feature	Biunc	3Mb	7158900|64:C>T	Cod	1.34
feature	Biunc	3Mb	7168832|17:G>C	Cod	2.92
feature	Biunc	3Mb	2337730|10:G>C-23M	Cod	3.6
feature	Biunc	3Mb	5332729|22:C>T-6M	Cod	3.6
feature	Biunc	3Mb	3958091|57:G>C-37M	Cod	3.6
feature	Biunc	3Mb	4003564|18:G>C-37M	Cod	7.21
feature	Biunc	3Mb	3027702|16:C>G-2U	Cod	12.06
feature	Biunc	3Mb	7165634|5:G>C-3M	Cod	17.04
feature	Biunc	3Mb	7163764|10:G>A-3M	Cod	19.32
feature	Biunc	3Mb	7159621|44:A>G-3M	Cod	19.54
feature	Biunc	3Mb	7170276|63:C>G-3M	Cod	19.77
feature	Biunc	3Mb	7166699|7:A>G	Cod	27.93
feature	Biunc	3Mb	7161611|37:A>C-3M	Cod	27.93
feature	Biunc	3Mb	7173665|18:A>G	Cod	29.17
feature	Biunc	3Mb	7170273|13:G>C	Cod	33.93
feature	Biunc	3Mb	7167426|15:A>G	Cod	35.52
feature	Biunc	3Mb	1143046|38:A>G-7U	Cod	36.88
feature	Biunc	3Mb	7167468|12:C>T-36M	Cod	39.8
feature	Biunc	3Mb	1699747|12:C>G-3M	Cod	41.14
feature	Biunc	3Mb	1090824|44:T>C	Cod	43.18
feature	Biunc	3Mb	1228607|55:G>C	Cod	44.42
feature	Biunc	3Mb	4733631|7:T>C	Cod	45.66
feature	Biunc	3Mb	7168542|25:A>G	Cod	46.33
feature	Biunc	3Mb	7173077|34:G>C-345M	Cod	46.33
feature	Biunc	3Mb	7166944|43:T>C-3M	Cod	47.78
feature	Biunc	3Mb	1001830|34:C>T-234M	Cod	49.24
feature	Biunc	3Mb	5001627|29:A>G	Cod	49.91
feature	Biunc	3Mb	4998213|48:G>A-3M	Cod	50.02
feature	Biunc	3Mb	7160196|9:C>T-3M	Cod	50.02
feature	Biunc	3Mb	4005727|38:C>G-123M	Cod	50.02
feature	Biunc	3Mb	1015449|34:G>T	Cod	50.13
feature	Biunc	3Mb	7167437|7:A>C-346M	Cod	51.37
feature	Biunc	3Mb	7157815|59:C>T-3M	Cod	51.37
feature	Biunc	3Mb	7169085|31:T>C	Cod	52.61
feature	Biunc	3Mb	7158926|57:T>C-3M	Cod	52.83
feature	Biunc	3Mb	7173344|57:G>C-3M	Cod	52.83
feature	Biunc	3Mb	7170195|19:G>A-3M	Cod	52.83
feature	Biunc	3Mb	7171349|16:G>A-13M	Cod	52.83
feature	Biunc	3Mb	7172747|9:G>A	Cod	52.83
feature	Biunc	3Mb	7170031|50:T>C-3M	Cod	52.83
feature	Biunc	3Mb	1246961|66:G>A	Cod	52.83
feature	Biunc	3Mb	1128366|10:C>T-134M	Cod	52.83
feature	Biunc	3Mb	7173343|5:A>G-34M	Cod	52.83
feature	Biunc	3Mb	7167129|7:C>G-3M	Cod	52.83
feature	Biunc	3Mb	7172780|10:G>A-13M	Cod	52.83
feature	Biunc	3Mb	3944001|22:G>A-13M	Cod	53.05
feature	Biunc	3Mb	1029183|13:C>G	Cod	57.4
feature	Biunc	3Mb	7173375|59:A>G	Cod	58.96
feature	Biunc	3Mb	1040352|46:G>A-23M	Cod	59.86
feature	Biunc	3Mb	7163832|22:T>C-3M	Cod	59.86
feature	Biunc	3Mb	1041958|12:A>C	Cod	60.76
feature	Biunc	3Mb	7171843|35:A>G	Cod	61.1
feature	Biunc	3Mb	2243037|60:G>A-347M	Cod	61.1
feature	Biunc	3Mb	1024800|34:G>A-3M	Cod	61.1
feature	Biunc	3Mb	7160180|10:A>G-234M	Cod	61.1
feature	Biunc	3Mb	7164466|11:C>T	Cod	61.1
feature	Biunc	3Mb	3020460|20:G>A-263M	Cod	61.1
feature	Biunc	3Mb	7170688|38:T>C-37M	Cod	61.1
feature	Biunc	3Mb	1267788|53:A>G	Cod	61.1
feature	Biunc	3Mb	6044804|33:C>A-347M	Cod	61.1
feature	Biunc	3Mb	7168597|24:G>A	Cod	61.1
feature	Biunc	3Mb	7166779|14:C>G-23M	Cod	61.1
feature	Biunc	3Mb	7171343|19:G>C-347M	Cod	61.43
feature	Biunc	3Mb	7170997|50:C>T-23M	Cod	62.9
feature	Biunc	3Mb	4004843|54:G>C-3M	Cod	62.9
feature	Biunc	3Mb	7158832|29:C>G-3M	Cod	62.9
feature	Biunc	3Mb	7171231|38:C>T-34M	Cod	62.9
feature	Biunc	3Mb	7168827|35:C>T-235M	Cod	62.9
feature	Biunc	3Mb	1004574|29:G>C-3M	Cod	62.9
feature	Biunc	3Mb	7166932|44:C>A-234M	Cod	62.9
feature	Biunc	3Mb	7168400|35:T>A	Cod	62.9
feature	Biunc	3Mb	7171061|62:C>G-3M	Cod	62.9
feature	Biunc	3Mb	7161363|5:G>C-34M	Cod	62.9
feature	Biunc	3Mb	1696200|10:T>C	Cod	64.38
feature	Biunc	3Mb	5580152|23:G>A	Cod	64.6
feature	Biunc	3Mb	7165849|29:G>T-234M	Cod	64.6
feature	Biunc	3Mb	7161668|19:T>C-3M	Cod	64.6
feature	Biunc	3Mb	3020395|5:T>G-237M	Cod	64.6
feature	Biunc	3Mb	7168344|22:G>C-234M	Cod	64.6
feature	Biunc	3Mb	4002189|25:C>T	Cod	64.6
feature	Biunc	3Mb	1037736|45:C>G-134M	Cod	64.6
feature	Biunc	3Mb	7159003|43:T>C-3M	Cod	64.6
feature	Biunc	3Mb	1109565|32:A>G-34M	Cod	65.26
feature	Biunc	3Mb	1091425|13:C>T	Cod	65.26
feature	Biunc	3Mb	992804|43:G>C-34M	Cod	65.26
feature	Biunc	3Mb	1292697|28:T>C-37M	Cod	65.26
feature	Biunc	3Mb	1104952|35:A>G	Cod	65.26
feature	Biunc	3Mb	1046204|13:C>G-37M	Cod	65.26
feature	Biunc	3Mb	1001059|37:G>C-37M	Cod	65.71
feature	Biunc	3Mb	1080572|18:T>C	Cod	66.16
feature	Biunc	3Mb	7166891|16:G>A-2M	Cod	67.63
feature	Biunc	3Mb	1118147|61:C>T	Cod	67.63
feature	Biunc	3Mb	7171331|19:G>C-23M	Cod	67.63
feature	Biunc	3Mb	7163942|16:C>G-3M	Cod	67.63
feature	Biunc	3Mb	1064634|31:A>T	Cod	70.23
feature	Biunc	3Mb	7164072|43:T>C-3M	Cod	70.79
feature	Biunc	3Mb	7162382|42:A>G	Cod	70.79
feature	Biunc	3Mb	1318141|43:C>T-13M	Cod	70.79
feature	Biunc	3Mb	6014300|20:G>A	Cod	70.79
feature	Biunc	3Mb	7163884|55:G>A-3M	Cod	70.79
feature	Biunc	3Mb	5364061|8:C>A-34M	Cod	71.35
feature	Biunc	3Mb	3021461|16:T>C	Cod	71.46
feature	Biunc	3Mb	2244850|39:G>C-236M	Cod	71.46
feature	Biunc	3Mb	2259131|61:T>C-23M	Cod	71.46
feature	Biunc	3Mb	1042343|28:G>A-3M	Cod	71.46
feature	Biunc	3Mb	7164468|39:A>G-23M	Cod	71.46
feature	Biunc	3Mb	1110312|29:C>T-347M	Cod	73.27
feature	Biunc	3Mb	7169270|5:G>A-345M	Cod	73.27
feature	Biunc	3Mb	7164455|60:G>A-3M	Cod	73.27
feature	Biunc	3Mb	4261330|13:A>G-34M	Cod	73.27
feature	Biunc	3Mb	1334926|60:G>A-37M	Cod	73.27
feature	Biunc	3Mb	7166716|8:C>G-236M	Cod	73.27
feature	Biunc	3Mb	2275049|28:T>C	Cod	75.32
feature	Biunc	3Mb	1202383|16:T>C-34M	Cod	75.65
feature	Biunc	3Mb	4995751|22:C>G-34M	Cod	78.29
feature	Biunc	3Mb	7158401|63:C>T-3M	Cod	78.29
feature	Biunc	3Mb	1024644|14:G>A	Cod	78.29
feature	Biunc	3Mb	5989533|15:T>C-36M	Cod	81.39
feature	Biunc	3Mb	2242931|27:A>C	Cod	81.39
feature	Biunc	3Mb	1228922|14:C>T-37M	Cod	81.39
feature	Biunc	3Mb	1071782|53:G>T-3M	Cod	81.39
feature	Biunc	3Mb	7169662|7:G>A-3M	Cod	81.39
feature	Biunc	3Mb	7168760|55:T>A-23M	Cod	82.62
feature	Biunc	3Mb	7171274|11:C>A-3M	Cod	84.29
feature	Biunc	3Mb	1151835|20:C>G-37M	Cod	84.85
feature	Biunc	3Mb	7168804|20:C>G-34M	Cod	84.85
feature	Biunc	3Mb	3948847|10:T>C	Cod	84.85
feature	Biunc	3Mb	7158006|7:G>A-35M	Cod	84.85
feature	Biunc	3Mb	1088125|30:C>T-123M	Cod	85.41
feature	Biunc	3Mb	1251643|54:T>C	Cod	86.2
feature	Biunc	3Mb	7162211|16:T>C-34M	Cod	86.2
feature	Biunc	3Mb	999766|31:A>C-3M	Cod	86.2
feature	Biunc	3Mb	7170136|57:A>G-237M	Cod	86.99
feature	Biunc	3Mb	6042717|45:C>T-367M	Cod	87.55
feature	Biunc	3Mb	5345317|6:G>C-3M	Cod	88.11
feature	Biunc	3Mb	7170880|14:T>C	Cod	90.28
feature	Biunc	3Mb	7171033|19:G>A-3M	Cod	90.28
feature	Biunc	3Mb	7173115|29:A>C-3M	Cod	98.97
feature	Biunc	3Mb	7170303|50:G>A	Cod	99.31
feature	Biunc	3Mb	7169034|16:G>A-3M	Cod	99.31
feature	Biunc	3Mb	7159492|5:C>T-3M	Cod	102.52
feature	Biunc	3Mb	3957088|39:A>G	Cod	102.52
feature	Biunc	3Mb	1074017|37:C>T	Cod	105.43
feature	Biunc	3Mb	7170750|5:C>T-36M	Cod	106.33
feature	Biunc	3Mb	7157712|64:G>C-3M	Cod	107.35
feature	Biunc	3Mb	7170186|10:C>T	Cod	110.18
feature	Biunc	3Mb	7171856|17:C>T-3M	Cod	110.63
feature	Biunc	3Mb	7164897|5:G>A	Cod	113.86
feature	Biunc	3Mb	7168648|61:C>G-3M	Cod	119.18
feature	Biunc	3Mb	7160676|32:C>A	Cod	119.18
feature	Biunc	3Mb	7163542|39:T>G-23M	Cod	121.24
feature	Biunc	3Mb	7169212|36:A>G	Cod	121.8
feature	Biunc	3Mb	5578092|6:T>G	Cod	122.36
feature	Biunc	3Mb	985372|7:C>G	Cod	123.37
feature	Biunc	3Mb	1150095|15:C>T-23M	Cod	123.37
feature	Biunc	3Mb	4993340|31:C>A	Cod	125.73
feature	Biunc	3Mb	5369328|15:A>T	Cod	131.23
feature	Biunc	3Mb	5005803|17:C>T	Cod	146.65
feature	Biunc	3Mb	7172502|12:A>G-137M	Cod	147.43
feature	Biunc	3Mb	1082172|28:C>T-345M	Cod	148.22
feature	Biunc	3Mb	7172766|7:C>G-3M	Cod	152.09
feature	Biunc	3Mb	6048734|11:T>C	Cod	160.05
feature	Biunc	3Mb	7170736|16:C>T-3M	Cod	160.05
feature	Biunc	3Mb	1695832|5:A>G	Cod	160.05
feature	Biunc	3Mb	1092125|43:T>C-3M	Cod	163.31
feature	Biunc	3Mb	1677390|19:T>C	Cod	165.94
feature	Biunc	3Mb	3934343|14:C>A	Cod	177.47
feature	Biunc	3Mb	7167390|15:G>C	Cod	177.47
feature	Biunc	3Mb	7168810|23:C>G	Cod	190.22
feature	Biunc	3Mb	7172741|37:T>G-37M	Cod	190.22
feature	Biunc	3Mb	7171852|18:A>G	Cod	191.24
feature	Biunc	3Mb	7157734|23:G>A	Cod	194.36
feature	Biunc	3Mb	3958052|7:C>G	Cod	203.16
feature	Biunc	3Mb	7170408|43:A>G-37M	Cod	205.91
feature	Biunc	3Mb	2258939|27:T>C-23M	Cod	208.91
feature	Biunc	3Mb	7163491|32:G>T-3M	Cod	208.91
feature	Biunc	3Mb	992906|6:C>T	Cod	209.13
feature	Biunc	3Ub	1021421|14:C>T	Cod	0.44
feature	Biunc	3Ub	1099964|46:T>C-36U	Cod	0.78
feature	Biunc	3Ub	7169322|25:T>C-236U	Cod	1.11
feature	Biunc	3Ub	1082224|18:C>A-236U	Cod	1.55
feature	Biunc	3Ub	7169148|21:G>A	Cod	1.77
feature	Biunc	3Ub	7170284|17:G>A-36U	Cod	2.67
feature	Biunc	3Ub	5980587|15:C>G	Cod	2.67
feature	Biunc	3Ub	6045406|40:T>A-236U	Cod	2.67
feature	Biunc	3Ub	6037373|28:C>T	Cod	2.67
feature	Biunc	3Ub	5983250|13:G>A-36U	Cod	5.16
feature	Biunc	3Ub	7160256|18:T>G-36U	Cod	5.16
feature	Biunc	3Ub	6043696|23:C>T	Cod	5.16
feature	Biunc	3Ub	6042966|53:G>A-36U	Cod	5.16
feature	Biunc	3Ub	6046224|37:G>C	Cod	5.16
feature	Biunc	3Ub	3944093|46:G>T-236U	Cod	5.16
feature	Biunc	3Ub	6043105|55:G>A	Cod	5.16
feature	Biunc	3Ub	7164378|53:G>A-36U	Cod	5.16
feature	Biunc	3Ub	6027354|5:C>T-36U	Cod	5.16
feature	Biunc	3Ub	6047318|13:G>T-36U	Cod	6.75
feature	Biunc	3Ub	5982599|29:G>A-346U	Cod	7.53
feature	Biunc	3Ub	7163549|42:G>C-236U	Cod	7.53
feature	Biunc	3Ub	7166720|13:T>C	Cod	8.76
feature	Biunc	3Ub	977990|21:G>C	Cod	8.98
feature	Biunc	3Ub	1020069|49:G>C	Cod	8.98
feature	Biunc	3Ub	1051316|32:C>T-346U	Cod	9.42
feature	Biunc	3Ub	1093109|26:G>T-36U	Cod	9.42
feature	Biunc	3Ub	5369353|31:G>A	Cod	9.42
feature	Biunc	3Ub	6040943|42:T>A-236U	Cod	9.42
feature	Biunc	3Ub	6049419|16:A>G-36U	Cod	10.41
feature	Biunc	3Ub	2245053|57:G>A-36U	Cod	10.41
feature	Biunc	3Ub	5990452|22:C>T	Cod	10.75
feature	Biunc	3Ub	6036047|25:T>A-36U	Cod	13.39
feature	Biunc	3Ub	5360783|62:C>A-346U	Cod	13.39
feature	Biunc	3Ub	1732484|50:G>A-36U	Cod	16.05
feature	Biunc	3Ub	1695387|49:G>A-36U	Cod	17.62
feature	Biunc	3Ub	6045791|8:G>C	Cod	18.29
feature	Biunc	3Ub	7167026|32:C>G-36U	Cod	18.29
feature	Biunc	3Ub	6048381|10:T>A-36U	Cod	18.96
feature	Biunc	3Ub	7168850|6:G>A-36U	Cod	19.29
feature	Biunc	3Ub	7173209|18:C>T	Cod	19.63
feature	Biunc	3Ub	3027592|34:C>T-36U	Cod	20.98
feature	Biunc	3Ub	3023922|9:G>A-236U	Cod	21.88
feature	Biunc	3Ub	6040142|7:C>G	Cod	22.79
feature	Biunc	3Ub	6045533|8:G>A-136U	Cod	23.35
feature	Biunc	3Ub	7169018|62:G>C	Cod	23.35
feature	Biunc	3Ub	7167984|31:C>T-236U	Cod	23.35
feature	Biunc	3Ub	7173018|55:A>C	Cod	23.91
feature	Biunc	3Ub	7171975|5:T>C-36U	Cod	24.81
feature	Biunc	3Ub	6026571|41:G>A-236U	Cod	28.19
feature	Biunc	3Ub	6012305|18:C>T-36U	Cod	30.2
feature	Biunc	3Ub	6039785|24:G>T-136U	Cod	31.1
feature	Biunc	3Ub	1021968|46:G>T-36U	Cod	32
feature	Biunc	3Ub	7170323|38:G>C-36U	Cod	33.95
feature	Biunc	3Ub	1123542|31:A>G-346U	Cod	35.91
feature	Biunc	3Ub	1042343|19:A>G-36U	Cod	39.05
feature	Biunc	3Ub	3029138|8:G>T-36U	Cod	39.05
feature	Biunc	3Ub	1717915|59:T>C	Cod	42.56
feature	Biunc	3Ub	1089757|30:C>G-36U	Cod	42.56
feature	Biunc	3Ub	7166836|13:T>C-36U	Cod	42.56
feature	Biunc	3Ub	6034954|33:G>A-356U	Cod	42.56
feature	Biunc	3Ub	7165656|10:A>G-36U	Cod	47.07
feature	Biunc	3Ub	7167245|18:G>A-36U	Cod	51.33
feature	Biunc	3Ub	6048063|49:C>A-36U	Cod	58.69
feature	Biunc	3Ub	7168537|5:G>A	Cod	59.7
feature	Biunc	3Ub	1163310|56:C>G-136U	Cod	62.86
feature	Biunc	3Ub	4003536|25:T>C-36U	Cod	62.86
feature	Biunc	3Ub	6044911|11:G>C	Cod	62.86
feature	Biunc	3Ub	5981432|32:C>T-36U	Cod	63.64
feature	Biunc	3Ub	6035911|31:C>T-36U	Cod	63.64
feature	Biunc	3Ub	7165075|35:T>G	Cod	66.73
feature	Biunc	3Ub	1021673|32:A>T	Cod	67.41
feature	Biunc	3Ub	6042820|46:G>T-356U	Cod	68.09
feature	Biunc	3Ub	7168677|6:C>T	Cod	73.16
feature	Biunc	3Ub	4006169|14:C>T	Cod	73.16
feature	Biunc	3Ub	6047989|10:C>T-36U	Cod	73.16
feature	Biunc	3Ub	6013010|26:G>T	Cod	76.9
feature	Biunc	3Ub	6015522|13:C>G-356U	Cod	77.68
feature	Biunc	3Ub	4996451|12:C>T-36U	Cod	77.68
feature	Biunc	3Ub	6040091|59:G>T-36U	Cod	77.68
feature	Biunc	3Ub	1094077|25:G>C	Cod	78.47
feature	Biunc	3Ub	7163680|7:T>C	Cod	79.48
feature	Biunc	3Ub	7164408|20:C>A-36U	Cod	79.48
feature	Biunc	3Ub	2267352|12:C>T-236U	Cod	79.48
feature	Biunc	3Ub	7163650|11:C>T	Cod	79.48
feature	Biunc	3Ub	6019080|5:G>T	Cod	79.48
feature	Biunc	3Ub	6038969|44:C>T	Cod	80.5
feature	Biunc	3Ub	4733575|35:C>A	Cod	83.01
feature	Biunc	3Ub	7174071|10:T>C-236U	Cod	83.01
feature	Biunc	3Ub	1026000|10:A>G-36U	Cod	85.55
feature	Biunc	3Ub	7171969|48:C>G	Cod	86.68
feature	Biunc	3Ub	1089742|48:G>A-6U	Cod	87.47
feature	Biunc	3Ub	1390943|59:A>T-36U	Cod	88.27
feature	Biunc	3Ub	1092411|28:C>T-36U	Cod	96.11
feature	Biunc	3Ub	7165655|22:C>T-236U	Cod	101.52
feature	Biunc	3Ub	5358372|20:G>A	Cod	104.3
feature	Biunc	3Ub	4733642|35:T>C	Cod	108.17
feature	Biunc	3Ub	5358121|16:G>C-36U	Cod	108.17
feature	Biunc	3Ub	6048669|25:C>T-136U	Cod	108.17
feature	Biunc	3Ub	7173210|63:C>A	Cod	108.17
feature	Biunc	3Ub	7163796|40:G>C-236U	Cod	110.18
feature	Biunc	3Ub	1125212|5:T>C-2M	Cod	118.17
feature	Biunc	3Ub	3570255|10:C>T	Cod	119.29
feature	Biunc	3Ub	7166812|24:G>T-36U	Cod	120.41
feature	Biunc	3Ub	7164349|11:C>T	Cod	121.54
feature	Biunc	3Ub	7172022|5:C>A-346U	Cod	128.66
feature	Biunc	3Ub	7170187|11:A>G-3U	Cod	128.66
feature	Biunc	3Ub	1119223|36:T>C	Cod	136.18
feature	Biunc	3Ub	5987747|38:C>G	Cod	138.11
feature	Biunc	3Ub	2250976|41:A>G	Cod	140.05
feature	Biunc	3Ub	1158450|13:C>T-346U	Cod	145.59
feature	Biunc	3Ub	5987487|5:G>A	Cod	145.59
feature	Biunc	4Mb	7161271|35:C>G-145M	Cod	0
feature	Biunc	4Mb	3960271|8:G>C	Cod	1.35
feature	Biunc	4Mb	5324413|8:C>G	Cod	7.39
feature	Biunc	4Mb	7163943|63:C>A-3M	Cod	9.4
feature	Biunc	4Mb	3954712|37:G>C	Cod	13.94
feature	Biunc	4Mb	7162724|30:A>C	Cod	15.54
feature	Biunc	4Mb	7170270|47:G>A-14M	Cod	26.49
feature	Biunc	4Mb	1091769|55:G>A-14M	Cod	27.61
feature	Biunc	4Mb	7171114|11:C>G	Cod	33.43
feature	Biunc	4Mb	1130103|12:A>T	Cod	35.6
feature	Biunc	4Mb	1042486|31:C>G	Cod	44.52
feature	Biunc	4Mb	2252536|38:A>C-14M	Cod	46.33
feature	Biunc	4Mb	7168193|25:C>A	Cod	46.44
feature	Biunc	4Mb	7171909|55:C>T	Cod	49.9
feature	Biunc	4Mb	7163570|37:C>G-14M	Cod	50.57
feature	Biunc	4Mb	7171770|59:T>G-14M	Cod	51.94
feature	Biunc	4Mb	7166921|13:C>T	Cod	52.74
feature	Biunc	4Mb	7171237|15:G>T	Cod	52.74
feature	Biunc	4Mb	4395798|63:T>C-14M	Cod	52.74
feature	Biunc	4Mb	7158766|40:A>C	Cod	52.74
feature	Biunc	4Mb	7159503|48:A>G-145M	Cod	52.74
feature	Biunc	4Mb	3946186|20:C>G-14M	Cod	52.74
feature	Biunc	4Mb	7173062|10:T>C-124M	Cod	53.54
feature	Biunc	4Mb	3022294|18:T>A	Cod	53.65
feature	Biunc	4Mb	7168807|7:C>G-14M	Cod	53.98
feature	Biunc	4Mb	7171181|17:T>C-124M	Cod	53.98
feature	Biunc	4Mb	6037863|44:C>T	Cod	54.21
feature	Biunc	4Mb	7167971|14:T>G	Cod	54.89
feature	Biunc	4Mb	7171664|15:G>T	Cod	54.89
feature	Biunc	4Mb	7172634|30:T>C-4M	Cod	54.89
feature	Biunc	4Mb	1206626|10:G>A-14M	Cod	56.38
feature	Biunc	4Mb	4005848|13:G>T	Cod	56.38
feature	Biunc	4Mb	2242659|14:G>T	Cod	56.38
feature	Biunc	4Mb	7167113|25:G>A	Cod	56.38
feature	Biunc	4Mb	1093455|7:C>T	Cod	56.38
feature	Biunc	4Mb	7166492|58:T>C	Cod	56.38
feature	Biunc	4Mb	3954196|16:A>G	Cod	57.85
feature	Biunc	4Mb	5369662|14:G>A-3M	Cod	57.85
feature	Biunc	4Mb	1075505|45:T>C-124M	Cod	57.85
feature	Biunc	4Mb	1109896|63:C>G	Cod	58.52
feature	Biunc	4Mb	7170089|15:C>T-14M	Cod	58.63
feature	Biunc	4Mb	7171834|55:T>C-14M	Cod	58.63
feature	Biunc	4Mb	7170183|53:A>G-1M	Cod	58.63
feature	Biunc	4Mb	7161838|42:A>C	Cod	58.63
feature	Biunc	4Mb	7159727|20:C>G	Cod	58.63
feature	Biunc	4Mb	6029851|48:A>G-134M	Cod	58.63
feature	Biunc	4Mb	2243952|68:C>A-124M	Cod	58.63
feature	Biunc	4Mb	7169024|37:G>A	Cod	58.63
feature	Biunc	4Mb	997385|33:C>T	Cod	58.63
feature	Biunc	4Mb	1007549|36:C>A	Cod	58.63
feature	Biunc	4Mb	7166933|39:A>G	Cod	58.63
feature	Biunc	4Mb	7169055|50:C>T-145M	Cod	58.63
feature	Biunc	4Mb	7163286|39:G>A	Cod	58.63
feature	Biunc	4Mb	7158303|35:T>C	Cod	58.74
feature	Biunc	4Mb	1056516|37:G>A-124M	Cod	58.85
feature	Biunc	4Mb	7169954|22:C>A	Cod	58.85
feature	Biunc	4Mb	7171874|68:C>G	Cod	58.96
feature	Biunc	4Mb	5992476|12:C>T	Cod	59.18
feature	Biunc	4Mb	996513|62:G>A-14M	Cod	59.18
feature	Biunc	4Mb	7158149|18:C>G	Cod	59.18
feature	Biunc	4Mb	1000850|22:C>G-134M	Cod	59.4
feature	Biunc	4Mb	7170324|19:A>T	Cod	60.07
feature	Biunc	4Mb	7165678|34:A>G-14M	Cod	60.07
feature	Biunc	4Mb	7168729|26:T>C-14M	Cod	60.74
feature	Biunc	4Mb	7164363|43:G>A-134M	Cod	61.52
feature	Biunc	4Mb	1092137|22:T>A-124M	Cod	61.52
feature	Biunc	4Mb	7166670|23:C>G-146M	Cod	61.52
feature	Biunc	4Mb	7163434|39:T>C	Cod	61.52
feature	Biunc	4Mb	7172002|34:G>A-134M	Cod	61.52
feature	Biunc	4Mb	7171123|17:G>T	Cod	62.31
feature	Biunc	4Mb	1011215|8:G>C-14M	Cod	62.64
feature	Biunc	4Mb	6012466|22:A>C	Cod	62.64
feature	Biunc	4Mb	3575321|47:C>A-24M	Cod	62.64
feature	Biunc	4Mb	7167286|37:G>A	Cod	62.64
feature	Biunc	4Mb	3575321|68:A>G	Cod	62.64
feature	Biunc	4Mb	7158732|48:G>C-124M	Cod	62.98
feature	Biunc	4Mb	7170359|23:A>G-14M	Cod	63.2
feature	Biunc	4Mb	7163957|65:T>C-124M	Cod	63.2
feature	Biunc	4Mb	7167210|20:T>C-124M	Cod	64.2
feature	Biunc	4Mb	1114733|10:T>G	Cod	64.2
feature	Biunc	4Mb	7168872|40:T>C-14M	Cod	64.2
feature	Biunc	4Mb	7170113|11:C>G	Cod	64.2
feature	Biunc	4Mb	7171970|26:T>A-134M	Cod	64.2
feature	Biunc	4Mb	7166797|28:A>G	Cod	64.2
feature	Biunc	4Mb	2254889|16:A>G-134M	Cod	64.2
feature	Biunc	4Mb	3022538|11:T>C	Cod	64.2
feature	Biunc	4Mb	5331568|10:C>T-134M	Cod	64.2
feature	Biunc	4Mb	7164479|50:G>C	Cod	64.2
feature	Biunc	4Mb	7164368|64:A>G-124M	Cod	64.2
feature	Biunc	4Mb	3947236|13:C>G-134M	Cod	64.2
feature	Biunc	4Mb	7159149|46:G>C-134M	Cod	64.2
feature	Biunc	4Mb	7166826|58:A>G-124M	Cod	64.2
feature	Biunc	4Mb	987747|42:A>G	Cod	64.99
feature	Biunc	4Mb	3935196|10:C>A	Cod	66.78
feature	Biunc	4Mb	7170717|38:C>T-134M	Cod	68.91
feature	Biunc	4Mb	7169015|66:C>A	Cod	69.47
feature	Biunc	4Mb	7170857|16:G>C	Cod	69.92
feature	Biunc	4Mb	7164010|27:G>T	Cod	70.36
feature	Biunc	4Mb	1151558|32:G>C-14M	Cod	72.27
feature	Biunc	4Mb	4262770|17:T>C-124M	Cod	73.51
feature	Biunc	4Mb	7168767|15:G>A-14M	Cod	74.63
feature	Biunc	4Mb	7170164|22:G>A	Cod	74.63
feature	Biunc	4Mb	7171064|43:G>A-14M	Cod	74.63
feature	Biunc	4Mb	1096493|10:G>C	Cod	74.63
feature	Biunc	4Mb	7168871|16:A>G-14M	Cod	74.63
feature	Biunc	4Mb	7170349|61:C>A-14M	Cod	74.63
feature	Biunc	4Mb	7168619|7:A>G-14M	Cod	75.53
feature	Biunc	4Mb	2255220|6:C>G	Cod	79.14
feature	Biunc	4Mb	7171010|37:G>A-14M	Cod	79.81
feature	Biunc	4Mb	7167325|14:G>A	Cod	79.81
feature	Biunc	4Mb	1093804|63:G>A-14M	Cod	79.81
feature	Biunc	4Mb	7158218|47:T>A-124M	Cod	80.48
feature	Biunc	4Mb	3024516|5:C>T	Cod	81.26
feature	Biunc	4Mb	5367344|11:T>G-124M	Cod	81.26
feature	Biunc	4Mb	7172708|43:A>G-14M	Cod	82.05
feature	Biunc	4Mb	2251238|24:T>C-134M	Cod	84.75
feature	Biunc	4Mb	1025508|28:C>T-14M	Cod	84.97
feature	Biunc	4Mb	7157685|29:C>T	Cod	93.61
feature	Biunc	4Mb	5565252|27:G>C	Cod	97.94
feature	Biunc	4Mb	7173032|11:C>G	Cod	108.59
feature	Biunc	4Mb	7168917|42:G>C	Cod	109.73
feature	Biunc	4Mb	1862682|59:G>C	Cod	112.48
feature	Biunc	4Mb	7171024|33:G>T-134M	Cod	112.48
feature	Biunc	4Mb	3942016|19:C>T	Cod	115.25
feature	Biunc	4Mb	979290|16:T>C	Cod	126.84
feature	Biunc	4Mb	4262684|14:A>G	Cod	129.12
feature	Biunc	4Mb	1096868|41:A>G	Cod	131.42
feature	Biunc	4Mb	7168870|35:T>C	Cod	132.2
feature	Biunc	4Mb	7168971|39:G>C-124M	Cod	132.99
feature	Biunc	4Mb	1207436|7:T>G	Cod	136.62
feature	Biunc	4Mb	7167013|66:A>T-124M	Cod	137.31
feature	Biunc	4Mb	1095951|60:T>C-124M	Cod	141.03
feature	Biunc	4Mb	4262607|14:C>G	Cod	141.03
feature	Biunc	4Mb	1080678|29:G>A	Cod	141.03
feature	Biunc	4Ub	7173359|23:G>C-24U	Cod	0
feature	Biunc	4Ub	1021431|47:G>C-24U	Cod	0
feature	Biunc	4Ub	5341706|34:T>C	Cod	0
feature	Biunc	4Ub	5367030|25:A>G-234U	Cod	3.41
feature	Biunc	4Ub	5004500|24:A>G-245U	Cod	7.03
feature	Biunc	4Ub	3958795|30:C>G	Cod	17.64
feature	Biunc	4Ub	7158212|21:G>A-24U	Cod	17.64
feature	Biunc	4Ub	1018402|29:A>G	Cod	20.98
feature	Biunc	4Ub	3943638|26:C>T-234U	Cod	25.57
feature	Biunc	4Ub	7158324|40:A>C	Cod	26.91
feature	Biunc	4Ub	7173467|49:C>T	Cod	32.46
feature	Biunc	4Ub	5981239|54:T>G	Cod	33.83
feature	Biunc	4Ub	3934023|5:G>C	Cod	40.13
feature	Biunc	4Ub	1219571|26:G>A-234U	Cod	40.13
feature	Biunc	4Ub	6045010|25:C>A	Cod	46.19
feature	Biunc	4Ub	5984107|60:C>A	Cod	49.11
feature	Biunc	4Ub	6035723|49:T>A-24U	Cod	66.4
feature	Biunc	4Ub	6018248|54:A>C	Cod	67.89
feature	Biunc	4Ub	1159963|52:G>T-24U	Cod	67.89
feature	Biunc	4Ub	6020353|41:G>T-24U	Cod	69.83
feature	Biunc	4Ub	6040669|11:G>A-24U	Cod	69.83
feature	Biunc	4Ub	5982975|45:C>T	Cod	69.83
feature	Biunc	4Ub	1764385|28:G>T	Cod	69.83
feature	Biunc	4Ub	5984468|40:C>A	Cod	70.28
feature	Biunc	4Ub	4003596|50:G>T	Cod	82.69
feature	Biunc	4Ub	7164136|41:A>G	Cod	83.7
feature	Biunc	4Ub	6030657|24:G>A-247U	Cod	83.7
feature	Biunc	4Ub	6040264|63:A>G-234U	Cod	84.71
feature	Biunc	4Ub	7173443|34:T>C-47U	Cod	84.93
feature	Biunc	4Ub	5325919|50:G>C-24U	Cod	85.15
feature	Biunc	4Ub	7166624|67:G>C-24U	Cod	85.71
feature	Biunc	4Ub	2252110|25:C>T-24U	Cod	87.63
feature	Biunc	4Ub	6045534|29:C>G-234U	Cod	87.63
feature	Biunc	4Ub	5972419|11:G>A	Cod	87.63
feature	Biunc	4Ub	4003496|12:C>T-24U	Cod	87.63
feature	Biunc	4Ub	7171457|49:G>T-234U	Cod	89.87
feature	Biunc	4Ub	6046337|20:C>G-234U	Cod	90.09
feature	Biunc	4Ub	6048357|54:C>T	Cod	90.31
feature	Biunc	4Ub	7159430|12:A>T-24U	Cod	90.31
feature	Biunc	4Ub	5372508|43:C>T	Cod	90.31
feature	Biunc	4Ub	7169941|14:C>T-24U	Cod	90.31
feature	Biunc	4Ub	1674720|17:T>C-24U	Cod	90.53
feature	Biunc	4Ub	7159798|66:C>A	Cod	91.32
feature	Biunc	4Ub	1007209|32:C>G-234U	Cod	92.1
feature	Biunc	4Ub	6028160|13:G>T-247U	Cod	92.21
feature	Biunc	4Ub	7157995|13:C>A-24U	Cod	92.21
feature	Biunc	4Ub	7158237|23:C>A	Cod	92.32
feature	Biunc	4Ub	7160146|8:C>G-247U	Cod	92.99
feature	Biunc	4Ub	1060558|46:C>A-234U	Cod	92.99
feature	Biunc	4Ub	1102322|45:C>T	Cod	92.99
feature	Biunc	4Ub	6041880|23:G>A	Cod	92.99
feature	Biunc	4Ub	1111950|48:G>A-4U	Cod	92.99
feature	Biunc	4Ub	5986589|11:G>A-234U	Cod	92.99
feature	Biunc	4Ub	7165659|11:T>C-24U	Cod	94.11
feature	Biunc	4Ub	7164297|36:G>A-24U	Cod	94.11
feature	Biunc	4Ub	1081229|49:C>T	Cod	94.11
feature	Biunc	4Ub	6046638|23:G>T	Cod	94.55
feature	Biunc	4Ub	1211489|65:C>A-24U	Cod	94.55
feature	Biunc	4Ub	7160754|33:T>C	Cod	96.35
feature	Biunc	4Ub	7167285|60:T>G	Cod	97.02
feature	Biunc	4Ub	5990295|38:G>C	Cod	97.69
feature	Biunc	4Ub	3026225|12:G>A	Cod	97.91
feature	Biunc	4Ub	2275319|50:C>T	Cod	97.91
feature	Biunc	4Ub	6048747|42:G>T-234U	Cod	97.91
feature	Biunc	4Ub	7166645|60:A>G	Cod	97.91
feature	Biunc	4Ub	7168607|20:C>A-234U	Cod	97.91
feature	Biunc	4Ub	7173687|14:C>G	Cod	98.13
feature	Biunc	4Ub	7169050|13:C>T	Cod	100.9
feature	Biunc	4Ub	6046115|37:G>T	Cod	103.65
feature	Biunc	4Ub	1145731|13:G>T-124U	Cod	103.98
feature	Biunc	4Ub	6015593|30:G>A	Cod	103.98
feature	Biunc	4Ub	2273390|20:A>C	Cod	103.98
feature	Biunc	4Ub	5990873|38:T>G-246U	Cod	103.98
feature	Biunc	4Ub	5332379|13:G>A	Cod	105.21
feature	Biunc	4Ub	7158989|54:A>G-24U	Cod	129.15
feature	Biunc	4Ub	7159483|17:T>C-234U	Cod	131.87
feature	Biunc	4Ub	3024585|33:C>A	Cod	135.27
feature	Biunc	4Ub	7174030|6:C>A-234U	Cod	139.15
feature	Biunc	4Ub	3570131|39:G>A-234U	Cod	139.15
feature	Biunc	4Ub	5990939|6:T>C-247U	Cod	142.97
feature	Biunc	4Ub	7163518|59:T>C-5U	Cod	147.41
feature	Biunc	4Ub	6027800|48:A>G-15U	Cod	147.41
feature	Biunc	4Ub	4993329|19:G>C	Cod	151.75
feature	Biunc	4Ub	3945422|5:C>A	Cod	155.18
feature	Biunc	4Ub	7173244|12:C>G-247U	Cod	156.65
feature	Biunc	5Mb	7166291|53:A>C-125M	Cod	0
feature	Biunc	5Mb	7168907|7:C>T	Cod	0.9
feature	Biunc	5Mb	7160218|31:A>G	Cod	2.92
feature	Biunc	5Mb	5358214|28:C>A	Cod	3.59
feature	Biunc	5Mb	3027358|18:C>T	Cod	4.26
feature	Biunc	5Mb	7163515|26:A>G	Cod	5.16
feature	Biunc	5Mb	7168787|10:G>C	Cod	7.4
feature	Biunc	5Mb	1095451|61:C>T-3M	Cod	8.52
feature	Biunc	5Mb	7167287|13:T>C	Cod	10
feature	Biunc	5Mb	7158950|51:A>G	Cod	11.49
feature	Biunc	5Mb	1091440|10:C>G-5U	Cod	12.16
feature	Biunc	5Mb	1125235|37:C>A	Cod	15.34
feature	Biunc	5Mb	7157804|5:A>G	Cod	16.81
feature	Biunc	5Mb	5372260|11:C>T	Cod	18.28
feature	Biunc	5Mb	7158763|67:C>T	Cod	18.39
feature	Biunc	5Mb	7167566|51:C>T	Cod	18.39
feature	Biunc	5Mb	2247671|55:C>T-2M	Cod	18.39
feature	Biunc	5Mb	1019300|26:T>G-235M	Cod	18.39
feature	Biunc	5Mb	7162537|16:T>C	Cod	18.39
feature	Biunc	5Mb	1306480|23:A>G-245U	Cod	18.39
feature	Biunc	5Mb	7169834|30:C>T	Cod	18.39
feature	Biunc	5Mb	7159496|38:A>G	Cod	18.39
feature	Biunc	5Mb	6038176|40:G>T	Cod	18.39
feature	Biunc	5Mb	5581397|7:C>A	Cod	18.39
feature	Biunc	5Mb	7172332|63:C>G	Cod	18.5
feature	Biunc	5Mb	7172753|24:T>C	Cod	18.5
feature	Biunc	5Mb	1033698|61:G>A-257M	Cod	19.07
feature	Biunc	5Mb	7173194|9:T>C-235M	Cod	19.07
feature	Biunc	5Mb	7167157|10:G>A-25M	Cod	19.07
feature	Biunc	5Mb	5580405|8:G>A-25M	Cod	19.07
feature	Biunc	5Mb	3935522|10:C>A-235M	Cod	19.07
feature	Biunc	5Mb	7172442|22:T>C-25M	Cod	19.07
feature	Biunc	5Mb	1103380|8:C>A	Cod	19.07
feature	Biunc	5Mb	988505|29:T>C	Cod	19.07
feature	Biunc	5Mb	999226|60:G>A	Cod	19.07
feature	Biunc	5Mb	7173768|14:C>G-245M	Cod	19.63
feature	Biunc	5Mb	2243334|35:G>A-25M	Cod	20.64
feature	Biunc	5Mb	7170674|13:T>G-257M	Cod	20.64
feature	Biunc	5Mb	7168974|29:G>A-25M	Cod	20.64
feature	Biunc	5Mb	7160210|20:T>G	Cod	20.64
feature	Biunc	5Mb	2258792|38:T>G-235M	Cod	20.64
feature	Biunc	5Mb	7169292|17:A>G	Cod	20.64
feature	Biunc	5Mb	5371415|50:C>G	Cod	20.64
feature	Biunc	5Mb	1004000|28:C>G-245M	Cod	20.64
feature	Biunc	5Mb	7170381|31:G>A-5M	Cod	20.64
feature	Biunc	5Mb	7157979|8:T>C-235M	Cod	20.64
feature	Biunc	5Mb	7166491|56:A>G	Cod	22.78
feature	Biunc	5Mb	6043246|23:C>G	Cod	23.9
feature	Biunc	5Mb	5582039|41:G>T	Cod	24.12
feature	Biunc	5Mb	7169066|67:A>C-25M	Cod	24.79
feature	Biunc	5Mb	1090890|5:C>A	Cod	24.79
feature	Biunc	5Mb	3025681|22:C>G	Cod	24.79
feature	Biunc	5Mb	5006275|14:A>G	Cod	25.46
feature	Biunc	5Mb	7173014|21:T>C-235M	Cod	25.8
feature	Biunc	5Mb	1152398|41:T>C	Cod	26.14
feature	Biunc	5Mb	7163567|52:C>T-25M	Cod	26.7
feature	Biunc	5Mb	7168605|58:A>G	Cod	26.7
feature	Biunc	5Mb	7161004|34:G>A	Cod	27.26
feature	Biunc	5Mb	6046364|8:G>C-25M	Cod	27.82
feature	Biunc	5Mb	2262756|22:T>G-257M	Cod	31.81
feature	Biunc	5Mb	4411251|12:G>A	Cod	33.97
feature	Biunc	5Mb	3030558|11:C>A	Cod	33.97
feature	Biunc	5Mb	1128025|12:G>T	Cod	33.97
feature	Biunc	5Mb	7170141|50:G>A-25M	Cod	33.97
feature	Biunc	5Mb	1220527|12:G>C	Cod	36.14
feature	Biunc	5Mb	6037790|38:G>C	Cod	37.04
feature	Biunc	5Mb	7163337|25:C>A-245M	Cod	37.04
feature	Biunc	5Mb	1092021|57:A>G-25M	Cod	37.04
feature	Biunc	5Mb	5361284|45:A>G-25M	Cod	37.04
feature	Biunc	5Mb	7170665|28:G>A	Cod	37.04
feature	Biunc	5Mb	7163801|15:C>G	Cod	37.04
feature	Biunc	5Mb	7169016|30:T>C-125U	Cod	37.04
feature	Biunc	5Mb	5369013|19:C>T	Cod	37.94
feature	Biunc	5Mb	7171292|35:C>T	Cod	37.94
feature	Biunc	5Mb	984035|51:A>G	Cod	39.18
feature	Biunc	5Mb	7167061|45:A>G-25M	Cod	39.18
feature	Biunc	5Mb	7173066|5:G>C	Cod	39.18
feature	Biunc	5Mb	7173232|5:T>C	Cod	39.18
feature	Biunc	5Mb	3020403|18:C>A	Cod	39.18
feature	Biunc	5Mb	1128270|46:G>A	Cod	39.18
feature	Biunc	5Mb	5325215|26:C>A	Cod	39.18
feature	Biunc	5Mb	1091725|50:G>A-25M	Cod	39.18
feature	Biunc	5Mb	7174045|9:A>G-25M	Cod	40.98
feature	Biunc	5Mb	7164123|26:A>G-25M	Cod	40.98
feature	Biunc	5Mb	7159104|64:T>G	Cod	40.98
feature	Biunc	5Mb	1040610|11:C>T	Cod	40.98
feature	Biunc	5Mb	7171761|15:G>A	Cod	40.98
feature	Biunc	5Mb	3023621|34:G>A-235M	Cod	40.98
feature	Biunc	5Mb	4539141|37:G>A-2M	Cod	40.98
feature	Biunc	5Mb	7172425|49:G>C	Cod	40.98
feature	Biunc	5Mb	7164469|17:T>C-5U	Cod	44.36
feature	Biunc	5Mb	3025764|34:C>T	Cod	44.92
feature	Biunc	5Mb	3941473|23:T>C	Cod	47.43
feature	Biunc	5Mb	1204508|24:A>G	Cod	49.95
feature	Biunc	5Mb	7164112|11:T>G	Cod	50.74
feature	Biunc	5Mb	1696722|29:T>G	Cod	53.34
feature	Biunc	5Mb	7164499|5:T>C	Cod	53.34
feature	Biunc	5Mb	7171161|31:C>T-25M	Cod	53.34
feature	Biunc	5Mb	1228479|7:T>C-235M	Cod	53.34
feature	Biunc	5Mb	7171280|57:T>C-25M	Cod	53.34
feature	Biunc	5Mb	4261246|22:A>G	Cod	53.34
feature	Biunc	5Mb	3026598|8:G>C	Cod	53.34
feature	Biunc	5Mb	7166589|62:G>T-235M	Cod	53.34
feature	Biunc	5Mb	1221313|24:G>A-256M	Cod	53.34
feature	Biunc	5Mb	4002696|19:G>C-245M	Cod	55.16
feature	Biunc	5Mb	7169935|20:G>A	Cod	56.06
feature	Biunc	5Mb	7173773|36:G>T	Cod	59.47
feature	Biunc	5Mb	3570511|21:G>A	Cod	65.86
feature	Biunc	5Mb	7163798|11:C>T	Cod	68.12
feature	Biunc	5Mb	5994317|6:C>T	Cod	69.47
feature	Biunc	5Mb	6046315|68:G>C-25M	Cod	73.23
feature	Biunc	5Mb	3955446|5:C>T	Cod	73.23
feature	Biunc	5Mb	999795|11:T>C	Cod	78.41
feature	Biunc	5Mb	7163462|16:G>T-2M	Cod	81.2
feature	Biunc	5Mb	3029356|19:T>C	Cod	81.98
feature	Biunc	5Mb	5345165|30:C>G-25M	Cod	84.11
feature	Biunc	5Mb	1016056|7:G>A	Cod	90.64
feature	Biunc	5Mb	1733757|34:C>G	Cod	92.01
feature	Biunc	5Mb	7161647|23:G>A	Cod	96.09
feature	Biunc	5Mb	7171831|11:C>G	Cod	96.99
feature	Biunc	5Mb	7169052|10:G>C-235M	Cod	99.94
feature	Biunc	5Mb	7171771|34:G>T	Cod	99.94
feature	Biunc	5Mb	1089820|63:A>C-235M	Cod	99.94
feature	Biunc	5Mb	7168903|32:C>A	Cod	99.94
feature	Biunc	5Mb	1010797|64:G>C	Cod	101.99
feature	Biunc	5Mb	1100654|20:G>A	Cod	103.34
feature	Biunc	5Mb	1036832|55:G>A	Cod	103.9
feature	Biunc	5Mb	7172235|17:G>C-235M	Cod	104.47
feature	Biunc	5Mb	7171373|40:T>C	Cod	105.03
feature	Biunc	5Mb	7172722|11:C>G-235M	Cod	105.03
feature	Biunc	5Mb	1090252|65:C>G-5U	Cod	105.03
feature	Biunc	5Mb	6026594|37:G>T-125M	Cod	108.87
feature	Biunc	5Mb	7169593|43:T>G-235M	Cod	113.82
feature	Biunc	5Mb	1105319|14:A>G-245M	Cod	118.58
feature	Biunc	5Mb	7170126|17:T>C	Cod	118.58
feature	Biunc	5Mb	5355283|8:C>G-2M	Cod	118.58
feature	Biunc	5Mb	7164488|65:G>C	Cod	119.83
feature	Biunc	5Mb	1089814|43:C>T	Cod	121.41
feature	Biunc	5Mb	4411793|13:C>T	Cod	125.28
feature	Biunc	5Mb	7173382|8:C>T	Cod	126.4
feature	Biunc	5Mb	7172369|57:A>G	Cod	129.81
feature	Biunc	5Mb	7173047|15:C>T	Cod	129.81
feature	Biunc	5Mb	3953331|54:A>G-245M	Cod	129.81
feature	Biunc	5Mb	2243272|5:T>C	Cod	132.1
feature	Biunc	5Mb	1055230|7:C>A-235M	Cod	132.21
feature	Biunc	5Mb	3958790|23:G>C-245M	Cod	132.21
feature	Biunc	5Mb	1024479|62:G>A-245M	Cod	133.33
feature	Biunc	5Mb	3027446|8:C>T-2M	Cod	134.35
feature	Biunc	5Mb	7166828|13:T>C-235M	Cod	135.94
feature	Biunc	5Mb	7173925|8:T>G	Cod	135.94
feature	Biunc	5Mb	7173767|16:G>A	Cod	139.79
feature	Biunc	5Mb	7170612|13:G>C-235M	Cod	144.6
feature	Biunc	5Mb	7163579|38:G>C-2M	Cod	147.97
feature	Biunc	5Mb	7169791|44:C>G-25M	Cod	149.21
feature	Biunc	5Mb	7167276|7:C>T-245M	Cod	150.89
feature	Biunc	5Mb	6027711|59:C>G	Cod	154.06
feature	Biunc	5Mb	7171011|13:C>T-2M	Cod	154.62
feature	Biunc	5Mb	3939043|41:G>A	Cod	155.18
feature	Biunc	5Mb	7158971|15:G>C-3M	Cod	155.29
feature	Biunc	5Mb	7168559|18:A>C-125M	Cod	155.4
feature	Biunc	5Mb	7163402|20:A>G-25M	Cod	158.87
feature	Biunc	5Mb	7164460|6:G>A-257M	Cod	165.36
feature	Biunc	5Mb	993527|48:C>A	Cod	165.36
feature	Biunc	5Mb	7171318|17:A>G	Cod	165.36
feature	Biunc	5Mb	7165496|7:C>T	Cod	168.82
feature	Biunc	5Mb	7158148|22:C>G	Cod	169.6
feature	Biunc	5Mb	7161705|29:A>T	Cod	179.07
feature	Biunc	5Mb	7160900|28:A>G	Cod	180.21
feature	Biunc	5Mb	5411840|16:G>T	Cod	181.11
feature	Biunc	5Mb	2249113|38:G>A-235M	Cod	181.11
feature	Biunc	5Mb	1118498|21:A>G	Cod	184.5
feature	Biunc	5Mb	1118498|63:G>A-257M	Cod	190.4
feature	Biunc	5Mb	3945492|34:G>T	Cod	190.4
feature	Biunc	5Mb	7171151|9:T>C-6M	Cod	190.4
feature	Biunc	5Mb	7168051|14:C>T	Cod	201.1
feature	Biunc	5Mb	1218077|21:A>G	Cod	202.11
feature	Biunc	5Mb	995871|16:T>A	Cod	202.11
feature	Biunc	5Mb	7171844|14:T>C	Cod	203.68
feature	Biunc	5Mb	7171846|26:A>G-25M	Cod	203.68
feature	Biunc	5Mb	7171845|22:C>T-125M	Cod	203.68
feature	Biunc	5Mb	5573143|13:C>T-245M	Cod	205.25
feature	Biunc	5Mb	5009207|14:A>C-6M	Cod	206.26
feature	Biunc	5Mb	1021367|7:T>A	Cod	208.57
feature	Biunc	5Mb	7164184|40:T>A-235M	Cod	210.89
feature	Biunc	5Mb	7171167|55:C>G-245M	Cod	215.05
feature	Biunc	5Mb	7170062|19:C>G-25M	Cod	217.64
feature	Biunc	5Mb	7172736|8:C>G-25M	Cod	219.79
feature	Biunc	5Mb	3029912|35:G>T	Cod	219.79
feature	Biunc	5Mb	7167212|16:A>G	Cod	219.79
feature	Biunc	5Mb	5004936|31:G>C-2U	Cod	220.69
feature	Biunc	5Mb	1143827|23:G>A-25M	Cod	225.49
feature	Biunc	5Mb	1091414|19:G>T	Cod	225.49
feature	Biunc	5Mb	7158928|50:C>G-256M	Cod	225.49
feature	Biunc	5Mb	7166993|10:G>A	Cod	225.49
feature	Biunc	5Mb	5011314|13:T>C-25M	Cod	225.49
feature	Biunc	5Ub-1	2258501|35:G>A-125U	Cod	2.58
feature	Biunc	5Ub-1	5980444|25:T>A-5U	Cod	2.92
feature	Biunc	5Ub-1	989817|11:T>G-25U	Cod	3.93
feature	Biunc	5Ub-1	6043046|27:G>A	Cod	3.93
feature	Biunc	5Ub-1	6022532|47:T>C-3M	Cod	5.95
feature	Biunc	5Ub-1	7168994|42:G>A	Cod	5.95
feature	Biunc	5Ub-1	6011783|27:G>A	Cod	5.95
feature	Biunc	5Ub-1	5985921|35:C>G-5U	Cod	5.95
feature	Biunc	5Ub-1	6026591|31:C>T	Cod	5.95
feature	Biunc	5Ub-1	1168249|11:C>T	Cod	5.95
feature	Biunc	5Ub-1	1666802|59:A>G-5U	Cod	5.95
feature	Biunc	5Ub-1	1000175|8:A>G	Cod	5.95
feature	Biunc	5Ub-1	7167071|19:G>C-5U	Cod	5.95
feature	Biunc	5Ub-1	987258|44:C>T-35U	Cod	5.95
feature	Biunc	5Ub-1	7163550|32:T>A	Cod	5.95
feature	Biunc	5Ub-1	7168698|65:C>T-5U	Cod	5.95
feature	Biunc	5Ub-1	5343425|10:C>T	Cod	5.95
feature	Biunc	5Ub-1	6045080|49:T>G-35U	Cod	5.95
feature	Biunc	5Ub-1	6047054|38:T>C-57U	Cod	5.95
feature	Biunc	5Ub-1	7170368|53:T>C	Cod	5.95
feature	Biunc	5Ub-1	995728|6:C>T-45U	Cod	5.95
feature	Biunc	5Ub-1	1245588|21:A>C-57U	Cod	5.95
feature	Biunc	5Ub-1	4002634|29:A>T	Cod	6.96
feature	Biunc	5Ub-1	7172704|28:T>C-5U	Cod	7.52
feature	Biunc	5Ub-1	7163896|5:C>G	Cod	7.52
feature	Biunc	5Ub-1	7173771|56:G>C-5U	Cod	9.42
feature	Biunc	5Ub-1	5979799|30:G>A-135U	Cod	10.77
feature	Biunc	5Ub-1	5363343|37:C>G-157U	Cod	11.67
feature	Biunc	5Ub-1	7166767|47:T>A	Cod	13.49
feature	Biunc	5Ub-1	7172310|16:G>T	Cod	16.31
feature	Biunc	5Ub-1	7164347|63:A>G	Cod	16.31
feature	Biunc	5Ub-1	1206583|29:G>C-567U	Cod	17.32
feature	Biunc	5Ub-1	2276318|9:C>T	Cod	17.76
feature	Biunc	5Ub-1	6045214|50:T>C	Cod	18.09
feature	Biunc	5Ub-1	7168637|47:A>C-15U	Cod	18.09
feature	Biunc	5Ub-1	6030592|16:G>A-5U	Cod	18.09
feature	Biunc	5Ub-1	7171219|18:A>C	Cod	18.43
feature	Biunc	5Ub-1	983145|45:G>A	Cod	18.87
feature	Biunc	5Ub-1	7171748|9:A>G-15U	Cod	19.09
feature	Biunc	5Ub-1	1133764|20:G>A-35U	Cod	19.31
feature	Biunc	5Ub-1	7169065|34:A>G-56U	Cod	19.64
feature	Biunc	5Ub-1	5984590|33:A>T-457U	Cod	20.42
feature	Biunc	5Ub-1	6036845|24:C>T	Cod	22.35
feature	Biunc	5Ub-1	996339|16:T>A-567U	Cod	24.28
feature	Biunc	5Ub-1	1006247|59:C>T-5U	Cod	24.61
feature	Biunc	5Ub-1	7171321|49:G>A	Cod	24.95
feature	Biunc	5Ub-1	7168635|26:T>C-5U	Cod	25.85
feature	Biunc	5Ub-1	6037366|51:A>G	Cod	26.75
feature	Biunc	5Ub-1	6047130|38:C>A	Cod	26.86
feature	Biunc	5Ub-1	4261922|11:C>A	Cod	27.19
feature	Biunc	5Ub-1	7164169|45:T>C	Cod	29.21
feature	Biunc	5Ub-1	4261408|28:G>A-35U	Cod	31.98
feature	Biunc	5Ub-1	7166802|63:T>C	Cod	34.72
feature	Biunc	5Ub-1	6026404|57:C>T	Cod	35.06
feature	Biunc	5Ub-1	3938509|12:C>T	Cod	35.39
feature	Biunc	5Ub-1	7173469|53:G>T-5U	Cod	48.13
feature	Biunc	5Ub-1	1165688|58:C>T-5U	Cod	51.4
feature	Biunc	5Ub-1	2329593|16:G>A	Cod	51.4
feature	Biunc	5Ub-1	7167705|16:A>G	Cod	51.4
feature	Biunc	5Ub-1	1014880|13:C>G	Cod	51.73
feature	Biunc	5Ub-1	7168618|34:C>T-357U	Cod	53.09
feature	Biunc	5Ub-1	1696982|22:G>A-35U	Cod	54.45
feature	Biunc	5Ub-1	7158257|15:G>T-5U	Cod	56.48
feature	Biunc	5Ub-1	7173019|16:C>T-357U	Cod	57.62
feature	Biunc	5Ub-1	1667027|60:C>G-5U	Cod	57.62
feature	Biunc	5Ub-1	6020293|14:G>C-257U	Cod	61.67
feature	Biunc	5Ub-1	6045434|28:G>T	Cod	63.79
feature	Biunc	5Ub-1	6026618|48:T>A-5U	Cod	63.79
feature	Biunc	5Ub-1	7169081|28:T>C	Cod	65.7
feature	Biunc	5Ub-1	4261472|41:G>C-56U	Cod	66.83
feature	Biunc	5Ub-1	3029090|8:C>G-45U	Cod	70.22
feature	Biunc	5Ub-1	1080966|28:G>A-145U	Cod	73.56
feature	Biunc	5Ub-1	3946216|32:G>A	Cod	81.48
feature	Biunc	5Ub-1	7170052|19:A>G-5U	Cod	81.48
feature	Biunc	5Ub-1	7157719|29:C>T	Cod	81.48
feature	Biunc	5Ub-1	7168761|56:C>A-157U	Cod	86.54
feature	Biunc	5Ub-1	7159645|39:C>T	Cod	87.33
feature	Biunc	5Ub-1	984858|35:G>T-35U	Cod	87.33
feature	Biunc	5Ub-1	1237589|28:C>T-35U	Cod	88.11
feature	Biunc	5Ub-1	1220405|19:C>A-4U	Cod	90.65
feature	Biunc	5Ub-1	7166943|29:G>C-35U	Cod	94.74
feature	Biunc	5Ub-1	1228479|6:A>G-5U	Cod	95.19
feature	Biunc	5Ub-1	1218676|18:A>G	Cod	95.64
feature	Biunc	5Ub-1	1218676|9:G>A	Cod	95.64
feature	Biunc	5Ub-1	1030395|44:C>G	Cod	95.86
feature	Biunc	5Ub-1	7170410|6:A>G-5U	Cod	98.59
feature	Biunc	5Ub-1	6046346|14:G>C-45U	Cod	100.43
feature	Biunc	5Ub-1	7164461|13:T>C-45U	Cod	103.51
feature	Biunc	5Ub-1	7170346|19:A>G	Cod	104.07
feature	Biunc	5Ub-1	1024971|11:G>A	Cod	111.38
feature	Biunc	5Ub-1	4004816|28:G>A	Cod	115.14
feature	Biunc	5Ub-1	5411602|26:A>C-5U	Cod	116.62
feature	Biunc	5Ub-1	6046293|15:A>G-15U	Cod	117.51
feature	Biunc	5Ub-1	7168513|10:C>T	Cod	118.63
feature	Biunc	5Ub-2	3028795|11:A>G	Cod	0
feature	Biunc	5Ub-2	5985525|33:G>A-5U	Cod	0.34
feature	Biunc	5Ub-2	6035612|6:G>A-57U	Cod	0.34
feature	Biunc	5Ub-2	6027422|36:A>C-35U	Cod	0.67
feature	Biunc	5Ub-2	6044902|64:C>G-45U	Cod	0.78
feature	Biunc	5Ub-2	1132199|18:G>A	Cod	0.89
feature	Biunc	5Ub-2	7171763|43:A>G	Cod	6.9
feature	Biunc	5Ub-2	6042771|29:G>C-457U	Cod	6.9
feature	Biunc	5Ub-2	7165768|18:G>T	Cod	7.94
feature	Biunc	5Ub-2	6047143|11:A>G-5U	Cod	9.8
feature	Biunc	5Ub-2	7173731|20:C>T-5U	Cod	13
feature	Biunc	5Ub-2	1071156|59:C>T-256U	Cod	20.27
feature	Biunc	5Ub-2	6019942|12:C>T	Cod	20.27
feature	Biunc	5Ub-2	6041423|39:G>A	Cod	28.95
feature	Biunc	5Ub-2	6027089|65:C>T-56U	Cod	34.71
feature	Biunc	5Ub-2	5988710|12:C>A	Cod	38.47
feature	Biunc	5Ub-2	6044209|45:T>A	Cod	38.47
feature	Biunc	5Ub-2	6021881|10:C>T-357U	Cod	40.76
feature	Biunc	5Ub-2	6026689|17:A>G-35U	Cod	47.49
feature	Biunc	5Ub-2	7159046|68:C>T-357U	Cod	48.85
feature	Biunc	5Ub-2	6018717|7:C>A	Cod	50.2
feature	Biunc	5Ub-2	7169938|12:A>G-356U	Cod	54.78
feature	Biunc	5Ub-2	6038160|11:C>G	Cod	55.45
feature	Biunc	5Ub-2	6040775|10:G>T-345U	Cod	55.45
feature	Biunc	5Ub-2	6047933|35:C>T	Cod	56.12
feature	Biunc	5Ub-2	7158103|66:G>A	Cod	56.23
feature	Biunc	5Ub-2	7173361|29:A>G	Cod	56.34
feature	Biunc	5Ub-2	1044675|42:G>A	Cod	59.23
feature	Biunc	5Ub-2	3953067|8:C>A-257U	Cod	62.09
feature	Biunc	5Ub-2	7168924|20:C>A	Cod	86.25
feature	Biunc	5Ub-2	7170788|10:A>C-135U	Cod	90.62
feature	Biunc	5Ub-2	1080555|40:T>C	Cod	94.84
feature	Biunc	5Ub-2	6036966|36:A>G-45U	Cod	94.84
feature	Biunc	5Ub-2	2242537|5:G>T-157U	Cod	95.17
feature	Biunc	5Ub-2	4409061|7:C>T	Cod	109.6
feature	Biunc	5Ub-2	1118824|48:A>G-56U	Cod	109.6
feature	Biunc	5Ub-2	1053607|30:G>A-45U	Cod	117.72
feature	Biunc	5Ub-2	7172709|49:C>G-5U	Cod	123.33
feature	Biunc	5Ub-2	1091337|18:T>C-357U	Cod	124.69
feature	Biunc	5Ub-2	4543925|23:G>A-457U	Cod	126.28
feature	Biunc	5Ub-2	7165675|19:C>T-56U	Cod	127.4
feature	Biunc	5Ub-2	6047313|40:G>C-567U	Cod	128.99
feature	Biunc	5Ub-2	7168988|41:A>C-35U	Cod	130.57
feature	Biunc	5Ub-2	5363717|16:G>C-357U	Cod	132.53
feature	Biunc	5Ub-2	5989898|19:C>T	Cod	134.49
feature	Biunc	5Ub-2	1024786|55:A>G	Cod	137.47
feature	Biunc	5Ub-2	3023977|14:C>T	Cod	138.03
feature	Biunc	5Ub-2	6046211|31:A>G-5U	Cod	138.03
feature	Biunc	6Mb	3945597|28:C>T-16M	Cod	2.27
feature	Biunc	6Mb	991209|24:G>C	Cod	4.06
feature	Biunc	6Mb	7164230|44:T>C	Cod	6.07
feature	Biunc	6Mb	6047208|41:A>T	Cod	12.01
feature	Biunc	6Mb	7168710|37:C>A	Cod	13.8
feature	Biunc	6Mb	2245473|14:G>A-67M	Cod	14.47
feature	Biunc	6Mb	1182851|26:C>A-6M	Cod	23.67
feature	Biunc	6Mb	1103094|17:G>C	Cod	30.25
feature	Biunc	6Mb	1009567|41:G>C-6M	Cod	34.44
feature	Biunc	6Mb	990843|31:A>G	Cod	34.44
feature	Biunc	6Mb	6046233|26:C>T-36M	Cod	34.44
feature	Biunc	6Mb	7171871|29:T>G-6M	Cod	34.44
feature	Biunc	6Mb	7171866|41:T>C-36M	Cod	34.44
feature	Biunc	6Mb	4262744|29:C>T	Cod	36.39
feature	Biunc	6Mb	7168593|65:A>G	Cod	40.35
feature	Biunc	6Mb	1012529|35:C>G-67M	Cod	40.35
feature	Biunc	6Mb	7171427|14:A>G-36M	Cod	44.37
feature	Biunc	6Mb	7169159|29:C>T	Cod	45.71
feature	Biunc	6Mb	2268488|8:T>C	Cod	48.87
feature	Biunc	6Mb	986941|16:C>T-36M	Cod	52.48
feature	Biunc	6Mb	7172594|13:G>C-6M	Cod	52.48
feature	Biunc	6Mb	7167078|6:T>C-36M	Cod	56.47
feature	Biunc	6Mb	7163869|16:C>T	Cod	56.47
feature	Biunc	6Mb	990353|24:A>T-67M	Cod	59.79
feature	Biunc	6Mb	7169000|42:C>T	Cod	60.46
feature	Biunc	6Mb	7172812|35:A>C	Cod	61.13
feature	Biunc	6Mb	1697288|11:G>T	Cod	62.8
feature	Biunc	6Mb	7168700|48:G>C-6M	Cod	63.13
feature	Biunc	6Mb	7172759|31:G>C-36M	Cod	63.58
feature	Biunc	6Mb	7168784|25:C>T-136M	Cod	63.58
feature	Biunc	6Mb	1124273|46:G>A	Cod	64.02
feature	Biunc	6Mb	3022852|26:C>A-167M	Cod	65.84
feature	Biunc	6Mb	7168670|23:G>A-36M	Cod	65.84
feature	Biunc	6Mb	7166488|25:G>C-256M	Cod	68.55
feature	Biunc	6Mb	7172886|30:C>T	Cod	72.72
feature	Biunc	6Mb	3952496|5:G>A	Cod	72.72
feature	Biunc	6Mb	7172058|16:C>A-26M	Cod	72.72
feature	Biunc	6Mb	7172317|7:T>C	Cod	72.72
feature	Biunc	6Mb	2241907|48:G>A-236M	Cod	73.05
feature	Biunc	6Mb	7163265|62:A>C-6M	Cod	73.39
feature	Biunc	6Mb	3953676|12:G>T	Cod	73.39
feature	Biunc	6Mb	7171260|35:A>G-346M	Cod	73.39
feature	Biunc	6Mb	7166851|20:C>G	Cod	73.39
feature	Biunc	6Mb	7172543|8:A>G	Cod	73.39
feature	Biunc	6Mb	1132926|40:C>A-236M	Cod	73.39
feature	Biunc	6Mb	7173470|23:A>T-56M	Cod	73.39
feature	Biunc	6Mb	7171853|13:G>C	Cod	73.39
feature	Biunc	6Mb	1022055|14:G>T-56M	Cod	73.39
feature	Biunc	6Mb	7157901|51:C>T-6M	Cod	73.39
feature	Biunc	6Mb	3028057|16:T>G	Cod	73.39
feature	Biunc	6Mb	7173728|40:G>A	Cod	73.39
feature	Biunc	6Mb	7157756|48:T>A	Cod	73.39
feature	Biunc	6Mb	7168936|28:A>G-6M	Cod	73.39
feature	Biunc	6Mb	1053835|14:C>T	Cod	74.62
feature	Biunc	6Mb	7159384|14:T>C-6M	Cod	74.62
feature	Biunc	6Mb	7171068|53:A>G-16M	Cod	75.52
feature	Biunc	6Mb	7170291|11:A>G-567M	Cod	75.86
feature	Biunc	6Mb	7163936|44:G>A-6M	Cod	75.86
feature	Biunc	6Mb	7158567|22:C>T-26M	Cod	75.86
feature	Biunc	6Mb	7166834|65:A>T-356M	Cod	75.86
feature	Biunc	6Mb	7163931|27:A>C-6M	Cod	77.32
feature	Biunc	6Mb	3571162|16:A>T-26M	Cod	77.32
feature	Biunc	6Mb	7170992|8:T>A-36M	Cod	77.32
feature	Biunc	6Mb	993745|11:C>T-167M	Cod	77.32
feature	Biunc	6Mb	1100326|20:T>C-6M	Cod	77.32
feature	Biunc	6Mb	7171285|10:G>C-36M	Cod	78.44
feature	Biunc	6Mb	989034|23:G>A	Cod	78.66
feature	Biunc	6Mb	7163266|31:T>C-126M	Cod	78.66
feature	Biunc	6Mb	1865366|9:G>C-36M	Cod	78.66
feature	Biunc	6Mb	7159488|21:G>A-236M	Cod	78.88
feature	Biunc	6Mb	1122179|58:C>G-26M	Cod	79.1
feature	Biunc	6Mb	994256|38:C>T-36M	Cod	79.77
feature	Biunc	6Mb	7166837|39:G>C	Cod	79.77
feature	Biunc	6Mb	1110062|59:A>T-46M	Cod	79.77
feature	Biunc	6Mb	7159819|23:A>G-6M	Cod	79.77
feature	Biunc	6Mb	7162130|17:T>C-6M	Cod	79.77
feature	Biunc	6Mb	7163492|36:G>A	Cod	79.77
feature	Biunc	6Mb	6012340|38:C>T-236M	Cod	80.44
feature	Biunc	6Mb	2251569|54:A>G	Cod	81.23
feature	Biunc	6Mb	4404927|17:G>A-236M	Cod	85.95
feature	Biunc	6Mb	7170283|32:C>G-6M	Cod	85.95
feature	Biunc	6Mb	7163673|22:A>G-236M	Cod	85.95
feature	Biunc	6Mb	7170173|49:T>G	Cod	85.95
feature	Biunc	6Mb	7157744|29:G>A	Cod	85.95
feature	Biunc	6Mb	4002529|17:G>C-36M	Cod	85.95
feature	Biunc	6Mb	1023849|8:A>G-36M	Cod	89.95
feature	Biunc	6Mb	4006110|7:G>C-6M	Cod	90.4
feature	Biunc	6Mb	7165225|10:C>A-36M	Cod	90.4
feature	Biunc	6Mb	7160465|8:A>G-6M	Cod	90.4
feature	Biunc	6Mb	3948768|24:A>G-6M	Cod	92.64
feature	Biunc	6Mb	1181960|13:G>C-2U	Cod	93.31
feature	Biunc	6Mb	3024539|27:G>A	Cod	94.54
feature	Biunc	6Mb	7165966|31:A>C-367M	Cod	95.1
feature	Biunc	6Mb	7161028|39:C>T-6M	Cod	95.32
feature	Biunc	6Mb	7163705|51:A>G-356M	Cod	95.32
feature	Biunc	6Mb	7172392|11:C>G-6M	Cod	95.32
feature	Biunc	6Mb	7158787|35:A>T-36M	Cod	96.55
feature	Biunc	6Mb	7172166|10:G>A-6M	Cod	96.55
feature	Biunc	6Mb	7168092|28:G>C-6M	Cod	105.8
feature	Biunc	6Mb	7169324|32:C>G-367M	Cod	106.69
feature	Biunc	6Mb	3938769|63:C>T-6M	Cod	109.17
feature	Biunc	6Mb	7173129|27:A>G	Cod	109.84
feature	Biunc	6Mb	1066193|68:G>C	Cod	110.51
feature	Biunc	6Mb	4009093|15:C>T	Cod	112.91
feature	Biunc	6Mb	7172799|50:T>C-2U	Cod	115.33
feature	Biunc	6Mb	7170606|50:C>G-6M	Cod	116.12
feature	Biunc	6Mb	7173897|46:C>G-6M	Cod	116.12
feature	Biunc	6Mb	7163842|36:G>A	Cod	116.12
feature	Biunc	6Mb	1096178|64:C>T	Cod	116.12
feature	Biunc	6Mb	1220832|22:A>G	Cod	116.12
feature	Biunc	6Mb	3941709|29:G>C	Cod	116.91
feature	Biunc	6Mb	7164438|47:C>G	Cod	119.33
feature	Biunc	6Mb	7172353|38:T>C	Cod	121.77
feature	Biunc	6Mb	2243164|24:G>A-6M	Cod	125.14
feature	Biunc	6Mb	7164043|58:A>G	Cod	130.15
feature	Biunc	6Mb	7171893|37:T>C	Cod	131.28
feature	Biunc	6Mb	7165345|23:G>C-6M	Cod	131.28
feature	Biunc	6Mb	3027208|12:G>C	Cod	131.28
feature	Biunc	6Mb	7173164|37:T>C	Cod	131.28
feature	Biunc	6Mb	2243750|49:C>G-56M	Cod	134.93
feature	Biunc	6Mb	2253216|20:C>G-36M	Cod	137.47
feature	Biunc	6Mb	2253216|16:T>C-36M	Cod	139.32
feature	Biunc	6Mb	3025487|20:T>C-16M	Cod	142.09
feature	Biunc	6Mb	7164311|17:C>T	Cod	143.57
feature	Biunc	6Mb	7168164|5:G>T	Cod	144.14
feature	Biunc	6Mb	7173629|10:A>G	Cod	146.64
feature	Biunc	6Mb	1021431|37:C>A	Cod	147.32
feature	Biunc	6Mb	3944102|13:C>G-367M	Cod	148.81
feature	Biunc	6Ub-1	5980617|24:C>T-6U	Cod	0.33
feature	Biunc	6Ub-1	6029963|35:G>T-16U	Cod	0.33
feature	Biunc	6Ub-1	7164192|41:A>C	Cod	1
feature	Biunc	6Ub-1	7169037|6:A>C-16U	Cod	1
feature	Biunc	6Ub-1	1084407|37:C>G-6U	Cod	1
feature	Biunc	6Ub-1	6046801|27:G>A	Cod	1
feature	Biunc	6Ub-1	1106244|29:A>G	Cod	2.13
feature	Biunc	6Ub-1	7171808|17:C>T-36U	Cod	2.13
feature	Biunc	6Ub-1	3022564|27:G>A	Cod	3.61
feature	Biunc	6Ub-1	7170737|9:T>G	Cod	4.29
feature	Biunc	6Ub-1	4993696|21:A>G-246U	Cod	6.22
feature	Biunc	6Ub-1	4535780|24:C>T	Cod	13.31
feature	Biunc	6Ub-1	7163484|54:G>A	Cod	13.42
feature	Biunc	6Ub-1	5989618|31:G>A	Cod	14.45
feature	Biunc	6Ub-1	7159480|42:T>A-16U	Cod	16.49
feature	Biunc	6Ub-1	5979847|12:G>C	Cod	16.49
feature	Biunc	6Ub-1	7173063|60:C>A-136U	Cod	16.49
feature	Biunc	6Ub-1	3944157|7:G>C	Cod	17.5
feature	Biunc	6Ub-1	2256019|57:G>T-16U	Cod	18.17
feature	Biunc	6Ub-1	6044955|28:G>A	Cod	18.17
feature	Biunc	6Ub-1	6017548|18:C>A	Cod	19.98
feature	Biunc	6Ub-1	6049657|40:G>A	Cod	23.15
feature	Biunc	6Ub-1	1051500|9:C>T-146U	Cod	25.56
feature	Biunc	6Ub-1	7167011|22:A>G	Cod	39.3
feature	Biunc	6Ub-1	7157853|30:C>G	Cod	42.46
feature	Biunc	6Ub-1	3946032|9:C>A-136U	Cod	43.81
feature	Biunc	6Ub-1	5981985|11:G>C-16U	Cod	45.17
feature	Biunc	6Ub-1	1130803|50:G>C-6U	Cod	45.17
feature	Biunc	6Ub-1	1863286|20:G>A-16U	Cod	46.52
feature	Biunc	6Ub-1	976871|31:A>G	Cod	53.4
feature	Biunc	6Ub-1	7165004|30:T>C	Cod	54.9
feature	Biunc	6Ub-1	7165085|9:C>G	Cod	65.81
feature	Biunc	6Ub-1	3939843|17:G>C-16U	Cod	66.6
feature	Biunc	6Ub-1	1223663|14:G>C-6U	Cod	66.6
feature	Biunc	6Ub-1	6027606|45:G>A-16U	Cod	77.14
feature	Biunc	6Ub-1	1025833|9:G>A-36U	Cod	81.02
feature	Biunc	6Ub-1	5986235|20:G>A-16U	Cod	81.02
feature	Biunc	6Ub-1	7172772|13:A>G-136U	Cod	81.02
feature	Biunc	6Ub-1	7166854|33:A>T-67U	Cod	81.02
feature	Biunc	6Ub-1	5368351|32:G>C	Cod	85.18
feature	Biunc	6Ub-1	7171187|21:A>T-16U	Cod	85.18
feature	Biunc	6Ub-1	6043678|56:G>T-136U	Cod	85.18
feature	Biunc	6Ub-1	5984962|17:C>T-16U	Cod	87.32
feature	Biunc	6Ub-1	7165358|19:G>T	Cod	87.32
feature	Biunc	6Ub-1	5347023|16:G>A-6U	Cod	90.74
feature	Biunc	6Ub-1	7165716|48:G>C	Cod	90.74
feature	Biunc	6Ub-1	5980966|62:G>A-6U	Cod	94.96
feature	Biunc	6Ub-1	1390111|62:C>A-136U	Cod	94.96
feature	Biunc	6Ub-1	7170098|44:T>C-16U	Cod	94.96
feature	Biunc	6Ub-1	5982962|8:A>T-6U	Cod	99.18
feature	Biunc	6Ub-1	7159828|22:C>T-136U	Cod	101.52
feature	Biunc	6Ub-1	7173428|12:C>A	Cod	101.52
feature	Biunc	6Ub-1	1055508|14:T>C	Cod	101.52
feature	Biunc	6Ub-1	7171842|68:G>T	Cod	101.52
feature	Biunc	6Ub-1	7170152|13:A>C-16U	Cod	103.85
feature	Biunc	6Ub-1	1003777|5:C>A	Cod	106.82
feature	Biunc	6Ub-1	1229724|7:G>A-136U	Cod	117.68
feature	Biunc	6Ub-1	6045651|30:T>G	Cod	119.03
feature	Biunc	6Ub-1	7167243|15:T>G	Cod	123.82
feature	Biunc	6Ub-1	3958313|15:G>A	Cod	128.43
feature	Biunc	6Ub-1	7171920|20:G>C	Cod	132.09
feature	Biunc	6Ub-1	7171134|10:T>C	Cod	135.07
feature	Biunc	6Ub-1	6047206|13:G>T-136U	Cod	136.19
feature	Biunc	6Ub-1	1238727|41:C>G	Cod	141
feature	Biunc	6Ub-1	6049691|35:C>G	Cod	143.06
feature	Biunc	6Ub-1	6041804|26:G>A-136U	Cod	145.67
feature	Biunc	6Ub-1	6049572|20:T>C	Cod	157.55
feature	Biunc	6Ub-1	7167046|68:A>G-16U	Cod	159.97
feature	Biunc	6Ub-1	6049040|44:C>T	Cod	162.37
feature	Biunc	6Ub-1	7157841|66:A>C	Cod	163.49
feature	Biunc	6Ub-2	5986966|19:G>C	Cod	0
feature	Biunc	6Ub-2	7164271|37:T>C-136U	Cod	1.13
feature	Biunc	6Ub-2	1183495|53:G>T	Cod	2.25
feature	Biunc	6Ub-2	6029823|22:A>G-16U	Cod	12.81
feature	Biunc	6Ub-2	7172397|6:A>C	Cod	13.03
feature	Biunc	6Ub-2	6049878|20:T>C	Cod	16.37
feature	Biunc	6Ub-2	1018112|17:G>A	Cod	16.71
feature	Biunc	6Ub-2	6014746|40:T>G-167U	Cod	17.99
feature	Biunc	6Ub-2	1259720|18:C>T-136U	Cod	17.99
feature	Biunc	6Ub-2	5983834|24:T>C	Cod	17.99
feature	Biunc	6Ub-2	6043887|38:C>A	Cod	20.75
feature	Biunc	6Ub-2	1243705|21:A>G	Cod	22.25
feature	Biunc	6Ub-2	5978747|19:A>C	Cod	27.3
feature	Biunc	6Ub-2	6047724|49:T>C-136U	Cod	38.79
feature	Biunc	6Ub-2	1229082|53:G>C	Cod	38.79
feature	Biunc	6Ub-2	6043277|62:A>G-136U	Cod	38.79
feature	Biunc	6Ub-2	7172802|18:G>T	Cod	38.79
feature	Biunc	6Ub-2	7172801|8:T>A	Cod	38.79
feature	Biunc	6Ub-2	7167118|23:A>T-136U	Cod	45.82
feature	Biunc	6Ub-2	2300864|25:A>G	Cod	48.68
feature	Biunc	6Ub-2	1114040|62:G>C-167U	Cod	48.68
feature	Biunc	6Ub-2	6019125|19:G>A	Cod	56.23
feature	Biunc	6Ub-2	7166835|64:C>T	Cod	56.57
feature	Biunc	6Ub-2	5331845|9:T>C-16U	Cod	63.05
feature	Biunc	6Ub-2	7168599|31:G>T	Cod	64.66
feature	Biunc	6Ub-2	7168696|8:T>C	Cod	81.18
feature	Biunc	6Ub-2	7172834|60:A>G-6U	Cod	81.18
feature	Biunc	6Ub-2	5988446|58:G>T	Cod	81.18
feature	Biunc	6Ub-2	6041801|32:A>G	Cod	81.4
feature	Biunc	6Ub-2	6018580|20:G>A	Cod	81.51
feature	Biunc	6Ub-2	7173349|29:C>G	Cod	82.06
feature	Biunc	6Ub-2	3957520|7:T>C	Cod	108.71
feature	Biunc	6Ub-2	1251807|26:G>T	Cod	110.33
feature	Biunc	6Ub-2	1216455|33:C>T	Cod	112.51
feature	Biunc	6Ub-2	2267244|37:C>A-16U	Cod	112.62
feature	Biunc	6Ub-2	1096524|21:C>A	Cod	118.06
feature	Biunc	6Ub-2	7170404|52:T>C	Cod	118.06
feature	Biunc	6Ub-2	6048627|8:C>G	Cod	123.33
feature	Biunc	6Ub-2	7170327|12:T>C-16U	Cod	126.6
feature	Biunc	6Ub-2	6042912|14:A>G-136U	Cod	131.29
feature	Biunc	6Ub-2	1262927|62:C>G-6U	Cod	132.76
feature	Biunc	6Ub-2	1124909|14:C>T	Cod	134.12
feature	Biunc	6Ub-2	5331383|43:C>A	Cod	134.12
feature	Biunc	6Ub-2	3021759|23:T>C	Cod	136.6
feature	Biunc	6Ub-2	1127926|29:C>A	Cod	137.73
feature	Biunc	6Ub-2	1124141|37:T>C	Cod	141.36
feature	Biunc	6Ub-2	7164005|32:A>C	Cod	141.93
feature	Biunc	6Ub-2	7171353|29:A>G	Cod	142.49
feature	Biunc	6Ub-2	7171117|41:A>G	Cod	146.15
feature	Biunc	6Ub-2	7172774|30:T>C	Cod	146.15
feature	Biunc	6Ub-2	1133005|19:T>C-16U	Cod	146.15
feature	Biunc	6Ub-2	3955117|11:T>C	Cod	146.15
feature	Biunc	6Ub-2	7171623|10:G>A	Cod	146.15
feature	Biunc	6Ub-2	1663833|58:G>A	Cod	156.54
feature	Biunc	6Ub-2	7158308|42:G>T	Cod	157.1
feature	Biunc	6Ub-2	7158196|39:T>C-16U	Cod	157.1
feature	Biunc	6Ub-2	7168846|5:C>T	Cod	161.72
feature	Biunc	6Ub-2	7169497|45:C>G-16U	Cod	161.72
feature	Biunc	6Ub-2	7166885|8:T>C-3M	Cod	165.72
feature	Biunc	6Ub-2	5980150|5:A>G	Cod	169.79
feature	Biunc	6Ub-2	6018496|12:C>T	Cod	171.84
feature	Biunc	6Ub-2	7171365|5:G>A-6U	Cod	171.84
feature	Biunc	6Ub-2	1095289|39:A>G	Cod	171.84
feature	Biunc	6Ub-2	6014313|7:G>A-16U	Cod	173.89
feature	Biunc	6Ub-2	4003715|38:C>T-167U	Cod	175.12
feature	Biunc	6Ub-2	7168958|37:C>T-167U	Cod	175.12
feature	Biunc	6Ub-2	7170637|15:T>C	Cod	176.13
feature	Biunc	6Ub-2	5000974|31:T>C-146U	Cod	186.61
feature	Biunc	7Mb	7172060|55:T>G-57M	Cod	0
feature	Biunc	7Mb	7169857|31:G>C	Cod	4.98
feature	Biunc	7Mb	7172006|20:C>T	Cod	5.99
feature	Biunc	7Mb	7173625|35:A>C-7M	Cod	7
feature	Biunc	7Mb	7173626|34:T>C	Cod	10.1
feature	Biunc	7Mb	2241804|41:G>A	Cod	34.36
feature	Biunc	7Mb	2254607|34:C>T-37M	Cod	34.47
feature	Biunc	7Mb	1107278|58:T>C	Cod	34.47
feature	Biunc	7Mb	1110903|17:G>A	Cod	34.47
feature	Biunc	7Mb	3022742|5:C>T-14M	Cod	34.47
feature	Biunc	7Mb	7173620|8:T>C	Cod	34.47
feature	Biunc	7Mb	2245443|30:G>A-257M	Cod	34.47
feature	Biunc	7Mb	1024610|22:G>T	Cod	34.47
feature	Biunc	7Mb	7162368|27:A>G	Cod	34.47
feature	Biunc	7Mb	1019643|9:G>A-357M	Cod	34.47
feature	Biunc	7Mb	1130842|23:T>C-567U	Cod	34.47
feature	Biunc	7Mb	7159531|64:G>A	Cod	34.47
feature	Biunc	7Mb	1694916|41:C>T	Cod	34.47
feature	Biunc	7Mb	6045211|37:A>C	Cod	34.47
feature	Biunc	7Mb	2335137|40:C>T	Cod	34.47
feature	Biunc	7Mb	7169058|41:G>A-7M	Cod	34.47
feature	Biunc	7Mb	7173682|33:T>C-567U	Cod	34.47
feature	Biunc	7Mb	7171107|13:C>T	Cod	34.47
feature	Biunc	7Mb	2281414|12:A>T	Cod	34.58
feature	Biunc	7Mb	7165937|10:C>G	Cod	34.58
feature	Biunc	7Mb	1748951|44:T>C-17M	Cod	35.25
feature	Biunc	7Mb	7157822|24:C>A	Cod	35.25
feature	Biunc	7Mb	988123|18:A>C	Cod	35.25
feature	Biunc	7Mb	7168147|39:G>C	Cod	35.25
feature	Biunc	7Mb	1018524|18:C>T-357M	Cod	35.25
feature	Biunc	7Mb	7172336|19:C>T-6M	Cod	35.25
feature	Biunc	7Mb	7163559|52:G>A	Cod	35.25
feature	Biunc	7Mb	7163513|22:A>G	Cod	35.25
feature	Biunc	7Mb	7172363|30:G>A-357M	Cod	35.25
feature	Biunc	7Mb	1233320|33:A>C	Cod	35.25
feature	Biunc	7Mb	7158663|60:T>C	Cod	35.25
feature	Biunc	7Mb	7167858|5:T>C	Cod	35.25
feature	Biunc	7Mb	1079372|16:T>C	Cod	35.25
feature	Biunc	7Mb	1099957|8:G>T	Cod	35.25
feature	Biunc	7Mb	3027187|20:A>G	Cod	35.25
feature	Biunc	7Mb	7171092|17:T>C-27M	Cod	35.25
feature	Biunc	7Mb	7158315|10:C>T	Cod	35.25
feature	Biunc	7Mb	7172743|10:A>G	Cod	35.25
feature	Biunc	7Mb	7171038|13:C>T	Cod	35.25
feature	Biunc	7Mb	7172743|5:C>G	Cod	35.25
feature	Biunc	7Mb	1176954|60:T>G-137M	Cod	35.25
feature	Biunc	7Mb	1202873|13:A>G-357M	Cod	35.25
feature	Biunc	7Mb	1091268|13:C>T	Cod	35.25
feature	Biunc	7Mb	3027793|24:A>G	Cod	35.25
feature	Biunc	7Mb	7161851|11:A>G	Cod	35.25
feature	Biunc	7Mb	978335|10:A>C	Cod	35.25
feature	Biunc	7Mb	7168640|8:G>A-7M	Cod	36.37
feature	Biunc	7Mb	7166859|27:T>C-37M	Cod	36.37
feature	Biunc	7Mb	988952|56:C>T	Cod	36.37
feature	Biunc	7Mb	7163329|7:T>C-256M	Cod	36.37
feature	Biunc	7Mb	2262799|30:G>C	Cod	36.37
feature	Biunc	7Mb	7167039|49:C>T	Cod	36.37
feature	Biunc	7Mb	1026052|14:A>G	Cod	36.37
feature	Biunc	7Mb	1236107|36:T>C	Cod	36.37
feature	Biunc	7Mb	7165162|6:C>T	Cod	36.37
feature	Biunc	7Mb	1130439|39:C>T-57M	Cod	36.37
feature	Biunc	7Mb	7167123|16:G>A-237M	Cod	36.37
feature	Biunc	7Mb	7171812|42:T>C-37M	Cod	36.37
feature	Biunc	7Mb	7173341|26:A>G-57M	Cod	36.37
feature	Biunc	7Mb	7169008|33:A>G-2M	Cod	36.37
feature	Biunc	7Mb	2245527|61:C>T-7M	Cod	36.37
feature	Biunc	7Mb	981676|25:C>T	Cod	36.37
feature	Biunc	7Mb	7164343|41:G>A	Cod	36.37
feature	Biunc	7Mb	7168268|30:C>T	Cod	36.37
feature	Biunc	7Mb	7166616|32:C>T	Cod	36.37
feature	Biunc	7Mb	1105546|61:G>T-47M	Cod	36.37
feature	Biunc	7Mb	7166963|49:C>T	Cod	36.37
feature	Biunc	7Mb	2244041|10:G>T	Cod	36.37
feature	Biunc	7Mb	1100863|13:A>C	Cod	36.37
feature	Biunc	7Mb	2254157|43:T>C	Cod	36.37
feature	Biunc	7Mb	7159015|38:A>G-37M	Cod	36.37
feature	Biunc	7Mb	3025795|10:G>C	Cod	36.37
feature	Biunc	7Mb	1753206|26:A>G-7M	Cod	36.37
feature	Biunc	7Mb	4262284|9:C>T	Cod	36.37
feature	Biunc	7Mb	1111834|29:C>T	Cod	36.37
feature	Biunc	7Mb	5580476|13:C>T	Cod	36.37
feature	Biunc	7Mb	7163691|30:T>C-137M	Cod	36.37
feature	Biunc	7Mb	4910101|16:C>T-357M	Cod	36.37
feature	Biunc	7Mb	7163511|51:C>T	Cod	36.37
feature	Biunc	7Mb	7164493|29:G>T-37M	Cod	36.37
feature	Biunc	7Mb	1021031|26:C>T-37M	Cod	36.37
feature	Biunc	7Mb	1214567|43:G>T-157M	Cod	36.37
feature	Biunc	7Mb	1053216|6:A>G	Cod	36.37
feature	Biunc	7Mb	7173987|11:A>T	Cod	36.37
feature	Biunc	7Mb	6020605|16:G>A	Cod	36.37
feature	Biunc	7Mb	7171213|15:G>C-237M	Cod	36.37
feature	Biunc	7Mb	1145044|38:G>C	Cod	36.37
feature	Biunc	7Mb	7172671|31:T>C	Cod	36.37
feature	Biunc	7Mb	1361180|65:C>T-17M	Cod	36.37
feature	Biunc	7Mb	1089331|8:A>G	Cod	36.37
feature	Biunc	7Mb	3958834|35:T>C-357M	Cod	36.37
feature	Biunc	7Mb	7163794|9:A>C	Cod	36.37
feature	Biunc	7Mb	2267173|67:G>C-357M	Cod	36.37
feature	Biunc	7Mb	7164119|7:A>G	Cod	36.37
feature	Biunc	7Mb	3026968|14:T>G	Cod	36.37
feature	Biunc	7Mb	7171915|63:G>A-37M	Cod	36.37
feature	Biunc	7Mb	1080698|13:G>A	Cod	36.37
feature	Biunc	7Mb	1093333|19:A>G-357M	Cod	36.37
feature	Biunc	7Mb	7166706|67:G>A-37M	Cod	36.37
feature	Biunc	7Mb	4009193|10:A>C	Cod	36.37
feature	Biunc	7Mb	7170264|8:C>G	Cod	36.37
feature	Biunc	7Mb	1245969|24:C>G-357M	Cod	36.37
feature	Biunc	7Mb	6038952|19:G>A	Cod	36.37
feature	Biunc	7Mb	1134068|61:C>T-47M	Cod	36.37
feature	Biunc	7Mb	1107807|37:G>A-357M	Cod	36.37
feature	Biunc	7Mb	5971470|37:A>G-37M	Cod	36.37
feature	Biunc	7Mb	1007200|35:C>T	Cod	36.37
feature	Biunc	7Mb	7172706|12:A>G-7M	Cod	38.39
feature	Biunc	7Mb	2245924|8:C>T	Cod	38.39
feature	Biunc	7Mb	1127772|34:C>T	Cod	39.29
feature	Biunc	7Mb	7172940|13:G>A-27M	Cod	39.96
feature	Biunc	7Mb	7159764|43:C>A-357M	Cod	40.75
feature	Biunc	7Mb	5361246|10:G>C-137M	Cod	41.54
feature	Biunc	7Mb	3020466|18:A>T	Cod	42.66
feature	Biunc	7Mb	7173248|31:T>C	Cod	43.78
feature	Biunc	7Mb	7172230|31:T>G	Cod	44.91
feature	Biunc	7Mb	2242754|24:C>T	Cod	49.34
feature	Biunc	7Mb	7161332|43:A>G	Cod	49.34
feature	Biunc	7Mb	7171897|58:G>A-357M	Cod	54.29
feature	Biunc	7Mb	7168630|9:G>A	Cod	54.29
feature	Biunc	7Mb	1093097|27:C>G	Cod	58.3
feature	Biunc	7Mb	5372447|6:C>A	Cod	64.31
feature	Biunc	7Mb	1705438|65:T>C-57M	Cod	64.53
feature	Biunc	7Mb	7173923|50:G>C	Cod	64.53
feature	Biunc	7Mb	1063482|19:C>T-357M	Cod	64.75
feature	Biunc	7Mb	7172208|10:A>C	Cod	66.68
feature	Biunc	7Mb	7172941|19:A>G-27M	Cod	66.68
feature	Biunc	7Mb	1132264|14:G>A	Cod	76.97
feature	Biunc	7Mb	3937231|42:G>A	Cod	77.76
feature	Biunc	7Mb	1065454|23:A>T	Cod	77.76
feature	Biunc	7Mb	1133351|14:G>A	Cod	77.76
feature	Biunc	7Mb	1066528|14:G>A	Cod	77.76
feature	Biunc	7Mb	7170048|6:A>C-37M	Cod	77.76
feature	Biunc	7Mb	7158179|13:C>G-357M	Cod	77.76
feature	Biunc	7Mb	2257367|25:C>G	Cod	80.47
feature	Biunc	7Mb	7170709|8:T>C-237M	Cod	80.47
feature	Biunc	7Mb	7173732|23:T>C	Cod	90.07
feature	Biunc	7Mb	3953256|6:T>C	Cod	90.63
feature	Biunc	7Mb	5581053|10:T>C	Cod	90.63
feature	Biunc	7Mb	7164404|37:C>G-357M	Cod	92.31
feature	Biunc	7Mb	7173784|13:C>G	Cod	92.64
feature	Biunc	7Mb	6034774|19:C>T	Cod	92.64
feature	Biunc	7Mb	1216830|28:C>G	Cod	92.98
feature	Biunc	7Mb	7171953|28:C>A-357M	Cod	100.91
feature	Biunc	7Mb	1141395|20:C>G-7M	Cod	100.91
feature	Biunc	7Mb	7170078|18:T>C-6M	Cod	100.91
feature	Biunc	7Mb	1043226|13:T>A	Cod	100.91
feature	Biunc	7Mb	1863576|57:G>A	Cod	103.44
feature	Biunc	7Mb	7162257|11:G>T	Cod	103.66
feature	Biunc	7Mb	7171122|5:T>C	Cod	103.88
feature	Biunc	7Mb	7159368|13:A>G	Cod	105.35
feature	Biunc	7Mb	7174048|15:C>T	Cod	106.83
feature	Biunc	7Mb	7174049|11:A>G-237M	Cod	107.5
feature	Biunc	7Mb	7174006|8:G>A	Cod	111.81
feature	Biunc	7Mb	1018112|68:T>G	Cod	112.03
feature	Biunc	7Mb	1126801|46:G>C	Cod	115.43
feature	Biunc	7Mb	2250411|26:G>C	Cod	116.9
feature	Biunc	7Mb	7169637|31:T>G-3M	Cod	123.82
feature	Biunc	7Mb	7166754|50:C>T	Cod	125.39
feature	Biunc	7Mb	1218066|19:C>G	Cod	125.39
feature	Biunc	7Ub	3022365|15:T>C	Cod	0
feature	Biunc	7Ub	982544|15:C>T-157U	Cod	0.56
feature	Biunc	7Ub	1095309|16:G>C	Cod	2.01
feature	Biunc	7Ub	7168933|34:G>A-2M	Cod	8.57
feature	Biunc	7Ub	6027288|29:T>C	Cod	9.35
feature	Biunc	7Ub	1129156|41:G>A-7U	Cod	10.14
feature	Biunc	7Ub	7169033|19:T>C-7U	Cod	10.7
feature	Biunc	7Ub	6049223|18:A>C	Cod	13.06
feature	Biunc	7Ub	7172778|30:A>G	Cod	13.5
feature	Biunc	7Ub	1242990|28:G>C	Cod	14.17
feature	Biunc	7Ub	7166651|50:T>G-7U	Cod	14.39
feature	Biunc	7Ub	2255934|20:G>A	Cod	22.68
feature	Biunc	7Ub	6044809|55:A>T	Cod	26.32
feature	Biunc	7Ub	7165536|26:C>G	Cod	32.17
feature	Biunc	7Ub	7168494|13:G>A-7U	Cod	32.73
feature	Biunc	7Ub	7171005|31:T>G	Cod	36.62
feature	Biunc	7Ub	6041714|36:C>T	Cod	38.22
feature	Biunc	7Ub	1023480|9:G>A-157U	Cod	39.81
feature	Biunc	7Ub	7173206|45:T>C	Cod	40.82
feature	Biunc	7Ub	7172721|52:A>G-57U	Cod	41.84
feature	Biunc	7Ub	7164721|40:A>G	Cod	45.98
feature	Biunc	7Ub	7172084|27:G>C	Cod	56.88
feature	Biunc	7Ub	1050007|13:C>T	Cod	57.22
feature	Biunc	7Ub	7170317|7:T>G-57U	Cod	59.97
feature	Biunc	7Ub	2242751|52:C>T-2M	Cod	77.24
feature	Biunc	7Ub	6045778|13:A>C	Cod	96.66
feature	Biunc	7Ub	5989258|40:G>C	Cod	111.46
feature	Biunc	7Ub	6040652|13:C>T	Cod	127.91
feature	Biunc	7Ub	7170384|32:A>T	Cod	129.49
feature	Biunc	7Ub	3951259|23:C>G	Cod	140.85
feature	Biunc	7Ub	7169402|29:G>A	Cod	150.6
feature	Biunc	7Ub	1273831|10:G>C	Cod	152.41
feature	Biunc	7Ub	6021488|14:C>G-357U	Cod	160.09
feature	Biunc	7Ub	7163527|46:C>T-357U	Cod	160.31
feature	Biunc	7Ub	7170641|29:T>C	Cod	160.31
feature	Biunc	7Ub	1015449|46:C>T	Cod	160.64
feature	Biunc	7Ub	1046598|7:A>G	Cod	160.64
feature	Biunc	7Ub	6012206|36:T>C	Cod	160.64
feature	Biunc	7Ub	7172782|22:T>A	Cod	160.75
feature	Biunc	7Ub	7161258|17:T>C-157U	Cod	162.68
feature	Biunc	7Ub	7164793|51:A>G	Cod	162.68
feature	Biunc	7Ub	5979905|18:C>T	Cod	162.68
feature	Biunc	7Ub	2297659|39:C>A-47U	Cod	165.62
feature	Biunc	7Ub	2261930|19:G>A-457U	Cod	165.62
feature	Biunc	7Ub	6022044|31:G>T	Cod	165.62
feature	Biunc	7Ub	6036154|28:A>C-567U	Cod	165.62
feature	Biunc	7Ub	6026731|45:T>C	Cod	166.63
feature	Biunc	7Ub	6046197|28:A>C-57U	Cod	167.3
feature	Biunc	7Ub	7172726|40:A>G-7U	Cod	167.3
feature	Biunc	7Ub	1000596|5:C>T	Cod	167.97
feature	Biunc	7Ub	7173007|37:G>C	Cod	168.64
feature	Biunc	7Ub	5986354|56:T>A	Cod	168.64
feature	Biunc	7Ub	7173006|7:T>G	Cod	169.31
feature	Biunc	7Ub	4733545|54:A>G-5U	Cod	172.12
feature	Biunc	7Ub	983488|19:C>T-57U	Cod	172.12
feature	Biunc	7Ub	7171841|35:C>G	Cod	174.91
feature	Biunc	7Ub	4538111|20:G>A	Cod	176.16
feature	Biunc	7Ub	1228402|31:G>A-7M	Cod	177.42
feature	Biunc	7Ub	6027029|36:G>C	Cod	184.27
feature	Biunc	7Ub	7173666|21:A>C-57U	Cod	186.99
feature	Biunc	7Ub	7157737|20:G>C-7U	Cod	188.34
feature	Biunc	7Ub	1268751|23:C>T	Cod	200.3
feature	CS	1A	3945159|23:G>C	Loc	6665857
feature	CS	1A	7163333|61:G>C	Loc	6666147
feature	CS	1A	7171313|56:A>G-1U	Loc	9150972
feature	CS	1A	1221968|27:A>C	Loc	15344512
feature	CS	1A	7168016|43:C>T-16U	Loc	15518345
feature	CS	1A	7168934|43:A>G	Loc	16325617
feature	CS	1A	991036|50:G>C-1U	Loc	17404751
feature	CS	1A	7157949|33:C>T	Loc	22138326
feature	CS	1A	6036638|7:C>G	Loc	23928951
feature	CS	1A	1019993|7:A>G	Loc	24688004
feature	CS	1A	2276203|50:C>T	Loc	28065999
feature	CS	1A	5983477|12:A>G	Loc	36581658
feature	CS	1A	5005496|40:G>A-13U	Loc	43144698
feature	CS	1A	1093186|31:C>T	Loc	43637367
feature	CS	1A	7172404|34:C>G-1U	Loc	51794962
feature	CS	1A	7172417|10:T>G	Loc	60855821
feature	CS	1A	7168671|7:A>G	Loc	73805458
feature	CS	1A	6049448|18:C>T-1U	Loc	88522649
feature	CS	1A	4262260|13:C>A-136U	Loc	136099510
feature	CS	1A	1000596|5:C>T	Loc	143411776
feature	CS	1A	7164360|33:T>C-12U	Loc	169803565
feature	CS	1A	4261204|9:A>G	Loc	244604077
feature	CS	1A	7167491|11:C>T-146U	Loc	282051400
feature	CS	1A	7157728|34:C>G-13U	Loc	291140054
feature	CS	1A	6015421|25:T>G-13U	Loc	352748343
feature	CS	1A	7168802|14:G>T-14U	Loc	377863631
feature	CS	1A	5982480|52:C>T-16U	Loc	392314440
feature	CS	1A	5361308|46:C>A-1U	Loc	392852600
feature	CS	1A	7172927|11:G>A	Loc	408970682
feature	CS	1A	4993696|21:A>G-246U	Loc	408972537
feature	CS	1A	7171108|35:A>G-13U	Loc	428370223
feature	CS	1A	1178758|19:G>C	Loc	445518829
feature	CS	1A	1220355|60:T>C-126U	Loc	463832506
feature	CS	1A	3939093|17:G>A	Loc	475274943
feature	CS	1A	1089779|48:T>G	Loc	475862312
feature	CS	1A	6040185|25:T>C-1U	Loc	483525433
feature	CS	1A	6040539|12:C>G-13U	Loc	490735253
feature	CS	1A	7163387|13:G>A	Loc	510068690
feature	CS	1A	1024769|21:C>G-134U	Loc	511757869
feature	CS	1A	6014313|7:G>A-16U	Loc	553417502
feature	CS	1A	5000974|31:T>C-146U	Loc	559175037
feature	CS	1A	5009207|14:A>C-6M	Loc	573410414
feature	CS	1B	1048511|47:C>G	Loc	21630684
feature	CS	1B	7162130|17:T>C-6M	Loc	28410993
feature	CS	1B	7163684|9:G>C	Loc	48682927
feature	CS	1B	7168905|27:T>C	Loc	52848567
feature	CS	1B	4993225|30:C>G-1U	Loc	63128260
feature	CS	1B	7173558|10:G>C-1U	Loc	63128260
feature	CS	1B	1090475|13:G>A-1U	Loc	63249651
feature	CS	1B	1005852|15:C>G	Loc	80040291
feature	CS	1B	2245102|33:G>A-1U	Loc	99549037
feature	CS	1B	7170704|38:C>G	Loc	120225750
feature	CS	1B	3934724|19:C>T	Loc	286613032
feature	CS	1B	7168846|5:C>T	Loc	304054711
feature	CS	1B	7159798|66:C>A	Loc	352445447
feature	CS	1B	6049041|51:A>T-1U	Loc	355673701
feature	CS	1B	6046185|22:T>C	Loc	355992418
feature	CS	1B	1045227|49:T>C-2M	Loc	359015587
feature	CS	1B	4262855|21:G>A	Loc	374779037
feature	CS	1B	7164375|60:A>G-126U	Loc	413726933
feature	CS	1B	6021143|7:C>G-16U	Loc	434683103
feature	CS	1B	7168979|41:T>C-1U	Loc	458416315
feature	CS	1B	5982582|32:C>T-1U	Loc	467170743
feature	CS	1B	3956610|30:C>A	Loc	497351292
feature	CS	1B	7163832|22:T>C-3M	Loc	499436632
feature	CS	1B	4329717|17:G>A	Loc	504957775
feature	CS	1B	2245281|64:C>T-1U	Loc	519503721
feature	CS	1B	1071774|32:T>C	Loc	519519473
feature	CS	1B	5361199|44:A>G-14U	Loc	532736989
feature	CS	1B	3939702|5:A>C	Loc	537402708
feature	CS	1B	7174047|32:G>C	Loc	540366655
feature	CS	1B	2246266|16:A>C	Loc	561386621
feature	CS	1B	5980140|23:C>T-1U	Loc	562036579
feature	CS	1B	7163886|13:T>C	Loc	583216396
feature	CS	1B	7158196|39:T>C-16U	Loc	609566234
feature	CS	1B	7173009|25:G>A	Loc	629037924
feature	CS	1B	1095289|39:A>G	Loc	637329914
feature	CS	1B	4003715|38:C>T-167U	Loc	644584448
feature	CS	1B	7168958|37:C>T-167U	Loc	644584451
feature	CS	1B	7170637|15:T>C	Loc	644600457
feature	CS	1D	1003864|32:G>A	Loc	5792156
feature	CS	1D	7170244|18:C>A-146U	Loc	8688813
feature	CS	1D	1088761|51:A>C-16U	Loc	9693191
feature	CS	1D	7172747|9:G>A	Loc	20574942
feature	CS	1D	7158058|8:C>T	Loc	25119333
feature	CS	1D	1075193|34:T>C	Loc	42476211
feature	CS	1D	7173060|33:T>C-1U	Loc	49401232
feature	CS	1D	6029526|55:C>T-1U	Loc	60732278
feature	CS	1D	7167266|7:T>A	Loc	62037232
feature	CS	1D	7163286|39:G>A	Loc	66586220
feature	CS	1D	1403692|18:C>A	Loc	113047980
feature	CS	1D	7168607|20:C>A-234U	Loc	116912413
feature	CS	1D	1021980|37:C>T-1U	Loc	121994017
feature	CS	1D	4733575|35:C>A	Loc	155371410
feature	CS	1D	7172778|30:A>G	Loc	173056394
feature	CS	1D	5324461|15:C>T-1U	Loc	202831857
feature	CS	1D	7171246|9:T>C-1U	Loc	209210213
feature	CS	1D	3032131|17:G>A-234U	Loc	237351638
feature	CS	1D	7168268|30:C>T	Loc	237675595
feature	CS	1D	5990385|43:A>G-16U	Loc	253888431
feature	CS	1D	5989947|5:T>C	Loc	290994385
feature	CS	1D	2241889|10:A>G	Loc	324365288
feature	CS	1D	5980177|41:G>A-1U	Loc	330018890
feature	CS	1D	2242161|38:G>T	Loc	356791785
feature	CS	1D	7174026|67:C>T	Loc	358099858
feature	CS	1D	5984594|6:G>A	Loc	369120319
feature	CS	1D	2265868|31:T>A-147U	Loc	391999230
feature	CS	1D	7174045|9:A>G-25M	Loc	400242601
feature	CS	1D	5989869|11:A>T	Loc	417709624
feature	CS	1D	7170665|28:G>A	Loc	421281131
feature	CS	1D	3944785|34:C>A	Loc	422759256
feature	CS	1D	7166854|33:A>T-67U	Loc	424220714
feature	CS	1D	7170056|17:T>G-1U	Loc	424664512
feature	CS	1D	5971564|11:G>A-1U	Loc	429366379
feature	CS	1D	6046703|20:T>C-14U	Loc	429375284
feature	CS	1D	1101508|24:G>C	Loc	432957069
feature	CS	1D	7170361|10:C>T	Loc	433437949
feature	CS	1D	1018524|18:C>T-357M	Loc	446068991
feature	CS	1D	7166885|8:T>C-3M	Loc	451303444
feature	CS	1D	7169497|45:C>G-16U	Loc	452651240
feature	CS	1D	6018496|12:C>T	Loc	460723847
feature	CS	1D	7171365|5:G>A-6U	Loc	463571516
feature	CS	1D	7173347|41:G>A	Loc	484106670
feature	CS	2A	3958091|57:G>C-37M	Loc	2544463
feature	CS	2A	6018216|39:T>A	Loc	28424425
feature	CS	2A	1006247|59:C>T-5U	Loc	41262546
feature	CS	2A	6046070|43:G>T	Loc	45198549
feature	CS	2A	3935522|10:C>A-235M	Loc	47889742
feature	CS	2A	6017999|45:G>T	Loc	59166849
feature	CS	2A	1071878|30:A>G	Loc	59568721
feature	CS	2A	4733798|9:A>T-234U	Loc	60533277
feature	CS	2A	1128271|55:G>A	Loc	64848086
feature	CS	2A	7170930|7:C>T	Loc	66134147
feature	CS	2A	7172411|59:G>A	Loc	67128441
feature	CS	2A	6012970|18:T>C	Loc	70254587
feature	CS	2A	7164793|51:A>G	Loc	70953429
feature	CS	2A	992816|52:T>C	Loc	74078370
feature	CS	2A	7164047|40:A>G-2M	Loc	93030828
feature	CS	2A	1093597|67:A>G	Loc	97046147
feature	CS	2A	2260288|6:A>C-125M	Loc	97201837
feature	CS	2A	1093143|17:G>A	Loc	102845491
feature	CS	2A	7163445|28:C>T	Loc	106068651
feature	CS	2A	7172819|62:C>T-25M	Loc	107795121
feature	CS	2A	7157858|12:T>C-234U	Loc	114278612
feature	CS	2A	1002448|33:G>T	Loc	117406044
feature	CS	2A	7164133|10:G>A-125M	Loc	130212132
feature	CS	2A	5368387|26:C>G	Loc	148917735
feature	CS	2A	1010970|14:C>G	Loc	170389705
feature	CS	2A	7164493|29:G>T-37M	Loc	171752494
feature	CS	2A	1064423|37:T>A	Loc	186465860
feature	CS	2A	3946644|44:G>A-235M	Loc	189723575
feature	CS	2A	1030290|65:G>A-1U	Loc	310447570
feature	CS	2A	5578361|12:T>C	Loc	385905992
feature	CS	2A	1051868|43:C>T-256M	Loc	439928763
feature	CS	2A	7160146|8:C>G-247U	Loc	445135096
feature	CS	2A	7168531|38:A>C	Loc	480969665
feature	CS	2A	3934531|17:C>G-25M	Loc	511199914
feature	CS	2A	7171470|14:C>T	Loc	541272515
feature	CS	2A	7166983|56:A>G	Loc	567414647
feature	CS	2A	1408196|47:A>G-257M	Loc	567623761
feature	CS	2A	3029131|5:C>T-235M	Loc	590654722
feature	CS	2A	7164137|6:C>G-234U	Loc	592185643
feature	CS	2A	7169755|46:A>G-235M	Loc	595363125
feature	CS	2A	5581498|17:C>T-234U	Loc	602343179
feature	CS	2A	7161241|7:T>C-235M	Loc	602699832
feature	CS	2A	3940936|17:A>C-23U	Loc	606192133
feature	CS	2A	7172389|21:G>C-25M	Loc	606354964
feature	CS	2A	6050053|9:T>C	Loc	621518983
feature	CS	2A	1051765|26:A>G	Loc	624954699
feature	CS	2A	1112774|34:G>C	Loc	635253482
feature	CS	2A	7163513|22:A>G	Loc	636228906
feature	CS	2A	1030407|17:C>T	Loc	639470365
feature	CS	2A	5972364|34:G>T	Loc	662743661
feature	CS	2A	5342834|37:G>C-23U	Loc	666962945
feature	CS	2A	7173409|35:A>C-235M	Loc	669610448
feature	CS	2A	7158661|9:C>G-235M	Loc	669649778
feature	CS	2A	5372158|33:A>G-235M	Loc	670632113
feature	CS	2A	7170315|10:T>C-2U	Loc	674549493
feature	CS	2A	1218817|41:G>T	Loc	680921343
feature	CS	2A	7170248|52:C>T-25M	Loc	686075547
feature	CS	2A	7171944|58:T>C	Loc	690334538
feature	CS	2A	7166992|35:T>C	Loc	694266940
feature	CS	2A	1218332|16:C>T-234U	Loc	702642897
feature	CS	2A	1696659|23:T>C-234U	Loc	703867627
feature	CS	2A	5325266|61:C>T-234U	Loc	706717132
feature	CS	2A	6050635|21:G>T-24U	Loc	706887555
feature	CS	2A	7173840|45:A>T	Loc	707067313
feature	CS	2A	7174135|42:T>C-235M	Loc	707067316
feature	CS	2A	1696632|45:G>T	Loc	707129876
feature	CS	2A	1696632|50:C>G	Loc	707129876
feature	CS	2A	7174108|41:C>T-257M	Loc	707158098
feature	CS	2A	1222537|19:C>T-235M	Loc	707158101
feature	CS	2A	6050468|5:C>T	Loc	707176315
feature	CS	2A	1098256|16:C>G-24U	Loc	707179048
feature	CS	2A	7172758|48:G>A	Loc	708528394
feature	CS	2A	7170920|6:G>T	Loc	716723219
feature	CS	2A	1665908|45:C>G	Loc	717449639
feature	CS	2A	1167327|58:C>A-25M	Loc	721069971
feature	CS	2A	7168527|7:A>G	Loc	722353317
feature	CS	2A	7164158|14:T>C-125M	Loc	722449308
feature	CS	2A	7166668|26:G>C	Loc	722837083
feature	CS	2A	1072449|28:G>A-245M	Loc	722847738
feature	CS	2A	4006069|7:T>C	Loc	726601238
feature	CS	2A	1696881|26:G>C-25M	Loc	726909641
feature	CS	2A	2279731|14:C>G-25M	Loc	727003040
feature	CS	2A	7170321|44:G>C-235M	Loc	727199714
feature	CS	2A	7171399|19:T>G	Loc	730768768
feature	CS	2A	1026265|55:G>A-235M	Loc	733868941
feature	CS	2A	4260627|22:G>T	Loc	737359354
feature	CS	2A	1031792|35:G>A	Loc	737680307
feature	CS	2A	3020437|6:A>G-235M	Loc	737759926
feature	CS	2A	7170399|66:T>C-25M	Loc	739412887
feature	CS	2A	3945250|24:C>T-5M	Loc	739624577
feature	CS	2A	1092980|36:A>G-257M	Loc	739802420
feature	CS	2A	3954757|13:G>A-24U	Loc	742057629
feature	CS	2A	3024093|29:C>A	Loc	743018929
feature	CS	2A	7164388|58:T>C-234U	Loc	746588716
feature	CS	2A	7167022|14:T>A-5U	Loc	747550157
feature	CS	2A	3956776|29:C>G	Loc	748424221
feature	CS	2A	1161059|20:G>A-257M	Loc	752280703
feature	CS	2A	7159553|17:C>G-234U	Loc	755551550
feature	CS	2A	7172314|16:G>T	Loc	755654783
feature	CS	2A	4993845|67:T>C-25M	Loc	757126721
feature	CS	2A	7173875|41:G>C	Loc	760762638
feature	CS	2A	2267244|37:C>A-16U	Loc	765215058
feature	CS	2A	7171261|18:G>T	Loc	765434678
feature	CS	2A	1071003|11:G>T-235M	Loc	766873850
feature	CS	2A	7170404|52:T>C	Loc	768906090
feature	CS	2A	1096524|21:C>A	Loc	769554748
feature	CS	2A	1114004|23:G>A-25M	Loc	770614010
feature	CS	2A	1003268|68:G>C-125M	Loc	771561847
feature	CS	2A	7170327|12:T>C-16U	Loc	771561847
feature	CS	2A	977952|13:A>G	Loc	772356893
feature	CS	2A	2242708|15:C>A	Loc	776750073
feature	CS	2A	5331383|43:C>A	Loc	776992876
feature	CS	2A	1127926|29:C>A	Loc	777459776
feature	CS	2A	986316|14:C>G	Loc	777835775
feature	CS	2A	7173816|10:G>C-25M	Loc	778654820
feature	CS	2A	7164005|32:A>C	Loc	780482588
feature	CS	2A	1127590|38:G>A	Loc	780628908
feature	CS	2A	7172457|16:A>G-25M	Loc	783332961
feature	CS	2A	1133005|19:T>C-16U	Loc	783332961
feature	CS	2A	7171623|10:G>A	Loc	784450005
feature	CS	2B	7172002|34:G>A-134M	Loc	28493791
feature	CS	2B	7170786|21:G>T	Loc	74318381
feature	CS	2B	986509|16:G>A	Loc	88579254
feature	CS	2B	1023925|34:G>A-24U	Loc	95036718
feature	CS	2B	7172029|11:A>G	Loc	95049852
feature	CS	2B	6030381|48:G>A-234U	Loc	96934295
feature	CS	2B	5341636|23:T>C-23U	Loc	98674664
feature	CS	2B	3032890|8:G>A-7M	Loc	98815013
feature	CS	2B	6043117|28:C>T	Loc	100399322
feature	CS	2B	1020900|19:T>G	Loc	113513233
feature	CS	2B	7172163|21:A>G-3M	Loc	166627248
feature	CS	2B	1063814|20:C>G-25M	Loc	190778367
feature	CS	2B	7172370|22:C>G-25M	Loc	202499322
feature	CS	2B	7171933|17:T>C-5M	Loc	222049050
feature	CS	2B	3022564|27:G>A	Loc	225287412
feature	CS	2B	4262820|37:G>A	Loc	229995773
feature	CS	2B	6042897|23:G>A-25M	Loc	233537109
feature	CS	2B	3954940|55:C>G-7M	Loc	238848536
feature	CS	2B	6043043|7:A>G	Loc	244363025
feature	CS	2B	7170286|7:G>A-25M	Loc	252874055
feature	CS	2B	4262979|17:G>C	Loc	279912494
feature	CS	2B	4396580|25:C>T-235M	Loc	439309569
feature	CS	2B	1764385|28:G>T	Loc	455815106
feature	CS	2B	3021091|17:G>T	Loc	457380630
feature	CS	2B	4910302|60:G>T-234U	Loc	461489912
feature	CS	2B	7163416|67:G>A	Loc	531552222
feature	CS	2B	7159759|16:C>T-24U	Loc	545971901
feature	CS	2B	5979365|6:A>G	Loc	548755508
feature	CS	2B	7163877|42:G>A-235M	Loc	557665108
feature	CS	2B	1084921|47:T>C	Loc	569276873
feature	CS	2B	6043065|50:C>T-234U	Loc	573033436
feature	CS	2B	3939843|17:G>C-16U	Loc	593754125
feature	CS	2B	1221348|6:A>G	Loc	593970307
[truncated: 3,172 more rows]
