# Supplementary material for: A linkage map of Aegilops biuncialis reveals significant genomic rearrangements compared to bread wheat
Source: Plant Genome. 2025 Feb 26;18(1):e70009. doi: 10.1002/tpg2.70009 (PMC11863542; doi:10.1002/tpg2.70009)
Supplement: Supplementary file 6 — Supplementary Data 6: Data file that can be opened in the Strudel software to display syntenic relationships between the individual chromosomes of Ae. biuncialis and Ae. tauschii ssp. strangulata AL8/78 Aet v6.0 (explained in Supplementary Data 4). [file TPG2-18-e70009-s006.csv]

feature	Biunc	1Ub	7163333|61:G>C	Cod	8.81
feature	Biunc	1Ub	1003864|32:G>A	Cod	11.84
feature	Biunc	1Ub	7170244|18:C>A-146U	Cod	14.91
feature	Biunc	1Ub	1088761|51:A>C-16U	Cod	18.84
feature	Biunc	1Ub	1221968|27:A>C	Cod	22.83
feature	Biunc	1Ub	7168016|43:C>T-16U	Cod	26.46
feature	Biunc	1Ub	7159875|29:A>G	Cod	27.47
feature	Biunc	1Ub	7168934|43:A>G	Cod	28.48
feature	Biunc	1Ub	991036|50:G>C-1U	Cod	32.71
feature	Biunc	1Ub	7157949|33:C>T	Cod	37.6
feature	Biunc	1Ub	1019993|7:A>G	Cod	50.04
feature	Biunc	1Ub	7158058|8:C>T	Cod	60.69
feature	Biunc	1Ub	7171313|56:A>G-1U	Cod	63.89
feature	Biunc	1Ub	7168905|27:T>C	Cod	66.48
feature	Biunc	1Ub	5983477|12:A>G	Cod	69.08
feature	Biunc	1Ub	4993225|30:C>G-1U	Cod	71.23
feature	Biunc	1Ub	1090475|13:G>A-1U	Cod	71.23
feature	Biunc	1Ub	7173558|10:G>C-1U	Cod	71.23
feature	Biunc	1Ub	1075193|34:T>C	Cod	72.13
feature	Biunc	1Ub	5005496|40:G>A-13U	Cod	75.4
feature	Biunc	1Ub	7173220|15:A>G	Cod	76.18
feature	Biunc	1Ub	7173060|33:T>C-1U	Cod	76.29
feature	Biunc	1Ub	1005852|15:C>G	Cod	76.4
feature	Biunc	1Ub	6029526|55:C>T-1U	Cod	76.85
feature	Biunc	1Ub	2245102|33:G>A-1U	Cod	76.85
feature	Biunc	1Ub	1030290|65:G>A-1U	Cod	76.85
feature	Biunc	1Ub	7167266|7:T>A	Cod	77.29
feature	Biunc	1Ub	4262260|13:C>A-136U	Cod	79.29
feature	Biunc	1Ub	2322938|9:G>A	Cod	79.29
feature	Biunc	1Ub	4261204|9:A>G	Cod	79.29
feature	Biunc	1Ub	6049448|18:C>T-1U	Cod	79.29
feature	Biunc	1Ub	7164360|33:T>C-12U	Cod	79.29
feature	Biunc	1Ub	5324461|15:C>T-1U	Cod	79.29
feature	Biunc	1Ub	1403692|18:C>A	Cod	79.29
feature	Biunc	1Ub	7169026|63:G>C	Cod	79.29
feature	Biunc	1Ub	7171246|9:T>C-1U	Cod	79.29
feature	Biunc	1Ub	1021980|37:C>T-1U	Cod	79.29
feature	Biunc	1Ub	4262855|21:G>A	Cod	79.73
feature	Biunc	1Ub	1045227|49:T>C-2M	Cod	79.95
feature	Biunc	1Ub	5989947|5:T>C	Cod	79.95
feature	Biunc	1Ub	5990385|43:A>G-16U	Cod	79.95
feature	Biunc	1Ub	7169312|30:G>T	Cod	79.95
feature	Biunc	1Ub	6046185|22:T>C	Cod	80.17
feature	Biunc	1Ub	6049041|51:A>T-1U	Cod	80.84
feature	Biunc	1Ub	5361308|46:C>A-1U	Cod	81.85
feature	Biunc	1Ub	7164375|60:A>G-126U	Cod	81.85
feature	Biunc	1Ub	5982480|52:C>T-16U	Cod	81.85
feature	Biunc	1Ub	7172725|5:C>A-1U	Cod	81.85
feature	Biunc	1Ub	6015421|25:T>G-13U	Cod	81.85
feature	Biunc	1Ub	6038517|11:C>T	Cod	81.85
feature	Biunc	1Ub	7168802|14:G>T-14U	Cod	81.85
feature	Biunc	1Ub	5980177|41:G>A-1U	Cod	82.52
feature	Biunc	1Ub	6021143|7:C>G-16U	Cod	82.52
feature	Biunc	1Ub	7172927|11:G>A	Cod	82.52
feature	Biunc	1Ub	7171108|35:A>G-13U	Cod	82.85
feature	Biunc	1Ub	5982582|32:C>T-1U	Cod	90.3
feature	Biunc	1Ub	2242161|38:G>T	Cod	90.3
feature	Biunc	1Ub	1178758|19:G>C	Cod	90.3
feature	Biunc	1Ub	7174026|67:C>T	Cod	90.3
feature	Biunc	1Ub	3956610|30:C>A	Cod	93.94
feature	Biunc	1Ub	5984594|6:G>A	Cod	93.94
feature	Biunc	1Ub	7164228|24:A>G-1U	Cod	95.3
feature	Biunc	1Ub	3939093|17:G>A	Cod	98.7
feature	Biunc	1Ub	4329717|17:G>A	Cod	99.04
feature	Biunc	1Ub	6040185|25:T>C-1U	Cod	102.31
feature	Biunc	1Ub	5361199|44:A>G-14U	Cod	103.33
feature	Biunc	1Ub	2265868|31:T>A-147U	Cod	103.44
feature	Biunc	1Ub	1071774|32:T>C	Cod	104.68
feature	Biunc	1Ub	2245281|64:C>T-1U	Cod	104.68
feature	Biunc	1Ub	7158790|31:T>A	Cod	109.54
feature	Biunc	1Ub	7174047|32:G>C	Cod	110.88
feature	Biunc	1Ub	2246266|16:A>C	Cod	120.36
feature	Biunc	1Ub	1024769|21:C>G-134U	Cod	123.08
feature	Biunc	1Ub	7163387|13:G>A	Cod	125.13
feature	Biunc	1Ub	5989869|11:A>T	Cod	127.19
feature	Biunc	1Ub	6041139|9:G>C-12U	Cod	136.83
feature	Biunc	1Ub	7170056|17:T>G-1U	Cod	147.06
feature	Biunc	1Ub	7170361|10:C>T	Cod	149.78
feature	Biunc	1Ub	1101508|24:G>C	Cod	149.78
feature	Biunc	1Ub	5971564|11:G>A-1U	Cod	149.78
feature	Biunc	1Ub	6046703|20:T>C-14U	Cod	149.78
feature	Biunc	1Ub	7163886|13:T>C	Cod	149.78
feature	Biunc	2M	7170243|29:A>G	Cod	2.94
feature	Biunc	2M	2260288|6:A>C-125M	Cod	7.68
feature	Biunc	2M	7163988|6:G>T-257M	Cod	10.16
feature	Biunc	2M	1093143|17:G>A	Cod	12.44
feature	Biunc	2M	7163445|28:C>T	Cod	12.44
feature	Biunc	2M	7170908|25:A>G	Cod	18.32
feature	Biunc	2M	1108799|7:A>G-25M	Cod	18.32
feature	Biunc	2M	2261526|26:G>A-25M	Cod	18.32
feature	Biunc	2M	7172819|62:C>T-25M	Cod	18.32
feature	Biunc	2M	7172818|11:C>A	Cod	18.32
feature	Biunc	2M	1002448|33:G>T	Cod	21.95
feature	Biunc	2M	1074660|30:A>T	Cod	23.75
feature	Biunc	2M	1153776|39:C>T-125M	Cod	28.61
feature	Biunc	2M	3027893|22:G>A	Cod	28.61
feature	Biunc	2M	5368387|26:C>G	Cod	28.61
feature	Biunc	2M	1063814|20:C>G-25M	Cod	28.61
feature	Biunc	2M	7172370|22:C>G-25M	Cod	28.61
feature	Biunc	2M	3944264|19:G>C-257M	Cod	29.06
feature	Biunc	2M	7171933|17:T>C-5M	Cod	29.06
feature	Biunc	2M	1010970|14:C>G	Cod	29.06
feature	Biunc	2M	4262820|37:G>A	Cod	29.5
feature	Biunc	2M	3954940|55:C>G-7M	Cod	29.5
feature	Biunc	2M	6042897|23:G>A-25M	Cod	29.5
feature	Biunc	2M	3946644|44:G>A-235M	Cod	29.5
feature	Biunc	2M	1064423|37:T>A	Cod	29.5
feature	Biunc	2M	7171347|39:A>T-25M	Cod	29.5
feature	Biunc	2M	6043043|7:A>G	Cod	29.84
feature	Biunc	2M	7167324|28:G>C-235M	Cod	30.4
feature	Biunc	2M	7160651|13:C>G	Cod	30.4
feature	Biunc	2M	7170286|7:G>A-25M	Cod	30.4
feature	Biunc	2M	5578361|12:T>C	Cod	31.29
feature	Biunc	2M	7168531|38:A>C	Cod	31.29
feature	Biunc	2M	7173347|41:G>A	Cod	31.29
feature	Biunc	2M	7169617|8:T>C-25M	Cod	31.29
feature	Biunc	2M	7168503|53:T>C-235M	Cod	31.29
feature	Biunc	2M	4396580|25:C>T-235M	Cod	31.29
feature	Biunc	2M	7166983|56:A>G	Cod	31.29
feature	Biunc	2M	1022409|12:C>T-25M	Cod	31.29
feature	Biunc	2M	2276203|50:C>T	Cod	31.29
feature	Biunc	2M	7158864|19:C>A-245M	Cod	31.29
feature	Biunc	2M	1408196|47:A>G-257M	Cod	31.29
feature	Biunc	2M	3028472|12:G>A	Cod	31.29
feature	Biunc	2M	3021091|17:G>T	Cod	31.29
feature	Biunc	2M	4262979|17:G>C	Cod	31.29
feature	Biunc	2M	7167188|49:G>C	Cod	31.29
feature	Biunc	2M	7158757|46:T>G	Cod	31.29
feature	Biunc	2M	3029131|5:C>T-235M	Cod	34.56
feature	Biunc	2M	3940907|11:C>T	Cod	34.56
feature	Biunc	2M	7159867|23:A>G-25M	Cod	34.56
feature	Biunc	2M	7161241|7:T>C-235M	Cod	35
feature	Biunc	2M	7172389|21:G>C-25M	Cod	36.26
feature	Biunc	2M	1123369|5:C>G	Cod	37.75
feature	Biunc	2M	7169329|35:G>C-235M	Cod	37.75
feature	Biunc	2M	1102479|51:T>C	Cod	37.97
feature	Biunc	2M	2258302|56:C>T-5M	Cod	38.08
feature	Biunc	2M	1084921|47:T>C	Cod	38.19
feature	Biunc	2M	1030407|17:C>T	Cod	40.9
feature	Biunc	2M	6036139|52:C>T	Cod	41.91
feature	Biunc	2M	7166853|44:C>G-125M	Cod	41.91
feature	Biunc	2M	7159325|49:C>A-25M	Cod	42.93
feature	Biunc	2M	1154341|25:C>G	Cod	43.71
feature	Biunc	2M	7157955|44:C>T	Cod	43.71
feature	Biunc	2M	7163502|11:T>C-235M	Cod	43.71
feature	Biunc	2M	5972364|34:G>T	Cod	43.71
feature	Biunc	2M	3959208|19:A>G	Cod	43.71
feature	Biunc	2M	1221348|6:A>G	Cod	43.71
feature	Biunc	2M	1091064|42:A>G	Cod	44.5
feature	Biunc	2M	7158661|9:C>G-235M	Cod	44.84
feature	Biunc	2M	5372158|33:A>G-235M	Cod	44.84
feature	Biunc	2M	1218817|41:G>T	Cod	46.97
feature	Biunc	2M	7170328|50:A>G-235M	Cod	52.64
feature	Biunc	2M	1089271|14:C>A-25M	Cod	53.99
feature	Biunc	2M	7170248|52:C>T-25M	Cod	53.99
feature	Biunc	2M	7171127|17:C>G-25M	Cod	53.99
feature	Biunc	2M	1000477|13:G>C-25M	Cod	55.46
feature	Biunc	2M	996799|14:T>C-235M	Cod	56.79
feature	Biunc	2M	1005067|62:G>C-234U	Cod	57.58
feature	Biunc	2M	988735|38:C>T	Cod	57.91
feature	Biunc	2M	7173009|25:G>A	Cod	58.58
feature	Biunc	2M	7159156|25:C>T-125M	Cod	58.92
feature	Biunc	2M	7161550|17:G>A-125M	Cod	59.14
feature	Biunc	2M	7163752|8:A>G	Cod	59.14
feature	Biunc	2M	7173733|32:G>C-125M	Cod	59.36
feature	Biunc	2M	7174136|22:G>C	Cod	59.92
feature	Biunc	2M	7174133|11:G>A-25M	Cod	59.92
feature	Biunc	2M	7173840|45:A>T	Cod	61.26
feature	Biunc	2M	7174135|42:T>C-235M	Cod	61.26
feature	Biunc	2M	1222537|19:C>T-235M	Cod	61.59
feature	Biunc	2M	7174108|41:C>T-257M	Cod	62.03
feature	Biunc	2M	7174107|44:C>T	Cod	62.25
feature	Biunc	2M	1862822|54:A>C	Cod	62.82
feature	Biunc	2M	1696632|45:G>T	Cod	62.82
feature	Biunc	2M	7172758|48:G>A	Cod	68.05
feature	Biunc	2M	3936165|42:G>A-235M	Cod	68.05
feature	Biunc	2M	7170920|6:G>T	Cod	70.32
feature	Biunc	2M	1665908|45:C>G	Cod	71.79
feature	Biunc	2M	1167327|58:C>A-25M	Cod	74.71
feature	Biunc	2M	7163958|64:A>G-235M	Cod	75.49
feature	Biunc	2M	5346224|29:C>T	Cod	75.49
feature	Biunc	2M	1078974|6:G>C	Cod	75.49
feature	Biunc	2M	1072449|28:G>A-245M	Cod	76.72
feature	Biunc	2M	7166668|26:G>C	Cod	77.28
feature	Biunc	2M	7173098|6:T>A	Cod	78.28
feature	Biunc	2M	1105075|45:G>A	Cod	82.49
feature	Biunc	2M	7169492|24:G>A-25M	Cod	82.49
feature	Biunc	2M	3533906|5:C>G	Cod	82.83
feature	Biunc	2M	1117471|19:T>G-25M	Cod	82.94
feature	Biunc	2M	1026265|55:G>A-235M	Cod	86.04
feature	Biunc	2M	1202111|50:A>G	Cod	89.07
feature	Biunc	2M	4260627|22:G>T	Cod	89.85
feature	Biunc	2M	3959908|19:G>C	Cod	89.85
feature	Biunc	2M	7170399|66:T>C-25M	Cod	89.85
feature	Biunc	2M	3020437|6:A>G-235M	Cod	89.85
feature	Biunc	2M	1031792|35:G>A	Cod	89.85
feature	Biunc	2M	3945250|24:C>T-5M	Cod	91.08
feature	Biunc	2M	1744473|31:A>C	Cod	91.97
feature	Biunc	2M	1092980|36:A>G-257M	Cod	91.97
feature	Biunc	2M	3954757|13:G>A-24U	Cod	94.23
feature	Biunc	2M	7165297|36:T>C	Cod	96.27
feature	Biunc	2M	1088087|14:G>A	Cod	96.27
feature	Biunc	2M	7173655|11:C>T-257M	Cod	99.12
feature	Biunc	2M	3956776|29:C>G	Cod	99.12
feature	Biunc	2M	5340382|21:C>A-25M	Cod	99.12
feature	Biunc	2M	998651|50:A>G-235M	Cod	101.77
feature	Biunc	2M	7171865|9:T>C-25M	Cod	101.99
feature	Biunc	2M	7164023|44:C>T	Cod	101.99
feature	Biunc	2M	1241495|29:G>A-125M	Cod	101.99
feature	Biunc	2M	4009475|6:G>C	Cod	102.21
feature	Biunc	2M	1161059|20:G>A-257M	Cod	103.68
feature	Biunc	2M	7173016|31:G>C	Cod	103.68
feature	Biunc	2M	3027116|31:G>A	Cod	105.16
feature	Biunc	2M	7173540|10:T>C-25M	Cod	105.38
feature	Biunc	2M	7166794|5:C>T	Cod	105.38
feature	Biunc	2M	1238876|8:G>C	Cod	105.38
feature	Biunc	2M	1085269|43:G>T	Cod	112.21
feature	Biunc	2M	4544261|11:C>T-125M	Cod	112.21
feature	Biunc	2M	7173875|41:G>C	Cod	114.5
feature	Biunc	2M	7171261|18:G>T	Cod	126.13
feature	Biunc	2M	7170836|14:G>A-257M	Cod	131.89
feature	Biunc	2M	1071003|11:G>T-235M	Cod	131.89
feature	Biunc	2M	1114004|23:G>A-25M	Cod	141.47
feature	Biunc	2M	1003268|68:G>C-125M	Cod	152.87
feature	Biunc	2M	977952|13:A>G	Cod	152.87
feature	Biunc	2M	2242708|15:C>A	Cod	157.32
feature	Biunc	2M	1217457|38:G>A	Cod	157.66
feature	Biunc	2M	986316|14:C>G	Cod	157.66
feature	Biunc	2M	7158229|16:G>A-25M	Cod	159.24
feature	Biunc	2M	7173818|37:G>C-25M	Cod	161.39
feature	Biunc	2M	1211829|20:C>T-245M	Cod	162.42
feature	Biunc	2M	7173816|10:G>C-25M	Cod	162.42
feature	Biunc	2M	3945632|41:T>C	Cod	168.06
feature	Biunc	2M	7170193|8:T>C-25M	Cod	172.44
feature	Biunc	2M	3945398|14:C>G	Cod	172.44
feature	Biunc	2Ub	7166585|43:G>A-234U	Cod	0
feature	Biunc	2Ub	7168920|14:C>T-234U	Cod	2.71
feature	Biunc	2Ub	1088479|16:C>T	Cod	2.71
feature	Biunc	2Ub	7157858|12:T>C-234U	Cod	11.5
feature	Biunc	2Ub	6027880|51:C>G	Cod	11.5
feature	Biunc	2Ub	1130121|18:A>G-234U	Cod	15.69
feature	Biunc	2Ub	5581498|17:C>T-234U	Cod	15.69
feature	Biunc	2Ub	7159759|16:C>T-24U	Cod	15.69
feature	Biunc	2Ub	1051765|26:A>G	Cod	22.75
feature	Biunc	2Ub	7157984|40:T>A-234U	Cod	24.82
feature	Biunc	2Ub	7166510|43:A>G-23U	Cod	28.74
feature	Biunc	2Ub	7166534|52:C>G-234U	Cod	28.74
feature	Biunc	2Ub	6045152|33:A>G-234U	Cod	28.74
feature	Biunc	2Ub	7170205|63:A>G-24U	Cod	28.74
feature	Biunc	2Ub	7170315|10:T>C-2U	Cod	32.29
feature	Biunc	2Ub	991147|20:C>T	Cod	38.71
feature	Biunc	2Ub	7171944|58:T>C	Cod	49.7
feature	Biunc	2Ub	6030296|23:C>T	Cod	54.36
feature	Biunc	2Ub	5989401|7:A>G-234U	Cod	57.98
feature	Biunc	2Ub	1218332|16:C>T-234U	Cod	60.71
feature	Biunc	2Ub	1696659|23:T>C-234U	Cod	60.71
feature	Biunc	2Ub	5325266|61:C>T-234U	Cod	61.38
feature	Biunc	2Ub	1864077|26:G>T-2U	Cod	61.38
feature	Biunc	2Ub	1098256|16:C>G-24U	Cod	61.72
feature	Biunc	2Ub	100701051|34:A>G-23U	Cod	61.72
feature	Biunc	2Ub	984693|67:C>A-14M	Cod	61.72
feature	Biunc	2Ub	7174134|7:G>C-234U	Cod	61.72
feature	Biunc	2Ub	1696632|50:C>G	Cod	62.05
feature	Biunc	2Ub	6050468|5:C>T	Cod	64.97
feature	Biunc	2Ub	1086699|28:G>C	Cod	89.09
feature	Biunc	2Ub	1023052|36:C>T-234U	Cod	103.8
feature	Biunc	2Ub	6017619|7:T>A	Cod	107.85
feature	Biunc	2Ub	5984402|36:G>A	Cod	113.32
feature	Biunc	2Ub	6017268|26:C>T	Cod	129.51
feature	Biunc	2Ub	1127590|38:G>A	Cod	144.79
feature	Biunc	2Ub	1019337|21:C>T	Cod	152.36
feature	Biunc	2Ub	6021641|41:G>A	Cod	152.36
feature	Biunc	2Ub	7170097|11:C>A	Cod	166.12
feature	Biunc	2Ub	7173203|43:A>C-234U	Cod	171.26
feature	Biunc	2Ub	7170294|13:T>C-24U	Cod	176
feature	Biunc	2Ub	7158198|63:A>G-234U	Cod	177.24
feature	Biunc	2Ub	7171800|41:G>T-234U	Cod	191.27
feature	Biunc	2Ub	2241889|10:A>G	Cod	191.83
feature	Biunc	2Ub	7157914|48:G>C-24U	Cod	192.39
feature	Biunc	2Ub	7170401|11:C>G-24U	Cod	193.97
feature	Biunc	2Ub	1159063|6:A>C	Cod	195.79
feature	Biunc	2Ub	992816|52:T>C	Cod	197.62
feature	Biunc	2Ub	7170251|19:G>C	Cod	198.07
feature	Biunc	2Ub	1020900|19:T>G	Cod	198.07
feature	Biunc	2Ub	7164384|41:A>G	Cod	198.07
feature	Biunc	2Ub	7170599|6:C>G-24U	Cod	198.07
feature	Biunc	2Ub	7172411|59:G>A	Cod	200.78
feature	Biunc	2Ub	6043117|28:C>T	Cod	204.41
feature	Biunc	2Ub	3032131|17:G>A-234U	Cod	207.59
feature	Biunc	2Ub	986509|16:G>A	Cod	210.76
feature	Biunc	2Ub	1071878|30:A>G	Cod	210.76
feature	Biunc	2Ub	1023925|34:G>A-24U	Cod	211.2
feature	Biunc	2Ub	7167223|61:T>C-234U	Cod	211.2
feature	Biunc	2Ub	6042043|9:A>G	Cod	211.2
feature	Biunc	2Ub	7164087|37:A>G-234U	Cod	211.2
feature	Biunc	2Ub	6049406|5:C>A-23U	Cod	217.91
feature	Biunc	2Ub	6046070|43:G>T	Cod	226.82
feature	Biunc	3M	2337730|10:G>C-23M	Cod	3.6
feature	Biunc	3M	3958091|57:G>C-37M	Cod	3.6
feature	Biunc	3M	3027702|16:C>G-2U	Cod	12.06
feature	Biunc	3M	7163764|10:G>A-3M	Cod	19.32
feature	Biunc	3M	7166699|7:A>G	Cod	27.93
feature	Biunc	3M	7161611|37:A>C-3M	Cod	27.93
feature	Biunc	3M	7173665|18:A>G	Cod	29.17
feature	Biunc	3M	7170273|13:G>C	Cod	33.93
feature	Biunc	3M	7167426|15:A>G	Cod	35.52
feature	Biunc	3M	1090824|44:T>C	Cod	43.18
feature	Biunc	3M	1228607|55:G>C	Cod	44.42
feature	Biunc	3M	4733631|7:T>C	Cod	45.66
feature	Biunc	3M	7173077|34:G>C-345M	Cod	46.33
feature	Biunc	3M	7166944|43:T>C-3M	Cod	47.78
feature	Biunc	3M	1001830|34:C>T-234M	Cod	49.24
feature	Biunc	3M	4998213|48:G>A-3M	Cod	50.02
feature	Biunc	3M	7160196|9:C>T-3M	Cod	50.02
feature	Biunc	3M	4005727|38:C>G-123M	Cod	50.02
feature	Biunc	3M	1015449|34:G>T	Cod	50.13
feature	Biunc	3M	7167437|7:A>C-346M	Cod	51.37
feature	Biunc	3M	7157815|59:C>T-3M	Cod	51.37
feature	Biunc	3M	7169085|31:T>C	Cod	52.61
feature	Biunc	3M	7158926|57:T>C-3M	Cod	52.83
feature	Biunc	3M	7173344|57:G>C-3M	Cod	52.83
feature	Biunc	3M	7170195|19:G>A-3M	Cod	52.83
feature	Biunc	3M	7171349|16:G>A-13M	Cod	52.83
feature	Biunc	3M	7170031|50:T>C-3M	Cod	52.83
feature	Biunc	3M	1246961|66:G>A	Cod	52.83
feature	Biunc	3M	1128366|10:C>T-134M	Cod	52.83
feature	Biunc	3M	7173343|5:A>G-34M	Cod	52.83
feature	Biunc	3M	7172780|10:G>A-13M	Cod	52.83
feature	Biunc	3M	1029183|13:C>G	Cod	57.4
feature	Biunc	3M	1040352|46:G>A-23M	Cod	59.86
feature	Biunc	3M	1041958|12:A>C	Cod	60.76
feature	Biunc	3M	7171843|35:A>G	Cod	61.1
feature	Biunc	3M	2243037|60:G>A-347M	Cod	61.1
feature	Biunc	3M	1024800|34:G>A-3M	Cod	61.1
feature	Biunc	3M	7160180|10:A>G-234M	Cod	61.1
feature	Biunc	3M	7164466|11:C>T	Cod	61.1
feature	Biunc	3M	1267788|53:A>G	Cod	61.1
feature	Biunc	3M	6044804|33:C>A-347M	Cod	61.1
feature	Biunc	3M	7168597|24:G>A	Cod	61.1
feature	Biunc	3M	7166779|14:C>G-23M	Cod	61.1
feature	Biunc	3M	7170997|50:C>T-23M	Cod	62.9
feature	Biunc	3M	4004843|54:G>C-3M	Cod	62.9
feature	Biunc	3M	7171231|38:C>T-34M	Cod	62.9
feature	Biunc	3M	7168827|35:C>T-235M	Cod	62.9
feature	Biunc	3M	1004574|29:G>C-3M	Cod	62.9
feature	Biunc	3M	7166932|44:C>A-234M	Cod	62.9
feature	Biunc	3M	7168400|35:T>A	Cod	62.9
feature	Biunc	3M	7171061|62:C>G-3M	Cod	62.9
feature	Biunc	3M	1696200|10:T>C	Cod	64.38
feature	Biunc	3M	7165849|29:G>T-234M	Cod	64.6
feature	Biunc	3M	3020395|5:T>G-237M	Cod	64.6
feature	Biunc	3M	7168344|22:G>C-234M	Cod	64.6
feature	Biunc	3M	4002189|25:C>T	Cod	64.6
feature	Biunc	3M	1037736|45:C>G-134M	Cod	64.6
feature	Biunc	3M	1109565|32:A>G-34M	Cod	65.26
feature	Biunc	3M	992804|43:G>C-34M	Cod	65.26
feature	Biunc	3M	1292697|28:T>C-37M	Cod	65.26
feature	Biunc	3M	1046204|13:C>G-37M	Cod	65.26
feature	Biunc	3M	1001059|37:G>C-37M	Cod	65.71
feature	Biunc	3M	1080572|18:T>C	Cod	66.16
feature	Biunc	3M	1118147|61:C>T	Cod	67.63
feature	Biunc	3M	7171331|19:G>C-23M	Cod	67.63
feature	Biunc	3M	7163942|16:C>G-3M	Cod	67.63
feature	Biunc	3M	1064634|31:A>T	Cod	70.23
feature	Biunc	3M	7162382|42:A>G	Cod	70.79
feature	Biunc	3M	1318141|43:C>T-13M	Cod	70.79
feature	Biunc	3M	6014300|20:G>A	Cod	70.79
feature	Biunc	3M	5364061|8:C>A-34M	Cod	71.35
feature	Biunc	3M	3021461|16:T>C	Cod	71.46
feature	Biunc	3M	2244850|39:G>C-236M	Cod	71.46
feature	Biunc	3M	2259131|61:T>C-23M	Cod	71.46
feature	Biunc	3M	1042343|28:G>A-3M	Cod	71.46
feature	Biunc	3M	7164468|39:A>G-23M	Cod	71.46
feature	Biunc	3M	1110312|29:C>T-347M	Cod	73.27
feature	Biunc	3M	7169270|5:G>A-345M	Cod	73.27
feature	Biunc	3M	5411810|11:G>A	Cod	73.27
feature	Biunc	3M	7164455|60:G>A-3M	Cod	73.27
feature	Biunc	3M	4261330|13:A>G-34M	Cod	73.27
feature	Biunc	3M	1334926|60:G>A-37M	Cod	73.27
feature	Biunc	3M	7166716|8:C>G-236M	Cod	73.27
feature	Biunc	3M	2275049|28:T>C	Cod	75.32
feature	Biunc	3M	1202383|16:T>C-34M	Cod	75.65
feature	Biunc	3M	4995751|22:C>G-34M	Cod	78.29
feature	Biunc	3M	1024644|14:G>A	Cod	78.29
feature	Biunc	3M	2242931|27:A>C	Cod	81.39
feature	Biunc	3M	1228922|14:C>T-37M	Cod	81.39
feature	Biunc	3M	7169662|7:G>A-3M	Cod	81.39
feature	Biunc	3M	7168760|55:T>A-23M	Cod	82.62
feature	Biunc	3M	1151835|20:C>G-37M	Cod	84.85
feature	Biunc	3M	7168804|20:C>G-34M	Cod	84.85
feature	Biunc	3M	3948847|10:T>C	Cod	84.85
feature	Biunc	3M	7170067|47:A>G-137M	Cod	84.85
feature	Biunc	3M	1088125|30:C>T-123M	Cod	85.41
feature	Biunc	3M	1251643|54:T>C	Cod	86.2
feature	Biunc	3M	7162211|16:T>C-34M	Cod	86.2
feature	Biunc	3M	999766|31:A>C-3M	Cod	86.2
feature	Biunc	3M	7170136|57:A>G-237M	Cod	86.99
feature	Biunc	3M	6042717|45:C>T-367M	Cod	87.55
feature	Biunc	3M	7171033|19:G>A-3M	Cod	90.28
feature	Biunc	3M	3935086|14:T>G	Cod	95.7
feature	Biunc	3M	7169034|16:G>A-3M	Cod	99.31
feature	Biunc	3M	7159492|5:C>T-3M	Cod	102.52
feature	Biunc	3M	1074017|37:C>T	Cod	105.43
feature	Biunc	3M	7170750|5:C>T-36M	Cod	106.33
feature	Biunc	3M	7171856|17:C>T-3M	Cod	110.63
feature	Biunc	3M	7168648|61:C>G-3M	Cod	119.18
feature	Biunc	3M	985372|7:C>G	Cod	123.37
feature	Biunc	3M	7167079|65:C>T	Cod	123.37
feature	Biunc	3M	1150095|15:C>T-23M	Cod	123.37
feature	Biunc	3M	4993340|31:C>A	Cod	125.73
feature	Biunc	3M	7172502|12:A>G-137M	Cod	147.43
feature	Biunc	3M	1082172|28:C>T-345M	Cod	148.22
feature	Biunc	3M	6048734|11:T>C	Cod	160.05
feature	Biunc	3M	7170736|16:C>T-3M	Cod	160.05
feature	Biunc	3M	1695832|5:A>G	Cod	160.05
feature	Biunc	3M	1092125|43:T>C-3M	Cod	163.31
feature	Biunc	3M	1677390|19:T>C	Cod	165.94
feature	Biunc	3M	3934343|14:C>A	Cod	177.47
feature	Biunc	3M	7167390|15:G>C	Cod	177.47
feature	Biunc	3M	7171852|18:A>G	Cod	191.24
feature	Biunc	3M	7157734|23:G>A	Cod	194.36
feature	Biunc	3M	7170408|43:A>G-37M	Cod	205.91
feature	Biunc	3M	2258939|27:T>C-23M	Cod	208.91
feature	Biunc	3M	7163491|32:G>T-3M	Cod	208.91
feature	Biunc	3Ub	1021421|14:C>T	Cod	0.44
feature	Biunc	3Ub	1099964|46:T>C-36U	Cod	0.78
feature	Biunc	3Ub	7169322|25:T>C-236U	Cod	1.11
feature	Biunc	3Ub	1082224|18:C>A-236U	Cod	1.55
feature	Biunc	3Ub	7169148|21:G>A	Cod	1.77
feature	Biunc	3Ub	7170284|17:G>A-36U	Cod	2.67
feature	Biunc	3Ub	6045406|40:T>A-236U	Cod	2.67
feature	Biunc	3Ub	6037373|28:C>T	Cod	2.67
feature	Biunc	3Ub	6042966|53:G>A-36U	Cod	5.16
feature	Biunc	3Ub	6046224|37:G>C	Cod	5.16
feature	Biunc	3Ub	3944093|46:G>T-236U	Cod	5.16
feature	Biunc	3Ub	6043105|55:G>A	Cod	5.16
feature	Biunc	3Ub	7164378|53:G>A-36U	Cod	5.16
feature	Biunc	3Ub	6047318|13:G>T-36U	Cod	6.75
feature	Biunc	3Ub	5982599|29:G>A-346U	Cod	7.53
feature	Biunc	3Ub	7163549|42:G>C-236U	Cod	7.53
feature	Biunc	3Ub	7166720|13:T>C	Cod	8.76
feature	Biunc	3Ub	1020069|49:G>C	Cod	8.98
feature	Biunc	3Ub	1051316|32:C>T-346U	Cod	9.42
feature	Biunc	3Ub	1093109|26:G>T-36U	Cod	9.42
feature	Biunc	3Ub	5369353|31:G>A	Cod	9.42
feature	Biunc	3Ub	6049419|16:A>G-36U	Cod	10.41
feature	Biunc	3Ub	2245053|57:G>A-36U	Cod	10.41
feature	Biunc	3Ub	5990452|22:C>T	Cod	10.75
feature	Biunc	3Ub	6036047|25:T>A-36U	Cod	13.39
feature	Biunc	3Ub	5360783|62:C>A-346U	Cod	13.39
feature	Biunc	3Ub	1732484|50:G>A-36U	Cod	16.05
feature	Biunc	3Ub	1695387|49:G>A-36U	Cod	17.62
feature	Biunc	3Ub	7167026|32:C>G-36U	Cod	18.29
feature	Biunc	3Ub	6048381|10:T>A-36U	Cod	18.96
feature	Biunc	3Ub	7168850|6:G>A-36U	Cod	19.29
feature	Biunc	3Ub	7173209|18:C>T	Cod	19.63
feature	Biunc	3Ub	3027592|34:C>T-36U	Cod	20.98
feature	Biunc	3Ub	6040142|7:C>G	Cod	22.79
feature	Biunc	3Ub	7167984|31:C>T-236U	Cod	23.35
feature	Biunc	3Ub	7171975|5:T>C-36U	Cod	24.81
feature	Biunc	3Ub	6026571|41:G>A-236U	Cod	28.19
feature	Biunc	3Ub	6012305|18:C>T-36U	Cod	30.2
feature	Biunc	3Ub	6039785|24:G>T-136U	Cod	31.1
feature	Biunc	3Ub	1021968|46:G>T-36U	Cod	32
feature	Biunc	3Ub	7170323|38:G>C-36U	Cod	33.95
feature	Biunc	3Ub	1123542|31:A>G-346U	Cod	35.91
feature	Biunc	3Ub	1042343|19:A>G-36U	Cod	39.05
feature	Biunc	3Ub	1717915|59:T>C	Cod	42.56
feature	Biunc	3Ub	1089757|30:C>G-36U	Cod	42.56
feature	Biunc	3Ub	7166836|13:T>C-36U	Cod	42.56
feature	Biunc	3Ub	6034954|33:G>A-356U	Cod	42.56
feature	Biunc	3Ub	7167245|18:G>A-36U	Cod	51.33
feature	Biunc	3Ub	6048063|49:C>A-36U	Cod	58.69
feature	Biunc	3Ub	7168537|5:G>A	Cod	59.7
feature	Biunc	3Ub	6044911|11:G>C	Cod	62.86
feature	Biunc	3Ub	5981432|32:C>T-36U	Cod	63.64
feature	Biunc	3Ub	7165075|35:T>G	Cod	66.73
feature	Biunc	3Ub	1021673|32:A>T	Cod	67.41
feature	Biunc	3Ub	6042820|46:G>T-356U	Cod	68.09
feature	Biunc	3Ub	7168677|6:C>T	Cod	73.16
feature	Biunc	3Ub	4006169|14:C>T	Cod	73.16
feature	Biunc	3Ub	6047989|10:C>T-36U	Cod	73.16
feature	Biunc	3Ub	6013010|26:G>T	Cod	76.9
feature	Biunc	3Ub	6015522|13:C>G-356U	Cod	77.68
feature	Biunc	3Ub	4996451|12:C>T-36U	Cod	77.68
feature	Biunc	3Ub	1094077|25:G>C	Cod	78.47
feature	Biunc	3Ub	7163680|7:T>C	Cod	79.48
feature	Biunc	3Ub	7164408|20:C>A-36U	Cod	79.48
feature	Biunc	3Ub	2267352|12:C>T-236U	Cod	79.48
feature	Biunc	3Ub	7163650|11:C>T	Cod	79.48
feature	Biunc	3Ub	6019080|5:G>T	Cod	79.48
feature	Biunc	3Ub	4733575|35:C>A	Cod	83.01
feature	Biunc	3Ub	7174071|10:T>C-236U	Cod	83.01
feature	Biunc	3Ub	1026000|10:A>G-36U	Cod	85.55
feature	Biunc	3Ub	7171969|48:C>G	Cod	86.68
feature	Biunc	3Ub	1092411|28:C>T-36U	Cod	96.11
feature	Biunc	3Ub	7165655|22:C>T-236U	Cod	101.52
feature	Biunc	3Ub	5358372|20:G>A	Cod	104.3
feature	Biunc	3Ub	4733642|35:T>C	Cod	108.17
feature	Biunc	3Ub	5358121|16:G>C-36U	Cod	108.17
feature	Biunc	3Ub	6048669|25:C>T-136U	Cod	108.17
feature	Biunc	3Ub	7173210|63:C>A	Cod	108.17
feature	Biunc	3Ub	1125212|5:T>C-2M	Cod	118.17
feature	Biunc	3Ub	3570255|10:C>T	Cod	119.29
feature	Biunc	3Ub	6016282|9:G>A	Cod	120.41
feature	Biunc	3Ub	7166812|24:G>T-36U	Cod	120.41
feature	Biunc	3Ub	7164349|11:C>T	Cod	121.54
feature	Biunc	3Ub	1119223|36:T>C	Cod	136.18
feature	Biunc	3Ub	2250976|41:A>G	Cod	140.05
feature	Biunc	3Ub	1158450|13:C>T-346U	Cod	145.59
feature	Biunc	4M	5324413|8:C>G	Cod	7.39
feature	Biunc	4M	7162724|30:A>C	Cod	15.54
feature	Biunc	4M	7170270|47:G>A-14M	Cod	26.49
feature	Biunc	4M	7171114|11:C>G	Cod	33.43
feature	Biunc	4M	1130103|12:A>T	Cod	35.6
feature	Biunc	4M	1042486|31:C>G	Cod	44.52
feature	Biunc	4M	2252536|38:A>C-14M	Cod	46.33
feature	Biunc	4M	7163570|37:C>G-14M	Cod	50.57
feature	Biunc	4M	7171770|59:T>G-14M	Cod	51.94
feature	Biunc	4M	7166921|13:C>T	Cod	52.74
feature	Biunc	4M	4395798|63:T>C-14M	Cod	52.74
feature	Biunc	4M	7158766|40:A>C	Cod	52.74
feature	Biunc	4M	7159503|48:A>G-145M	Cod	52.74
feature	Biunc	4M	7173062|10:T>C-124M	Cod	53.54
feature	Biunc	4M	3022294|18:T>A	Cod	53.65
feature	Biunc	4M	7168807|7:C>G-14M	Cod	53.98
feature	Biunc	4M	7171181|17:T>C-124M	Cod	53.98
feature	Biunc	4M	6037863|44:C>T	Cod	54.21
feature	Biunc	4M	7171664|15:G>T	Cod	54.89
feature	Biunc	4M	7172634|30:T>C-4M	Cod	54.89
feature	Biunc	4M	1206626|10:G>A-14M	Cod	56.38
feature	Biunc	4M	4005848|13:G>T	Cod	56.38
feature	Biunc	4M	2242659|14:G>T	Cod	56.38
feature	Biunc	4M	7167113|25:G>A	Cod	56.38
feature	Biunc	4M	1093455|7:C>T	Cod	56.38
feature	Biunc	4M	7166492|58:T>C	Cod	56.38
feature	Biunc	4M	5369662|14:G>A-3M	Cod	57.85
feature	Biunc	4M	1075505|45:T>C-124M	Cod	57.85
feature	Biunc	4M	1109896|63:C>G	Cod	58.52
feature	Biunc	4M	7170089|15:C>T-14M	Cod	58.63
feature	Biunc	4M	7171834|55:T>C-14M	Cod	58.63
feature	Biunc	4M	7170183|53:A>G-1M	Cod	58.63
feature	Biunc	4M	6029851|48:A>G-134M	Cod	58.63
feature	Biunc	4M	2243952|68:C>A-124M	Cod	58.63
feature	Biunc	4M	997385|33:C>T	Cod	58.63
feature	Biunc	4M	1007549|36:C>A	Cod	58.63
feature	Biunc	4M	5578794|8:C>T	Cod	58.63
feature	Biunc	4M	7159069|43:T>C	Cod	58.63
feature	Biunc	4M	7166933|39:A>G	Cod	58.63
feature	Biunc	4M	7169055|50:C>T-145M	Cod	58.63
feature	Biunc	4M	7163286|39:G>A	Cod	58.63
feature	Biunc	4M	7158303|35:T>C	Cod	58.74
feature	Biunc	4M	1056516|37:G>A-124M	Cod	58.85
feature	Biunc	4M	7168422|43:A>G	Cod	58.85
feature	Biunc	4M	7169954|22:C>A	Cod	58.85
feature	Biunc	4M	7171874|68:C>G	Cod	58.96
feature	Biunc	4M	5992476|12:C>T	Cod	59.18
feature	Biunc	4M	996513|62:G>A-14M	Cod	59.18
feature	Biunc	4M	7158149|18:C>G	Cod	59.18
feature	Biunc	4M	1000850|22:C>G-134M	Cod	59.4
feature	Biunc	4M	7168729|26:T>C-14M	Cod	60.74
feature	Biunc	4M	7164363|43:G>A-134M	Cod	61.52
feature	Biunc	4M	1092137|22:T>A-124M	Cod	61.52
feature	Biunc	4M	7166670|23:C>G-146M	Cod	61.52
feature	Biunc	4M	7171123|17:G>T	Cod	62.31
feature	Biunc	4M	6012466|22:A>C	Cod	62.64
feature	Biunc	4M	7158732|48:G>C-124M	Cod	62.98
feature	Biunc	4M	7170359|23:A>G-14M	Cod	63.2
feature	Biunc	4M	7163957|65:T>C-124M	Cod	63.2
feature	Biunc	4M	7167210|20:T>C-124M	Cod	64.2
feature	Biunc	4M	1114733|10:T>G	Cod	64.2
feature	Biunc	4M	7170113|11:C>G	Cod	64.2
feature	Biunc	4M	2254889|16:A>G-134M	Cod	64.2
feature	Biunc	4M	3022538|11:T>C	Cod	64.2
feature	Biunc	4M	5331568|10:C>T-134M	Cod	64.2
feature	Biunc	4M	7164479|50:G>C	Cod	64.2
feature	Biunc	4M	7164368|64:A>G-124M	Cod	64.2
feature	Biunc	4M	3947236|13:C>G-134M	Cod	64.2
feature	Biunc	4M	7159149|46:G>C-134M	Cod	64.2
feature	Biunc	4M	7166826|58:A>G-124M	Cod	64.2
feature	Biunc	4M	3935196|10:C>A	Cod	66.78
feature	Biunc	4M	7170717|38:C>T-134M	Cod	68.91
feature	Biunc	4M	7169015|66:C>A	Cod	69.47
feature	Biunc	4M	7170857|16:G>C	Cod	69.92
feature	Biunc	4M	7164010|27:G>T	Cod	70.36
feature	Biunc	4M	7163902|11:C>T-14M	Cod	72.27
feature	Biunc	4M	1151558|32:G>C-14M	Cod	72.27
feature	Biunc	4M	4262770|17:T>C-124M	Cod	73.51
feature	Biunc	4M	7168767|15:G>A-14M	Cod	74.63
feature	Biunc	4M	7170164|22:G>A	Cod	74.63
feature	Biunc	4M	7171064|43:G>A-14M	Cod	74.63
feature	Biunc	4M	1096493|10:G>C	Cod	74.63
feature	Biunc	4M	7168871|16:A>G-14M	Cod	74.63
feature	Biunc	4M	7170349|61:C>A-14M	Cod	74.63
feature	Biunc	4M	7168619|7:A>G-14M	Cod	75.53
feature	Biunc	4M	5359918|5:G>A-124M	Cod	76.09
feature	Biunc	4M	2255220|6:C>G	Cod	79.14
feature	Biunc	4M	7171010|37:G>A-14M	Cod	79.81
feature	Biunc	4M	7167325|14:G>A	Cod	79.81
feature	Biunc	4M	1093804|63:G>A-14M	Cod	79.81
feature	Biunc	4M	7158218|47:T>A-124M	Cod	80.48
feature	Biunc	4M	3024516|5:C>T	Cod	81.26
feature	Biunc	4M	5367344|11:T>G-124M	Cod	81.26
feature	Biunc	4M	2251238|24:T>C-134M	Cod	84.75
feature	Biunc	4M	1025508|28:C>T-14M	Cod	84.97
feature	Biunc	4M	7157685|29:C>T	Cod	93.61
feature	Biunc	4M	7168917|42:G>C	Cod	109.73
feature	Biunc	4M	1862682|59:G>C	Cod	112.48
feature	Biunc	4M	7171024|33:G>T-134M	Cod	112.48
feature	Biunc	4M	3942016|19:C>T	Cod	115.25
feature	Biunc	4M	979290|16:T>C	Cod	126.84
feature	Biunc	4M	4262684|14:A>G	Cod	129.12
feature	Biunc	4M	7168870|35:T>C	Cod	132.2
feature	Biunc	4M	1207436|7:T>G	Cod	136.62
feature	Biunc	4M	7167013|66:A>T-124M	Cod	137.31
feature	Biunc	4M	1095951|60:T>C-124M	Cod	141.03
feature	Biunc	4M	4262607|14:C>G	Cod	141.03
feature	Biunc	4M	1080678|29:G>A	Cod	141.03
feature	Biunc	4Ub	7173359|23:G>C-24U	Cod	0
feature	Biunc	4Ub	1021431|47:G>C-24U	Cod	0
feature	Biunc	4Ub	5367030|25:A>G-234U	Cod	3.41
feature	Biunc	4Ub	3958795|30:C>G	Cod	17.64
feature	Biunc	4Ub	7158212|21:G>A-24U	Cod	17.64
feature	Biunc	4Ub	7173467|49:C>T	Cod	32.46
feature	Biunc	4Ub	5981239|54:T>G	Cod	33.83
feature	Biunc	4Ub	5984107|60:C>A	Cod	49.11
feature	Biunc	4Ub	1159963|52:G>T-24U	Cod	67.89
feature	Biunc	4Ub	6020353|41:G>T-24U	Cod	69.83
feature	Biunc	4Ub	6040669|11:G>A-24U	Cod	69.83
feature	Biunc	4Ub	5982975|45:C>T	Cod	69.83
feature	Biunc	4Ub	5984468|40:C>A	Cod	70.28
feature	Biunc	4Ub	4003596|50:G>T	Cod	82.69
feature	Biunc	4Ub	7164136|41:A>G	Cod	83.7
feature	Biunc	4Ub	6030657|24:G>A-247U	Cod	83.7
feature	Biunc	4Ub	6040264|63:A>G-234U	Cod	84.71
feature	Biunc	4Ub	5325919|50:G>C-24U	Cod	85.15
feature	Biunc	4Ub	7166624|67:G>C-24U	Cod	85.71
feature	Biunc	4Ub	2252110|25:C>T-24U	Cod	87.63
feature	Biunc	4Ub	6045534|29:C>G-234U	Cod	87.63
feature	Biunc	4Ub	4003496|12:C>T-24U	Cod	87.63
feature	Biunc	4Ub	7171457|49:G>T-234U	Cod	89.87
feature	Biunc	4Ub	6046337|20:C>G-234U	Cod	90.09
feature	Biunc	4Ub	6048357|54:C>T	Cod	90.31
feature	Biunc	4Ub	7159430|12:A>T-24U	Cod	90.31
feature	Biunc	4Ub	7159798|66:C>A	Cod	91.32
feature	Biunc	4Ub	1007209|32:C>G-234U	Cod	92.1
feature	Biunc	4Ub	6028160|13:G>T-247U	Cod	92.21
feature	Biunc	4Ub	1060558|46:C>A-234U	Cod	92.99
feature	Biunc	4Ub	1102322|45:C>T	Cod	92.99
feature	Biunc	4Ub	6041880|23:G>A	Cod	92.99
feature	Biunc	4Ub	5986589|11:G>A-234U	Cod	92.99
feature	Biunc	4Ub	7165659|11:T>C-24U	Cod	94.11
feature	Biunc	4Ub	7164297|36:G>A-24U	Cod	94.11
feature	Biunc	4Ub	1081229|49:C>T	Cod	94.11
feature	Biunc	4Ub	6046638|23:G>T	Cod	94.55
feature	Biunc	4Ub	1211489|65:C>A-24U	Cod	94.55
feature	Biunc	4Ub	6014450|24:G>A	Cod	95.45
feature	Biunc	4Ub	7167285|60:T>G	Cod	97.02
feature	Biunc	4Ub	5990295|38:G>C	Cod	97.69
feature	Biunc	4Ub	6048747|42:G>T-234U	Cod	97.91
feature	Biunc	4Ub	7166645|60:A>G	Cod	97.91
feature	Biunc	4Ub	7168607|20:C>A-234U	Cod	97.91
feature	Biunc	4Ub	7173687|14:C>G	Cod	98.13
feature	Biunc	4Ub	6046115|37:G>T	Cod	103.65
feature	Biunc	4Ub	1145731|13:G>T-124U	Cod	103.98
feature	Biunc	4Ub	6015593|30:G>A	Cod	103.98
feature	Biunc	4Ub	2273390|20:A>C	Cod	103.98
feature	Biunc	4Ub	5990873|38:T>G-246U	Cod	103.98
feature	Biunc	4Ub	5332379|13:G>A	Cod	105.21
feature	Biunc	4Ub	7158989|54:A>G-24U	Cod	129.15
feature	Biunc	4Ub	7159483|17:T>C-234U	Cod	131.87
feature	Biunc	4Ub	7174030|6:C>A-234U	Cod	139.15
feature	Biunc	4Ub	3570131|39:G>A-234U	Cod	139.15
feature	Biunc	4Ub	6027800|48:A>G-15U	Cod	147.41
feature	Biunc	4Ub	4993329|19:G>C	Cod	151.75
feature	Biunc	4Ub	3945422|5:C>A	Cod	155.18
feature	Biunc	4Ub	7173244|12:C>G-247U	Cod	156.65
feature	Biunc	5M	7172776|13:C>T	Cod	1.8
feature	Biunc	5M	5358214|28:C>A	Cod	3.59
feature	Biunc	5M	3027358|18:C>T	Cod	4.26
feature	Biunc	5M	7168787|10:G>C	Cod	7.4
feature	Biunc	5M	1095451|61:C>T-3M	Cod	8.52
feature	Biunc	5M	7167287|13:T>C	Cod	10
feature	Biunc	5M	1091440|10:C>G-5U	Cod	12.16
feature	Biunc	5M	7167566|51:C>T	Cod	18.39
feature	Biunc	5M	2247671|55:C>T-2M	Cod	18.39
feature	Biunc	5M	1019300|26:T>G-235M	Cod	18.39
feature	Biunc	5M	7162537|16:T>C	Cod	18.39
feature	Biunc	5M	1306480|23:A>G-245U	Cod	18.39
feature	Biunc	5M	7169834|30:C>T	Cod	18.39
feature	Biunc	5M	7159496|38:A>G	Cod	18.39
feature	Biunc	5M	6038176|40:G>T	Cod	18.39
feature	Biunc	5M	5581397|7:C>A	Cod	18.39
feature	Biunc	5M	1033698|61:G>A-257M	Cod	19.07
feature	Biunc	5M	7173194|9:T>C-235M	Cod	19.07
feature	Biunc	5M	7167157|10:G>A-25M	Cod	19.07
feature	Biunc	5M	5580405|8:G>A-25M	Cod	19.07
feature	Biunc	5M	1103380|8:C>A	Cod	19.07
feature	Biunc	5M	999226|60:G>A	Cod	19.07
feature	Biunc	5M	6043020|19:G>C	Cod	19.63
feature	Biunc	5M	7173768|14:C>G-245M	Cod	19.63
feature	Biunc	5M	2243334|35:G>A-25M	Cod	20.64
feature	Biunc	5M	7168974|29:G>A-25M	Cod	20.64
feature	Biunc	5M	7160210|20:T>G	Cod	20.64
feature	Biunc	5M	2258792|38:T>G-235M	Cod	20.64
feature	Biunc	5M	5371415|50:C>G	Cod	20.64
feature	Biunc	5M	1004000|28:C>G-245M	Cod	20.64
feature	Biunc	5M	7170381|31:G>A-5M	Cod	20.64
feature	Biunc	5M	7157979|8:T>C-235M	Cod	20.64
feature	Biunc	5M	6043246|23:C>G	Cod	23.9
feature	Biunc	5M	5582039|41:G>T	Cod	24.12
feature	Biunc	5M	3025681|22:C>G	Cod	24.79
feature	Biunc	5M	5006275|14:A>G	Cod	25.46
feature	Biunc	5M	1152398|41:T>C	Cod	26.14
feature	Biunc	5M	7163567|52:C>T-25M	Cod	26.7
feature	Biunc	5M	7168605|58:A>G	Cod	26.7
feature	Biunc	5M	7161004|34:G>A	Cod	27.26
feature	Biunc	5M	2262756|22:T>G-257M	Cod	31.81
feature	Biunc	5M	1128025|12:G>T	Cod	33.97
feature	Biunc	5M	7170141|50:G>A-25M	Cod	33.97
feature	Biunc	5M	1220527|12:G>C	Cod	36.14
feature	Biunc	5M	6037790|38:G>C	Cod	37.04
feature	Biunc	5M	7163337|25:C>A-245M	Cod	37.04
feature	Biunc	5M	1092021|57:A>G-25M	Cod	37.04
feature	Biunc	5M	7163801|15:C>G	Cod	37.04
feature	Biunc	5M	7169016|30:T>C-125U	Cod	37.04
feature	Biunc	5M	5369013|19:C>T	Cod	37.94
feature	Biunc	5M	7171292|35:C>T	Cod	37.94
feature	Biunc	5M	984035|51:A>G	Cod	39.18
feature	Biunc	5M	7167061|45:A>G-25M	Cod	39.18
feature	Biunc	5M	7173066|5:G>C	Cod	39.18
feature	Biunc	5M	7173232|5:T>C	Cod	39.18
feature	Biunc	5M	1128270|46:G>A	Cod	39.18
feature	Biunc	5M	5325215|26:C>A	Cod	39.18
feature	Biunc	5M	1091725|50:G>A-25M	Cod	39.18
feature	Biunc	5M	7174045|9:A>G-25M	Cod	40.98
feature	Biunc	5M	7159104|64:T>G	Cod	40.98
feature	Biunc	5M	1040610|11:C>T	Cod	40.98
feature	Biunc	5M	3023621|34:G>A-235M	Cod	40.98
feature	Biunc	5M	4539141|37:G>A-2M	Cod	40.98
feature	Biunc	5M	7172425|49:G>C	Cod	40.98
feature	Biunc	5M	7164469|17:T>C-5U	Cod	44.36
feature	Biunc	5M	3025764|34:C>T	Cod	44.92
feature	Biunc	5M	3941473|23:T>C	Cod	47.43
feature	Biunc	5M	1204508|24:A>G	Cod	49.95
feature	Biunc	5M	1400598|7:T>C-25M	Cod	50.74
feature	Biunc	5M	1696722|29:T>G	Cod	53.34
feature	Biunc	5M	7164499|5:T>C	Cod	53.34
feature	Biunc	5M	6044222|6:G>A	Cod	53.34
feature	Biunc	5M	7171161|31:C>T-25M	Cod	53.34
feature	Biunc	5M	1228479|7:T>C-235M	Cod	53.34
feature	Biunc	5M	7158060|66:G>C-2M	Cod	53.34
feature	Biunc	5M	4261246|22:A>G	Cod	53.34
feature	Biunc	5M	7166589|62:G>T-235M	Cod	53.34
feature	Biunc	5M	1221313|24:G>A-256M	Cod	53.34
feature	Biunc	5M	4002696|19:G>C-245M	Cod	55.16
feature	Biunc	5M	3570511|21:G>A	Cod	65.86
feature	Biunc	5M	7163798|11:C>T	Cod	68.12
feature	Biunc	5M	5994317|6:C>T	Cod	69.47
feature	Biunc	5M	6046315|68:G>C-25M	Cod	73.23
feature	Biunc	5M	999795|11:T>C	Cod	78.41
feature	Biunc	5M	7163462|16:G>T-2M	Cod	81.2
feature	Biunc	5M	3029356|19:T>C	Cod	81.98
feature	Biunc	5M	5345165|30:C>G-25M	Cod	84.11
feature	Biunc	5M	1016056|7:G>A	Cod	90.64
feature	Biunc	5M	7171831|11:C>G	Cod	96.99
feature	Biunc	5M	7169052|10:G>C-235M	Cod	99.94
feature	Biunc	5M	5358920|47:T>C	Cod	99.94
feature	Biunc	5M	1089820|63:A>C-235M	Cod	99.94
feature	Biunc	5M	1010797|64:G>C	Cod	101.99
feature	Biunc	5M	1100654|20:G>A	Cod	103.34
feature	Biunc	5M	1036832|55:G>A	Cod	103.9
feature	Biunc	5M	7172235|17:G>C-235M	Cod	104.47
feature	Biunc	5M	7172722|11:C>G-235M	Cod	105.03
feature	Biunc	5M	1090252|65:C>G-5U	Cod	105.03
feature	Biunc	5M	7169593|43:T>G-235M	Cod	113.82
feature	Biunc	5M	7170126|17:T>C	Cod	118.58
feature	Biunc	5M	5355283|8:C>G-2M	Cod	118.58
feature	Biunc	5M	1089814|43:C>T	Cod	121.41
feature	Biunc	5M	4411793|13:C>T	Cod	125.28
feature	Biunc	5M	7173382|8:C>T	Cod	126.4
feature	Biunc	5M	7172369|57:A>G	Cod	129.81
feature	Biunc	5M	7173047|15:C>T	Cod	129.81
feature	Biunc	5M	3953331|54:A>G-245M	Cod	129.81
feature	Biunc	5M	2243272|5:T>C	Cod	132.1
feature	Biunc	5M	1055230|7:C>A-235M	Cod	132.21
feature	Biunc	5M	3958790|23:G>C-245M	Cod	132.21
feature	Biunc	5M	1024479|62:G>A-245M	Cod	133.33
feature	Biunc	5M	3027446|8:C>T-2M	Cod	134.35
feature	Biunc	5M	7166828|13:T>C-235M	Cod	135.94
feature	Biunc	5M	7173767|16:G>A	Cod	139.79
feature	Biunc	5M	7163579|38:G>C-2M	Cod	147.97
feature	Biunc	5M	6027711|59:C>G	Cod	154.06
feature	Biunc	5M	7171011|13:C>T-2M	Cod	154.62
feature	Biunc	5M	3939043|41:G>A	Cod	155.18
feature	Biunc	5M	7158971|15:G>C-3M	Cod	155.29
feature	Biunc	5M	7168559|18:A>C-125M	Cod	155.4
feature	Biunc	5M	7159703|46:C>A	Cod	162.38
feature	Biunc	5M	7164460|6:G>A-257M	Cod	165.36
feature	Biunc	5M	993527|48:C>A	Cod	165.36
feature	Biunc	5M	7165496|7:C>T	Cod	168.82
feature	Biunc	5M	7158148|22:C>G	Cod	169.6
feature	Biunc	5M	7160900|28:A>G	Cod	180.21
feature	Biunc	5M	5411840|16:G>T	Cod	181.11
feature	Biunc	5M	2249113|38:G>A-235M	Cod	181.11
feature	Biunc	5M	1118498|21:A>G	Cod	184.5
feature	Biunc	5M	1118498|63:G>A-257M	Cod	190.4
feature	Biunc	5M	7168051|14:C>T	Cod	201.1
feature	Biunc	5M	1218077|21:A>G	Cod	202.11
feature	Biunc	5M	995871|16:T>A	Cod	202.11
feature	Biunc	5M	5573143|13:C>T-245M	Cod	205.25
feature	Biunc	5M	1021367|7:T>A	Cod	208.57
feature	Biunc	5M	7164184|40:T>A-235M	Cod	210.89
feature	Biunc	5M	7172736|8:C>G-25M	Cod	219.79
feature	Biunc	5M	3029912|35:G>T	Cod	219.79
feature	Biunc	5M	7167212|16:A>G	Cod	219.79
feature	Biunc	5M	5004936|31:G>C-2U	Cod	220.69
feature	Biunc	5M	1143827|23:G>A-25M	Cod	225.49
feature	Biunc	5M	7158928|50:C>G-256M	Cod	225.49
feature	Biunc	5M	7166993|10:G>A	Cod	225.49
feature	Biunc	5Ub-1	2258501|35:G>A-125U	Cod	2.58
feature	Biunc	5Ub-1	5980444|25:T>A-5U	Cod	2.92
feature	Biunc	5Ub-1	989817|11:T>G-25U	Cod	3.93
feature	Biunc	5Ub-1	6043046|27:G>A	Cod	3.93
feature	Biunc	5Ub-1	6022532|47:T>C-3M	Cod	5.95
feature	Biunc	5Ub-1	7168994|42:G>A	Cod	5.95
feature	Biunc	5Ub-1	6011783|27:G>A	Cod	5.95
feature	Biunc	5Ub-1	5985921|35:C>G-5U	Cod	5.95
feature	Biunc	5Ub-1	6026591|31:C>T	Cod	5.95
feature	Biunc	5Ub-1	1168249|11:C>T	Cod	5.95
feature	Biunc	5Ub-1	1666802|59:A>G-5U	Cod	5.95
feature	Biunc	5Ub-1	1000175|8:A>G	Cod	5.95
feature	Biunc	5Ub-1	7167071|19:G>C-5U	Cod	5.95
feature	Biunc	5Ub-1	987258|44:C>T-35U	Cod	5.95
feature	Biunc	5Ub-1	7163550|32:T>A	Cod	5.95
feature	Biunc	5Ub-1	7168698|65:C>T-5U	Cod	5.95
feature	Biunc	5Ub-1	5343425|10:C>T	Cod	5.95
feature	Biunc	5Ub-1	6045080|49:T>G-35U	Cod	5.95
feature	Biunc	5Ub-1	7170368|53:T>C	Cod	5.95
feature	Biunc	5Ub-1	995728|6:C>T-45U	Cod	5.95
feature	Biunc	5Ub-1	1245588|21:A>C-57U	Cod	5.95
feature	Biunc	5Ub-1	4002634|29:A>T	Cod	6.96
feature	Biunc	5Ub-1	7163896|5:C>G	Cod	7.52
feature	Biunc	5Ub-1	7173771|56:G>C-5U	Cod	9.42
feature	Biunc	5Ub-1	5979799|30:G>A-135U	Cod	10.77
feature	Biunc	5Ub-1	5363343|37:C>G-157U	Cod	11.67
feature	Biunc	5Ub-1	7166767|47:T>A	Cod	13.49
feature	Biunc	5Ub-1	7172310|16:G>T	Cod	16.31
feature	Biunc	5Ub-1	7164347|63:A>G	Cod	16.31
feature	Biunc	5Ub-1	1206583|29:G>C-567U	Cod	17.32
feature	Biunc	5Ub-1	2276318|9:C>T	Cod	17.76
feature	Biunc	5Ub-1	7171219|18:A>C	Cod	18.43
feature	Biunc	5Ub-1	983145|45:G>A	Cod	18.87
feature	Biunc	5Ub-1	7171748|9:A>G-15U	Cod	19.09
feature	Biunc	5Ub-1	1133764|20:G>A-35U	Cod	19.31
feature	Biunc	5Ub-1	5984590|33:A>T-457U	Cod	20.42
feature	Biunc	5Ub-1	996339|16:T>A-567U	Cod	24.28
feature	Biunc	5Ub-1	7168635|26:T>C-5U	Cod	25.85
feature	Biunc	5Ub-1	6037366|51:A>G	Cod	26.75
feature	Biunc	5Ub-1	6047130|38:C>A	Cod	26.86
feature	Biunc	5Ub-1	4261922|11:C>A	Cod	27.19
feature	Biunc	5Ub-1	7164169|45:T>C	Cod	29.21
feature	Biunc	5Ub-1	4261408|28:G>A-35U	Cod	31.98
feature	Biunc	5Ub-1	6026404|57:C>T	Cod	35.06
feature	Biunc	5Ub-1	7173469|53:G>T-5U	Cod	48.13
feature	Biunc	5Ub-1	1165688|58:C>T-5U	Cod	51.4
feature	Biunc	5Ub-1	2329593|16:G>A	Cod	51.4
feature	Biunc	5Ub-1	7167705|16:A>G	Cod	51.4
feature	Biunc	5Ub-1	1014880|13:C>G	Cod	51.73
feature	Biunc	5Ub-1	1696982|22:G>A-35U	Cod	54.45
feature	Biunc	5Ub-1	1667027|60:C>G-5U	Cod	57.62
feature	Biunc	5Ub-1	6020293|14:G>C-257U	Cod	61.67
feature	Biunc	5Ub-1	7163413|61:G>C-56U	Cod	63.01
feature	Biunc	5Ub-1	6026618|48:T>A-5U	Cod	63.79
feature	Biunc	5Ub-1	7169081|28:T>C	Cod	65.7
feature	Biunc	5Ub-1	4261472|41:G>C-56U	Cod	66.83
feature	Biunc	5Ub-1	1080966|28:G>A-145U	Cod	73.56
feature	Biunc	5Ub-1	3946216|32:G>A	Cod	81.48
feature	Biunc	5Ub-1	7159645|39:C>T	Cod	87.33
feature	Biunc	5Ub-1	984858|35:G>T-35U	Cod	87.33
feature	Biunc	5Ub-1	1237589|28:C>T-35U	Cod	88.11
feature	Biunc	5Ub-1	7166943|29:G>C-35U	Cod	94.74
feature	Biunc	5Ub-1	1228479|6:A>G-5U	Cod	95.19
feature	Biunc	5Ub-1	1218676|18:A>G	Cod	95.64
feature	Biunc	5Ub-1	1218676|9:G>A	Cod	95.64
feature	Biunc	5Ub-1	1030395|44:C>G	Cod	95.86
feature	Biunc	5Ub-1	7170410|6:A>G-5U	Cod	98.59
feature	Biunc	5Ub-1	6046346|14:G>C-45U	Cod	100.43
feature	Biunc	5Ub-1	7170346|19:A>G	Cod	104.07
feature	Biunc	5Ub-1	1024971|11:G>A	Cod	111.38
feature	Biunc	5Ub-1	5411602|26:A>C-5U	Cod	116.62
feature	Biunc	5Ub-1	6046293|15:A>G-15U	Cod	117.51
feature	Biunc	5Ub-1	7168513|10:C>T	Cod	118.63
feature	Biunc	5Ub-1	6044186|27:C>T-5U	Cod	118.63
feature	Biunc	5Ub-2	5985525|33:G>A-5U	Cod	0.34
feature	Biunc	5Ub-2	6044902|64:C>G-45U	Cod	0.78
feature	Biunc	5Ub-2	1132199|18:G>A	Cod	0.89
feature	Biunc	5Ub-2	1078370|61:A>G	Cod	6.9
feature	Biunc	5Ub-2	6042771|29:G>C-457U	Cod	6.9
feature	Biunc	5Ub-2	7165768|18:G>T	Cod	7.94
feature	Biunc	5Ub-2	6047143|11:A>G-5U	Cod	9.8
feature	Biunc	5Ub-2	7173731|20:C>T-5U	Cod	13
feature	Biunc	5Ub-2	1071156|59:C>T-256U	Cod	20.27
feature	Biunc	5Ub-2	6019942|12:C>T	Cod	20.27
feature	Biunc	5Ub-2	6027089|65:C>T-56U	Cod	34.71
feature	Biunc	5Ub-2	6044209|45:T>A	Cod	38.47
feature	Biunc	5Ub-2	6021881|10:C>T-357U	Cod	40.76
feature	Biunc	5Ub-2	7159046|68:C>T-357U	Cod	48.85
feature	Biunc	5Ub-2	6040775|10:G>T-345U	Cod	55.45
feature	Biunc	5Ub-2	6047933|35:C>T	Cod	56.12
feature	Biunc	5Ub-2	7158103|66:G>A	Cod	56.23
feature	Biunc	5Ub-2	7173361|29:A>G	Cod	56.34
feature	Biunc	5Ub-2	1044675|42:G>A	Cod	59.23
feature	Biunc	5Ub-2	3953067|8:C>A-257U	Cod	62.09
feature	Biunc	5Ub-2	7168924|20:C>A	Cod	86.25
feature	Biunc	5Ub-2	7170788|10:A>C-135U	Cod	90.62
feature	Biunc	5Ub-2	6036966|36:A>G-45U	Cod	94.84
feature	Biunc	5Ub-2	2242537|5:G>T-157U	Cod	95.17
feature	Biunc	5Ub-2	7167342|14:C>T	Cod	104.68
feature	Biunc	5Ub-2	1118824|48:A>G-56U	Cod	109.6
feature	Biunc	5Ub-2	1053607|30:G>A-45U	Cod	117.72
feature	Biunc	5Ub-2	7172709|49:C>G-5U	Cod	123.33
feature	Biunc	5Ub-2	1091337|18:T>C-357U	Cod	124.69
feature	Biunc	5Ub-2	4543925|23:G>A-457U	Cod	126.28
feature	Biunc	5Ub-2	6047313|40:G>C-567U	Cod	128.99
feature	Biunc	5Ub-2	7168988|41:A>C-35U	Cod	130.57
feature	Biunc	5Ub-2	5363717|16:G>C-357U	Cod	132.53
feature	Biunc	5Ub-2	5989898|19:C>T	Cod	134.49
feature	Biunc	5Ub-2	1024786|55:A>G	Cod	137.47
feature	Biunc	5Ub-2	3023977|14:C>T	Cod	138.03
feature	Biunc	5Ub-2	6046211|31:A>G-5U	Cod	138.03
feature	Biunc	6M	991209|24:G>C	Cod	4.06
feature	Biunc	6M	6047208|41:A>T	Cod	12.01
feature	Biunc	6M	7168710|37:C>A	Cod	13.8
feature	Biunc	6M	2245473|14:G>A-67M	Cod	14.47
feature	Biunc	6M	1182851|26:C>A-6M	Cod	23.67
feature	Biunc	6M	1103094|17:G>C	Cod	30.25
feature	Biunc	6M	1009567|41:G>C-6M	Cod	34.44
feature	Biunc	6M	6046233|26:C>T-36M	Cod	34.44
feature	Biunc	6M	7171871|29:T>G-6M	Cod	34.44
feature	Biunc	6M	7171866|41:T>C-36M	Cod	34.44
feature	Biunc	6M	4262744|29:C>T	Cod	36.39
feature	Biunc	6M	7168593|65:A>G	Cod	40.35
feature	Biunc	6M	1012529|35:C>G-67M	Cod	40.35
feature	Biunc	6M	7171427|14:A>G-36M	Cod	44.37
feature	Biunc	6M	2268488|8:T>C	Cod	48.87
feature	Biunc	6M	986941|16:C>T-36M	Cod	52.48
feature	Biunc	6M	7172594|13:G>C-6M	Cod	52.48
feature	Biunc	6M	7167078|6:T>C-36M	Cod	56.47
feature	Biunc	6M	7163869|16:C>T	Cod	56.47
feature	Biunc	6M	990353|24:A>T-67M	Cod	59.79
feature	Biunc	6M	4538377|37:G>C	Cod	62.46
feature	Biunc	6M	1697288|11:G>T	Cod	62.8
feature	Biunc	6M	7168700|48:G>C-6M	Cod	63.13
feature	Biunc	6M	7172759|31:G>C-36M	Cod	63.58
feature	Biunc	6M	7168784|25:C>T-136M	Cod	63.58
feature	Biunc	6M	1124273|46:G>A	Cod	64.02
feature	Biunc	6M	7168670|23:G>A-36M	Cod	65.84
feature	Biunc	6M	7166488|25:G>C-256M	Cod	68.55
feature	Biunc	6M	3952496|5:G>A	Cod	72.72
feature	Biunc	6M	2241907|48:G>A-236M	Cod	73.05
feature	Biunc	6M	7163265|62:A>C-6M	Cod	73.39
feature	Biunc	6M	3953676|12:G>T	Cod	73.39
feature	Biunc	6M	7171260|35:A>G-346M	Cod	73.39
feature	Biunc	6M	7166851|20:C>G	Cod	73.39
feature	Biunc	6M	7172543|8:A>G	Cod	73.39
feature	Biunc	6M	1132926|40:C>A-236M	Cod	73.39
feature	Biunc	6M	7173470|23:A>T-56M	Cod	73.39
feature	Biunc	6M	7171853|13:G>C	Cod	73.39
feature	Biunc	6M	1022055|14:G>T-56M	Cod	73.39
feature	Biunc	6M	7157901|51:C>T-6M	Cod	73.39
feature	Biunc	6M	1053835|14:C>T	Cod	74.62
feature	Biunc	6M	7159384|14:T>C-6M	Cod	74.62
feature	Biunc	6M	7171068|53:A>G-16M	Cod	75.52
feature	Biunc	6M	7170291|11:A>G-567M	Cod	75.86
feature	Biunc	6M	7163936|44:G>A-6M	Cod	75.86
feature	Biunc	6M	7158567|22:C>T-26M	Cod	75.86
feature	Biunc	6M	7166834|65:A>T-356M	Cod	75.86
feature	Biunc	6M	7163931|27:A>C-6M	Cod	77.32
feature	Biunc	6M	7170992|8:T>A-36M	Cod	77.32
feature	Biunc	6M	993745|11:C>T-167M	Cod	77.32
feature	Biunc	6M	1100326|20:T>C-6M	Cod	77.32
feature	Biunc	6M	7171285|10:G>C-36M	Cod	78.44
feature	Biunc	6M	989034|23:G>A	Cod	78.66
feature	Biunc	6M	7163266|31:T>C-126M	Cod	78.66
feature	Biunc	6M	1865366|9:G>C-36M	Cod	78.66
feature	Biunc	6M	1122179|58:C>G-26M	Cod	79.1
feature	Biunc	6M	994256|38:C>T-36M	Cod	79.77
feature	Biunc	6M	7166837|39:G>C	Cod	79.77
feature	Biunc	6M	7159819|23:A>G-6M	Cod	79.77
feature	Biunc	6M	7163492|36:G>A	Cod	79.77
feature	Biunc	6M	6012340|38:C>T-236M	Cod	80.44
feature	Biunc	6M	2251569|54:A>G	Cod	81.23
feature	Biunc	6M	7170283|32:C>G-6M	Cod	85.95
feature	Biunc	6M	7163673|22:A>G-236M	Cod	85.95
feature	Biunc	6M	7170173|49:T>G	Cod	85.95
feature	Biunc	6M	1023849|8:A>G-36M	Cod	89.95
feature	Biunc	6M	4006110|7:G>C-6M	Cod	90.4
feature	Biunc	6M	3948768|24:A>G-6M	Cod	92.64
feature	Biunc	6M	1181960|13:G>C-2U	Cod	93.31
feature	Biunc	6M	3024539|27:G>A	Cod	94.54
feature	Biunc	6M	7165966|31:A>C-367M	Cod	95.1
feature	Biunc	6M	7161028|39:C>T-6M	Cod	95.32
feature	Biunc	6M	7163705|51:A>G-356M	Cod	95.32
feature	Biunc	6M	7172392|11:C>G-6M	Cod	95.32
feature	Biunc	6M	7158787|35:A>T-36M	Cod	96.55
feature	Biunc	6M	7169324|32:C>G-367M	Cod	106.69
feature	Biunc	6M	1066193|68:G>C	Cod	110.51
feature	Biunc	6M	4009093|15:C>T	Cod	112.91
feature	Biunc	6M	7172799|50:T>C-2U	Cod	115.33
feature	Biunc	6M	7157908|22:A>G-56M	Cod	116.12
feature	Biunc	6M	7173897|46:C>G-6M	Cod	116.12
feature	Biunc	6M	7163842|36:G>A	Cod	116.12
feature	Biunc	6M	7164438|47:C>G	Cod	119.33
feature	Biunc	6M	2243164|24:G>A-6M	Cod	125.14
feature	Biunc	6M	7164043|58:A>G	Cod	130.15
feature	Biunc	6M	7171893|37:T>C	Cod	131.28
feature	Biunc	6M	7173164|37:T>C	Cod	131.28
feature	Biunc	6M	2243750|49:C>G-56M	Cod	134.93
feature	Biunc	6M	2253216|20:C>G-36M	Cod	137.47
feature	Biunc	6M	2253216|16:T>C-36M	Cod	139.32
feature	Biunc	6M	3025487|20:T>C-16M	Cod	142.09
feature	Biunc	6M	7164311|17:C>T	Cod	143.57
feature	Biunc	6M	7168164|5:G>T	Cod	144.14
feature	Biunc	6M	7173629|10:A>G	Cod	146.64
feature	Biunc	6M	1021431|37:C>A	Cod	147.32
feature	Biunc	6Ub-1	6029963|35:G>T-16U	Cod	0.33
feature	Biunc	6Ub-1	7169037|6:A>C-16U	Cod	1
feature	Biunc	6Ub-1	1084407|37:C>G-6U	Cod	1
feature	Biunc	6Ub-1	1106244|29:A>G	Cod	2.13
feature	Biunc	6Ub-1	7171808|17:C>T-36U	Cod	2.13
feature	Biunc	6Ub-1	4535780|24:C>T	Cod	13.31
feature	Biunc	6Ub-1	7163484|54:G>A	Cod	13.42
feature	Biunc	6Ub-1	7159480|42:T>A-16U	Cod	16.49
feature	Biunc	6Ub-1	5979847|12:G>C	Cod	16.49
feature	Biunc	6Ub-1	7173063|60:C>A-136U	Cod	16.49
feature	Biunc	6Ub-1	3944157|7:G>C	Cod	17.5
feature	Biunc	6Ub-1	2256019|57:G>T-16U	Cod	18.17
feature	Biunc	6Ub-1	6044955|28:G>A	Cod	18.17
feature	Biunc	6Ub-1	6017548|18:C>A	Cod	19.98
feature	Biunc	6Ub-1	6049657|40:G>A	Cod	23.15
feature	Biunc	6Ub-1	1051500|9:C>T-146U	Cod	25.56
feature	Biunc	6Ub-1	3946032|9:C>A-136U	Cod	43.81
feature	Biunc	6Ub-1	5981985|11:G>C-16U	Cod	45.17
feature	Biunc	6Ub-1	1130803|50:G>C-6U	Cod	45.17
feature	Biunc	6Ub-1	1863286|20:G>A-16U	Cod	46.52
feature	Biunc	6Ub-1	976871|31:A>G	Cod	53.4
feature	Biunc	6Ub-1	7165004|30:T>C	Cod	54.9
feature	Biunc	6Ub-1	7165085|9:C>G	Cod	65.81
feature	Biunc	6Ub-1	3939843|17:G>C-16U	Cod	66.6
feature	Biunc	6Ub-1	1223663|14:G>C-6U	Cod	66.6
feature	Biunc	6Ub-1	1025833|9:G>A-36U	Cod	81.02
feature	Biunc	6Ub-1	7172772|13:A>G-136U	Cod	81.02
feature	Biunc	6Ub-1	7166854|33:A>T-67U	Cod	81.02
feature	Biunc	6Ub-1	5368351|32:G>C	Cod	85.18
feature	Biunc	6Ub-1	7171187|21:A>T-16U	Cod	85.18
feature	Biunc	6Ub-1	6043678|56:G>T-136U	Cod	85.18
feature	Biunc	6Ub-1	5984962|17:C>T-16U	Cod	87.32
feature	Biunc	6Ub-1	7165358|19:G>T	Cod	87.32
feature	Biunc	6Ub-1	5347023|16:G>A-6U	Cod	90.74
feature	Biunc	6Ub-1	7170098|44:T>C-16U	Cod	94.96
feature	Biunc	6Ub-1	7159828|22:C>T-136U	Cod	101.52
feature	Biunc	6Ub-1	5411734|8:G>A-136U	Cod	101.52
feature	Biunc	6Ub-1	7173428|12:C>A	Cod	101.52
feature	Biunc	6Ub-1	7171842|68:G>T	Cod	101.52
feature	Biunc	6Ub-1	1003777|5:C>A	Cod	106.82
feature	Biunc	6Ub-1	1229724|7:G>A-136U	Cod	117.68
feature	Biunc	6Ub-1	7171920|20:G>C	Cod	132.09
feature	Biunc	6Ub-1	7171134|10:T>C	Cod	135.07
feature	Biunc	6Ub-1	6047206|13:G>T-136U	Cod	136.19
feature	Biunc	6Ub-1	1238727|41:C>G	Cod	141
feature	Biunc	6Ub-1	6049691|35:C>G	Cod	143.06
feature	Biunc	6Ub-1	6041804|26:G>A-136U	Cod	145.67
feature	Biunc	6Ub-1	6049572|20:T>C	Cod	157.55
feature	Biunc	6Ub-1	7157841|66:A>C	Cod	163.49
feature	Biunc	6Ub-2	7164271|37:T>C-136U	Cod	1.13
feature	Biunc	6Ub-2	1183495|53:G>T	Cod	2.25
feature	Biunc	6Ub-2	1018112|17:G>A	Cod	16.71
feature	Biunc	6Ub-2	6014746|40:T>G-167U	Cod	17.99
feature	Biunc	6Ub-2	1259720|18:C>T-136U	Cod	17.99
feature	Biunc	6Ub-2	5983834|24:T>C	Cod	17.99
feature	Biunc	6Ub-2	6043887|38:C>A	Cod	20.75
feature	Biunc	6Ub-2	1243705|21:A>G	Cod	22.25
feature	Biunc	6Ub-2	6043277|62:A>G-136U	Cod	38.79
feature	Biunc	6Ub-2	7167118|23:A>T-136U	Cod	45.82
feature	Biunc	6Ub-2	2300864|25:A>G	Cod	48.68
feature	Biunc	6Ub-2	5978834|62:C>T	Cod	49.47
feature	Biunc	6Ub-2	6019125|19:G>A	Cod	56.23
feature	Biunc	6Ub-2	7166835|64:C>T	Cod	56.57
feature	Biunc	6Ub-2	5331845|9:T>C-16U	Cod	63.05
feature	Biunc	6Ub-2	7168599|31:G>T	Cod	64.66
feature	Biunc	6Ub-2	7172834|60:A>G-6U	Cod	81.18
feature	Biunc	6Ub-2	6041801|32:A>G	Cod	81.4
feature	Biunc	6Ub-2	7173349|29:C>G	Cod	82.06
feature	Biunc	6Ub-2	3957520|7:T>C	Cod	108.71
feature	Biunc	6Ub-2	1251807|26:G>T	Cod	110.33
feature	Biunc	6Ub-2	5983103|67:T>C	Cod	110.33
feature	Biunc	6Ub-2	2267244|37:C>A-16U	Cod	112.62
feature	Biunc	6Ub-2	1096524|21:C>A	Cod	118.06
feature	Biunc	6Ub-2	6048627|8:C>G	Cod	123.33
feature	Biunc	6Ub-2	7170327|12:T>C-16U	Cod	126.6
feature	Biunc	6Ub-2	6042912|14:A>G-136U	Cod	131.29
feature	Biunc	6Ub-2	1262927|62:C>G-6U	Cod	132.76
feature	Biunc	6Ub-2	1124909|14:C>T	Cod	134.12
feature	Biunc	6Ub-2	3021759|23:T>C	Cod	136.6
feature	Biunc	6Ub-2	1127926|29:C>A	Cod	137.73
feature	Biunc	6Ub-2	1124141|37:T>C	Cod	141.36
feature	Biunc	6Ub-2	7171353|29:A>G	Cod	142.49
feature	Biunc	6Ub-2	3955117|11:T>C	Cod	146.15
feature	Biunc	6Ub-2	1663833|58:G>A	Cod	156.54
feature	Biunc	6Ub-2	7169497|45:C>G-16U	Cod	161.72
feature	Biunc	6Ub-2	7166885|8:T>C-3M	Cod	165.72
feature	Biunc	6Ub-2	5980150|5:A>G	Cod	169.79
feature	Biunc	6Ub-2	7171365|5:G>A-6U	Cod	171.84
feature	Biunc	6Ub-2	1095289|39:A>G	Cod	171.84
feature	Biunc	6Ub-2	6014313|7:G>A-16U	Cod	173.89
feature	Biunc	6Ub-2	4003715|38:C>T-167U	Cod	175.12
feature	Biunc	6Ub-2	7170637|15:T>C	Cod	176.13
feature	Biunc	7M	7172060|55:T>G-57M	Cod	0
feature	Biunc	7M	7172006|20:C>T	Cod	5.99
feature	Biunc	7M	2241804|41:G>A	Cod	34.36
feature	Biunc	7M	2254607|34:C>T-37M	Cod	34.47
feature	Biunc	7M	3022742|5:C>T-14M	Cod	34.47
feature	Biunc	7M	7173620|8:T>C	Cod	34.47
feature	Biunc	7M	2245443|30:G>A-257M	Cod	34.47
feature	Biunc	7M	1019643|9:G>A-357M	Cod	34.47
feature	Biunc	7M	1694916|41:C>T	Cod	34.47
feature	Biunc	7M	2335137|40:C>T	Cod	34.47
feature	Biunc	7M	7169058|41:G>A-7M	Cod	34.47
feature	Biunc	7M	7171107|13:C>T	Cod	34.47
feature	Biunc	7M	7165937|10:C>G	Cod	34.58
feature	Biunc	7M	7168147|39:G>C	Cod	35.25
feature	Biunc	7M	1018524|18:C>T-357M	Cod	35.25
feature	Biunc	7M	7172363|30:G>A-357M	Cod	35.25
feature	Biunc	7M	7158663|60:T>C	Cod	35.25
feature	Biunc	7M	1079372|16:T>C	Cod	35.25
feature	Biunc	7M	7171092|17:T>C-27M	Cod	35.25
feature	Biunc	7M	7172743|10:A>G	Cod	35.25
feature	Biunc	7M	7171038|13:C>T	Cod	35.25
feature	Biunc	7M	1176954|60:T>G-137M	Cod	35.25
feature	Biunc	7M	1202873|13:A>G-357M	Cod	35.25
feature	Biunc	7M	3027793|24:A>G	Cod	35.25
feature	Biunc	7M	978335|10:A>C	Cod	35.25
feature	Biunc	7M	7168640|8:G>A-7M	Cod	36.37
feature	Biunc	7M	6015232|10:G>A	Cod	36.37
feature	Biunc	7M	988952|56:C>T	Cod	36.37
feature	Biunc	7M	2262799|30:G>C	Cod	36.37
feature	Biunc	7M	7167039|49:C>T	Cod	36.37
feature	Biunc	7M	1026052|14:A>G	Cod	36.37
feature	Biunc	7M	1236107|36:T>C	Cod	36.37
feature	Biunc	7M	7165162|6:C>T	Cod	36.37
feature	Biunc	7M	1130439|39:C>T-57M	Cod	36.37
feature	Biunc	7M	7167123|16:G>A-237M	Cod	36.37
feature	Biunc	7M	7173341|26:A>G-57M	Cod	36.37
feature	Biunc	7M	2245527|61:C>T-7M	Cod	36.37
feature	Biunc	7M	981676|25:C>T	Cod	36.37
feature	Biunc	7M	7164343|41:G>A	Cod	36.37
feature	Biunc	7M	7168268|30:C>T	Cod	36.37
feature	Biunc	7M	7166616|32:C>T	Cod	36.37
feature	Biunc	7M	1105546|61:G>T-47M	Cod	36.37
feature	Biunc	7M	7166963|49:C>T	Cod	36.37
feature	Biunc	7M	2244041|10:G>T	Cod	36.37
feature	Biunc	7M	7159015|38:A>G-37M	Cod	36.37
feature	Biunc	7M	3025795|10:G>C	Cod	36.37
feature	Biunc	7M	1753206|26:A>G-7M	Cod	36.37
feature	Biunc	7M	4262284|9:C>T	Cod	36.37
feature	Biunc	7M	1111834|29:C>T	Cod	36.37
feature	Biunc	7M	7163691|30:T>C-137M	Cod	36.37
feature	Biunc	7M	4910101|16:C>T-357M	Cod	36.37
feature	Biunc	7M	7158688|21:T>C-37M	Cod	36.37
feature	Biunc	7M	1021031|26:C>T-37M	Cod	36.37
feature	Biunc	7M	1214567|43:G>T-157M	Cod	36.37
feature	Biunc	7M	1053216|6:A>G	Cod	36.37
feature	Biunc	7M	7173987|11:A>T	Cod	36.37
feature	Biunc	7M	6020605|16:G>A	Cod	36.37
feature	Biunc	7M	7171213|15:G>C-237M	Cod	36.37
feature	Biunc	7M	1145044|38:G>C	Cod	36.37
feature	Biunc	7M	7172671|31:T>C	Cod	36.37
feature	Biunc	7M	1361180|65:C>T-17M	Cod	36.37
feature	Biunc	7M	1089331|8:A>G	Cod	36.37
feature	Biunc	7M	3958834|35:T>C-357M	Cod	36.37
feature	Biunc	7M	7163794|9:A>C	Cod	36.37
feature	Biunc	7M	2267173|67:G>C-357M	Cod	36.37
feature	Biunc	7M	7164119|7:A>G	Cod	36.37
feature	Biunc	7M	3026968|14:T>G	Cod	36.37
feature	Biunc	7M	7171915|63:G>A-37M	Cod	36.37
feature	Biunc	7M	1080698|13:G>A	Cod	36.37
feature	Biunc	7M	7166706|67:G>A-37M	Cod	36.37
feature	Biunc	7M	4009193|10:A>C	Cod	36.37
feature	Biunc	7M	1260327|48:T>C	Cod	36.37
feature	Biunc	7M	1245969|24:C>G-357M	Cod	36.37
feature	Biunc	7M	1134068|61:C>T-47M	Cod	36.37
feature	Biunc	7M	5971470|37:A>G-37M	Cod	36.37
feature	Biunc	7M	1007200|35:C>T	Cod	36.37
feature	Biunc	7M	2245924|8:C>T	Cod	38.39
feature	Biunc	7M	1127772|34:C>T	Cod	39.29
feature	Biunc	7M	7159764|43:C>A-357M	Cod	40.75
feature	Biunc	7M	3020466|18:A>T	Cod	42.66
feature	Biunc	7M	7173248|31:T>C	Cod	43.78
feature	Biunc	7M	2242754|24:C>T	Cod	49.34
feature	Biunc	7M	7161332|43:A>G	Cod	49.34
feature	Biunc	7M	7171897|58:G>A-357M	Cod	54.29
feature	Biunc	7M	1093097|27:C>G	Cod	58.3
feature	Biunc	7M	5372447|6:C>A	Cod	64.31
feature	Biunc	7M	1705438|65:T>C-57M	Cod	64.53
feature	Biunc	7M	1063482|19:C>T-357M	Cod	64.75
feature	Biunc	7M	1132264|14:G>A	Cod	76.97
feature	Biunc	7M	3937231|42:G>A	Cod	77.76
feature	Biunc	7M	1065454|23:A>T	Cod	77.76
feature	Biunc	7M	1133351|14:G>A	Cod	77.76
feature	Biunc	7M	1066528|14:G>A	Cod	77.76
feature	Biunc	7M	7170709|8:T>C-237M	Cod	80.47
feature	Biunc	7M	7168949|26:C>T	Cod	87.59
feature	Biunc	7M	7166652|62:G>A-37M	Cod	87.59
feature	Biunc	7M	7173732|23:T>C	Cod	90.07
feature	Biunc	7M	3953256|6:T>C	Cod	90.63
feature	Biunc	7M	5581053|10:T>C	Cod	90.63
feature	Biunc	7M	7164404|37:C>G-357M	Cod	92.31
feature	Biunc	7M	6034774|19:C>T	Cod	92.64
feature	Biunc	7M	1216830|28:C>G	Cod	92.98
feature	Biunc	7M	7171953|28:C>A-357M	Cod	100.91
feature	Biunc	7M	7170078|18:T>C-6M	Cod	100.91
feature	Biunc	7M	1043226|13:T>A	Cod	100.91
feature	Biunc	7M	1863576|57:G>A	Cod	103.44
feature	Biunc	7M	7162257|11:G>T	Cod	103.66
feature	Biunc	7M	7171122|5:T>C	Cod	103.88
feature	Biunc	7M	7159368|13:A>G	Cod	105.35
feature	Biunc	7M	7174049|11:A>G-237M	Cod	107.5
feature	Biunc	7M	7174006|8:G>A	Cod	111.81
feature	Biunc	7M	1018112|68:T>G	Cod	112.03
feature	Biunc	7M	1126801|46:G>C	Cod	115.43
feature	Biunc	7M	2250411|26:G>C	Cod	116.9
feature	Biunc	7M	1218066|19:C>G	Cod	125.39
feature	Biunc	7Ub	1095309|16:G>C	Cod	2.01
feature	Biunc	7Ub	6027288|29:T>C	Cod	9.35
feature	Biunc	7Ub	1129156|41:G>A-7U	Cod	10.14
feature	Biunc	7Ub	7172778|30:A>G	Cod	13.5
feature	Biunc	7Ub	1242990|28:G>C	Cod	14.17
feature	Biunc	7Ub	7166651|50:T>G-7U	Cod	14.39
feature	Biunc	7Ub	2255934|20:G>A	Cod	22.68
feature	Biunc	7Ub	6044809|55:A>T	Cod	26.32
feature	Biunc	7Ub	6041714|36:C>T	Cod	38.22
feature	Biunc	7Ub	1023480|9:G>A-157U	Cod	39.81
feature	Biunc	7Ub	7173206|45:T>C	Cod	40.82
feature	Biunc	7Ub	7164721|40:A>G	Cod	45.98
feature	Biunc	7Ub	7172084|27:G>C	Cod	56.88
feature	Biunc	7Ub	1050007|13:C>T	Cod	57.22
feature	Biunc	7Ub	7170317|7:T>G-57U	Cod	59.97
feature	Biunc	7Ub	2242751|52:C>T-2M	Cod	77.24
feature	Biunc	7Ub	7165231|22:C>G	Cod	81.63
feature	Biunc	7Ub	6045778|13:A>C	Cod	96.66
feature	Biunc	7Ub	5989258|40:G>C	Cod	111.46
feature	Biunc	7Ub	3951259|23:C>G	Cod	140.85
feature	Biunc	7Ub	1273831|10:G>C	Cod	152.41
feature	Biunc	7Ub	7163527|46:C>T-357U	Cod	160.31
feature	Biunc	7Ub	1015449|46:C>T	Cod	160.64
feature	Biunc	7Ub	1046598|7:A>G	Cod	160.64
feature	Biunc	7Ub	7172782|22:T>A	Cod	160.75
feature	Biunc	7Ub	7161258|17:T>C-157U	Cod	162.68
feature	Biunc	7Ub	2297659|39:C>A-47U	Cod	165.62
feature	Biunc	7Ub	2261930|19:G>A-457U	Cod	165.62
feature	Biunc	7Ub	6046197|28:A>C-57U	Cod	167.3
feature	Biunc	7Ub	7172726|40:A>G-7U	Cod	167.3
feature	Biunc	7Ub	7173007|37:G>C	Cod	168.64
feature	Biunc	7Ub	5986354|56:T>A	Cod	168.64
feature	Biunc	7Ub	7173006|7:T>G	Cod	169.31
feature	Biunc	7Ub	4733545|54:A>G-5U	Cod	172.12
feature	Biunc	7Ub	6037743|13:C>T-357U	Cod	172.12
feature	Biunc	7Ub	983488|19:C>T-57U	Cod	172.12
feature	Biunc	7Ub	7171841|35:C>G	Cod	174.91
feature	Biunc	7Ub	4538111|20:G>A	Cod	176.16
feature	Biunc	7Ub	1228402|31:G>A-7M	Cod	177.42
feature	Biunc	7Ub	6026239|65:A>G	Cod	181.99
feature	Biunc	7Ub	6027029|36:G>C	Cod	184.27
feature	Biunc	7Ub	7173666|21:A>C-57U	Cod	186.99
feature	Biunc	7Ub	7157737|20:G>C-7U	Cod	188.34
feature	Biunc	7Ub	1268751|23:C>T	Cod	200.3
feature	Aetau	1D	7163333|61:G>C	Cod	6490238
feature	Aetau	1D	1003864|32:G>A	Cod	6819739
feature	Aetau	1D	7171313|56:A>G-1U	Cod	7468336
feature	Aetau	1D	7170244|18:C>A-146U	Cod	9794327
feature	Aetau	1D	1088761|51:A>C-16U	Cod	10720573
feature	Aetau	1D	1019993|7:A>G	Cod	12518021
feature	Aetau	1D	1221968|27:A>C	Cod	14264601
feature	Aetau	1D	7168016|43:C>T-16U	Cod	14488093
feature	Aetau	1D	7168934|43:A>G	Cod	16329077
feature	Aetau	1D	991036|50:G>C-1U	Cod	19041397
feature	Aetau	1D	7157949|33:C>T	Cod	22635604
feature	Aetau	1D	7158058|8:C>T	Cod	28775627
feature	Aetau	1D	7168905|27:T>C	Cod	36128728
feature	Aetau	1D	5983477|12:A>G	Cod	41447338
feature	Aetau	1D	4993225|30:C>G-1U	Cod	44675748
feature	Aetau	1D	7173558|10:G>C-1U	Cod	44675748
feature	Aetau	1D	1090475|13:G>A-1U	Cod	44735955
feature	Aetau	1D	1075193|34:T>C	Cod	46249676
feature	Aetau	1D	5005496|40:G>A-13U	Cod	47531827
feature	Aetau	1D	7173220|15:A>G	Cod	49067194
feature	Aetau	1D	7173060|33:T>C-1U	Cod	53240129
feature	Aetau	1D	1005852|15:C>G	Cod	56923810
feature	Aetau	1D	6029526|55:C>T-1U	Cod	64097625
feature	Aetau	1D	2245102|33:G>A-1U	Cod	64567822
feature	Aetau	1D	7167266|7:T>A	Cod	65423080
feature	Aetau	1D	7163286|39:G>A	Cod	70210418
feature	Aetau	1D	4005727|38:C>G-123M	Cod	94052563
feature	Aetau	1D	6049448|18:C>T-1U	Cod	105041136
feature	Aetau	1D	1403692|18:C>A	Cod	116067672
feature	Aetau	1D	1021980|37:C>T-1U	Cod	125295514
feature	Aetau	1D	4262260|13:C>A-136U	Cod	128873036
feature	Aetau	1D	6012305|18:C>T-36U	Cod	133027220
feature	Aetau	1D	7169026|63:G>C	Cod	179691226
feature	Aetau	1D	7164360|33:T>C-12U	Cod	200320481
feature	Aetau	1D	4261204|9:A>G	Cod	205107835
feature	Aetau	1D	5324461|15:C>T-1U	Cod	210717562
feature	Aetau	1D	7171246|9:T>C-1U	Cod	217070299
feature	Aetau	1D	4262855|21:G>A	Cod	244126443
feature	Aetau	1D	7168268|30:C>T	Cod	245239005
feature	Aetau	1D	5990385|43:A>G-16U	Cod	261734711
feature	Aetau	1D	1045227|49:T>C-2M	Cod	270579005
feature	Aetau	1D	6046185|22:T>C	Cod	272145049
feature	Aetau	1D	6049041|51:A>T-1U	Cod	272590496
feature	Aetau	1D	6015421|25:T>G-13U	Cod	291436266
feature	Aetau	1D	7168802|14:G>T-14U	Cod	313613633
feature	Aetau	1D	7164375|60:A>G-126U	Cod	314048967
feature	Aetau	1D	5982480|52:C>T-16U	Cod	322854191
feature	Aetau	1D	5361308|46:C>A-1U	Cod	323375489
feature	Aetau	1D	4733642|35:T>C	Cod	325168517
feature	Aetau	1D	6021143|7:C>G-16U	Cod	328556292
feature	Aetau	1D	2241889|10:A>G	Cod	333848636
feature	Aetau	1D	5980177|41:G>A-1U	Cod	339538921
feature	Aetau	1D	7172927|11:G>A	Cod	339908514
feature	Aetau	1D	7171108|35:A>G-13U	Cod	341119133
feature	Aetau	1D	5982582|32:C>T-1U	Cod	355341308
feature	Aetau	1D	1178758|19:G>C	Cod	355584639
feature	Aetau	1D	2242161|38:G>T	Cod	365921094
feature	Aetau	1D	3956610|30:C>A	Cod	377948457
feature	Aetau	1D	5984594|6:G>A	Cod	378335949
feature	Aetau	1D	3939093|17:G>A	Cod	385494499
feature	Aetau	1D	4329717|17:G>A	Cod	385494499
feature	Aetau	1D	6040185|25:T>C-1U	Cod	392984597
feature	Aetau	1D	2245281|64:C>T-1U	Cod	394870675
feature	Aetau	1D	1071774|32:T>C	Cod	394899880
feature	Aetau	1D	2265868|31:T>A-147U	Cod	401141105
feature	Aetau	1D	5361199|44:A>G-14U	Cod	404800937
feature	Aetau	1D	7158790|31:T>A	Cod	409199511
feature	Aetau	1D	7174047|32:G>C	Cod	411044074
feature	Aetau	1D	7174045|9:A>G-25M	Cod	411044074
feature	Aetau	1D	2246266|16:A>C	Cod	424377767
feature	Aetau	1D	7163387|13:G>A	Cod	424985363
feature	Aetau	1D	1024769|21:C>G-134U	Cod	426110220
feature	Aetau	1D	5989869|11:A>T	Cod	428300672
feature	Aetau	1D	6041139|9:G>C-12U	Cod	431730114
feature	Aetau	1D	7170056|17:T>G-1U	Cod	434951930
feature	Aetau	1D	7163886|13:T>C	Cod	439282378
feature	Aetau	1D	5971564|11:G>A-1U	Cod	439670853
feature	Aetau	1D	6046703|20:T>C-14U	Cod	439679543
feature	Aetau	1D	1101508|24:G>C	Cod	443248386
feature	Aetau	1D	7170361|10:C>T	Cod	443700013
feature	Aetau	1D	1018524|18:C>T-357M	Cod	456014236
feature	Aetau	1D	7166885|8:T>C-3M	Cod	461122130
feature	Aetau	1D	7169497|45:C>G-16U	Cod	462579642
feature	Aetau	1D	7173009|25:G>A	Cod	464364149
feature	Aetau	1D	1095289|39:A>G	Cod	471254471
feature	Aetau	1D	6014313|7:G>A-16U	Cod	472055742
feature	Aetau	1D	4003715|38:C>T-167U	Cod	474841273
feature	Aetau	2D	7171024|33:G>T-134M	Cod	2766998
feature	Aetau	2D	986509|16:G>A	Cod	16384537
feature	Aetau	2D	6046070|43:G>T	Cod	42810255
feature	Aetau	2D	6049406|5:C>A-23U	Cod	44908008
feature	Aetau	2D	7167223|61:T>C-234U	Cod	50333856
feature	Aetau	2D	3945398|14:C>G	Cod	55900903
feature	Aetau	2D	6042043|9:A>G	Cod	59683773
feature	Aetau	2D	1071878|30:A>G	Cod	60131274
feature	Aetau	2D	1023925|34:G>A-24U	Cod	60858004
feature	Aetau	2D	7164087|37:A>G-234U	Cod	61826537
feature	Aetau	2D	7168607|20:C>A-234U	Cod	62756673
feature	Aetau	2D	6043117|28:C>T	Cod	65343686
feature	Aetau	2D	7172411|59:G>A	Cod	68322099
feature	Aetau	2D	7170251|19:G>C	Cod	73914113
feature	Aetau	2D	7164384|41:A>G	Cod	73933698
feature	Aetau	2D	1020900|19:T>G	Cod	75095975
feature	Aetau	2D	992816|52:T>C	Cod	75096380
feature	Aetau	2D	7170599|6:C>G-24U	Cod	75644415
feature	Aetau	2D	1159063|6:A>C	Cod	84566802
feature	Aetau	2D	7170401|11:C>G-24U	Cod	84566805
feature	Aetau	2D	7157914|48:G>C-24U	Cod	85168415
feature	Aetau	2D	7171800|41:G>T-234U	Cod	85420076
feature	Aetau	2D	7170243|29:A>G	Cod	94535646
feature	Aetau	2D	2260288|6:A>C-125M	Cod	100439006
feature	Aetau	2D	7163988|6:G>T-257M	Cod	106439738
feature	Aetau	2D	7163445|28:C>T	Cod	108288789
feature	Aetau	2D	7170908|25:A>G	Cod	108874774
feature	Aetau	2D	7172819|62:C>T-25M	Cod	111834901
feature	Aetau	2D	7172818|11:C>A	Cod	111834901
feature	Aetau	2D	1108799|7:A>G-25M	Cod	112041244
feature	Aetau	2D	2261526|26:G>A-25M	Cod	112056415
feature	Aetau	2D	7157858|12:T>C-234U	Cod	116408184
feature	Aetau	2D	6027880|51:C>G	Cod	116484472
feature	Aetau	2D	1002448|33:G>T	Cod	117225891
feature	Aetau	2D	1074660|30:A>T	Cod	121498363
feature	Aetau	2D	1088479|16:C>T	Cod	124719084
feature	Aetau	2D	1063814|20:C>G-25M	Cod	133989955
feature	Aetau	2D	7172370|22:C>G-25M	Cod	141029126
feature	Aetau	2D	5368387|26:C>G	Cod	141029129
feature	Aetau	2D	3027893|22:G>A	Cod	143030201
feature	Aetau	2D	1153776|39:C>T-125M	Cod	155858522
feature	Aetau	2D	1010970|14:C>G	Cod	160631362
feature	Aetau	2D	7171933|17:T>C-5M	Cod	160880154
feature	Aetau	2D	3944264|19:G>C-257M	Cod	163006261
feature	Aetau	2D	4262820|37:G>A	Cod	167628411
feature	Aetau	2D	7166585|43:G>A-234U	Cod	168350553
feature	Aetau	2D	6042897|23:G>A-25M	Cod	171245988
feature	Aetau	2D	7171347|39:A>T-25M	Cod	174599163
feature	Aetau	2D	1064423|37:T>A	Cod	175026741
feature	Aetau	2D	3954940|55:C>G-7M	Cod	176590831
feature	Aetau	2D	3946644|44:G>A-235M	Cod	177990543
feature	Aetau	2D	6043043|7:A>G	Cod	184195098
feature	Aetau	2D	7167324|28:G>C-235M	Cod	191314522
feature	Aetau	2D	7170286|7:G>A-25M	Cod	193399214
feature	Aetau	2D	7160651|13:C>G	Cod	197233624
feature	Aetau	2D	7158928|50:C>G-256M	Cod	200598555
feature	Aetau	2D	4262979|17:G>C	Cod	215727932
feature	Aetau	2D	7158864|19:C>A-245M	Cod	300083972
feature	Aetau	2D	3028472|12:G>A	Cod	303458467
feature	Aetau	2D	5578361|12:T>C	Cod	308131635
feature	Aetau	2D	1022409|12:C>T-25M	Cod	311005808
feature	Aetau	2D	7167188|49:G>C	Cod	311497485
feature	Aetau	2D	7158757|46:T>G	Cod	319535068
feature	Aetau	2D	7168920|14:C>T-234U	Cod	351809836
feature	Aetau	2D	7168531|38:A>C	Cod	360737352
feature	Aetau	2D	7168164|5:G>T	Cod	361986459
feature	Aetau	2D	4396580|25:C>T-235M	Cod	366226319
feature	Aetau	2D	3021091|17:G>T	Cod	381301386
feature	Aetau	2D	7169617|8:T>C-25M	Cod	388918194
feature	Aetau	2D	7168503|53:T>C-235M	Cod	408105974
feature	Aetau	2D	1408196|47:A>G-257M	Cod	425293581
feature	Aetau	2D	7166983|56:A>G	Cod	425726602
feature	Aetau	2D	3940907|11:C>T	Cod	445319636
feature	Aetau	2D	3029131|5:C>T-235M	Cod	446657432
feature	Aetau	2D	7159867|23:A>G-25M	Cod	450559821
feature	Aetau	2D	7161241|7:T>C-235M	Cod	453734248
feature	Aetau	2D	5581498|17:C>T-234U	Cod	454327848
feature	Aetau	2D	1130121|18:A>G-234U	Cod	455246793
feature	Aetau	2D	7159759|16:C>T-24U	Cod	460437542
feature	Aetau	2D	7172389|21:G>C-25M	Cod	462494448
feature	Aetau	2D	1123369|5:C>G	Cod	464940580
feature	Aetau	2D	2258302|56:C>T-5M	Cod	478129192
feature	Aetau	2D	1102479|51:T>C	Cod	479558931
feature	Aetau	2D	1051765|26:A>G	Cod	481151627
feature	Aetau	2D	1084921|47:T>C	Cod	481701667
feature	Aetau	2D	7157984|40:T>A-234U	Cod	483582729
feature	Aetau	2D	6045152|33:A>G-234U	Cod	487104346
feature	Aetau	2D	7169329|35:G>C-235M	Cod	488707671
feature	Aetau	2D	6038517|11:C>T	Cod	490501182
feature	Aetau	2D	1030407|17:C>T	Cod	494025893
feature	Aetau	2D	7166853|44:C>G-125M	Cod	494026108
feature	Aetau	2D	6036139|52:C>T	Cod	494026111
feature	Aetau	2D	7166534|52:C>G-234U	Cod	500475701
feature	Aetau	2D	7157955|44:C>T	Cod	500670543
feature	Aetau	2D	1221348|6:A>G	Cod	501286074
feature	Aetau	2D	3959208|19:A>G	Cod	506170835
feature	Aetau	2D	1154341|25:C>G	Cod	508072293
feature	Aetau	2D	5972364|34:G>T	Cod	517056246
feature	Aetau	2D	7163502|11:T>C-235M	Cod	518885804
feature	Aetau	2D	7159325|49:C>A-25M	Cod	520177909
feature	Aetau	2D	7158661|9:C>G-235M	Cod	523472069
feature	Aetau	2D	5372158|33:A>G-235M	Cod	524454390
feature	Aetau	2D	1091064|42:A>G	Cod	526060948
feature	Aetau	2D	7170315|10:T>C-2U	Cod	527455449
feature	Aetau	2D	991147|20:C>T	Cod	531362398
feature	Aetau	2D	1218817|41:G>T	Cod	534924812
feature	Aetau	2D	7170328|50:A>G-235M	Cod	539130795
feature	Aetau	2D	7171127|17:C>G-25M	Cod	541040627
feature	Aetau	2D	7170248|52:C>T-25M	Cod	541099134
feature	Aetau	2D	1089271|14:C>A-25M	Cod	541908595
feature	Aetau	2D	7171944|58:T>C	Cod	545972716
feature	Aetau	2D	1000477|13:G>C-25M	Cod	546345994
feature	Aetau	2D	6030296|23:C>T	Cod	546759649
feature	Aetau	2D	996799|14:T>C-235M	Cod	550115367
feature	Aetau	2D	5989401|7:A>G-234U	Cod	551515632
feature	Aetau	2D	988735|38:C>T	Cod	553836826
feature	Aetau	2D	1005067|62:G>C-234U	Cod	555832431
feature	Aetau	2D	7163752|8:A>G	Cod	559108787
feature	Aetau	2D	1218332|16:C>T-234U	Cod	559303616
feature	Aetau	2D	7161550|17:G>A-125M	Cod	560117792
feature	Aetau	2D	7159156|25:C>T-125M	Cod	561248317
feature	Aetau	2D	1696659|23:T>C-234U	Cod	561249326
feature	Aetau	2D	1864077|26:G>T-2U	Cod	562890060
feature	Aetau	2D	7173733|32:G>C-125M	Cod	562927578
feature	Aetau	2D	5325266|61:C>T-234U	Cod	562967183
feature	Aetau	2D	7174136|22:G>C	Cod	562967186
feature	Aetau	2D	7174133|11:G>A-25M	Cod	562967186
feature	Aetau	2D	7174134|7:G>C-234U	Cod	563059599
feature	Aetau	2D	984693|67:C>A-14M	Cod	563196763
feature	Aetau	2D	7174135|42:T>C-235M	Cod	563304448
feature	Aetau	2D	7173840|45:A>T	Cod	563466740
feature	Aetau	2D	1696632|45:G>T	Cod	563477705
feature	Aetau	2D	1696632|50:C>G	Cod	563477705
feature	Aetau	2D	7174108|41:C>T-257M	Cod	563485481
feature	Aetau	2D	7174107|44:C>T	Cod	563485481
feature	Aetau	2D	1862822|54:A>C	Cod	563485481
feature	Aetau	2D	1222537|19:C>T-235M	Cod	563485484
feature	Aetau	2D	6050468|5:C>T	Cod	563643127
feature	Aetau	2D	1098256|16:C>G-24U	Cod	563643130
feature	Aetau	2D	100701051|34:A>G-23U	Cod	563643130
feature	Aetau	2D	7172758|48:G>A	Cod	564727002
feature	Aetau	2D	3936165|42:G>A-235M	Cod	568289598
feature	Aetau	2D	7170920|6:G>T	Cod	575178086
feature	Aetau	2D	1665908|45:C>G	Cod	575889332
feature	Aetau	2D	1086699|28:G>C	Cod	578741621
feature	Aetau	2D	1167327|58:C>A-25M	Cod	580445256
feature	Aetau	2D	7163958|64:A>G-235M	Cod	581167182
feature	Aetau	2D	5346224|29:C>T	Cod	584125480
feature	Aetau	2D	1078974|6:G>C	Cod	585122687
feature	Aetau	2D	7166668|26:G>C	Cod	585822330
feature	Aetau	2D	6017619|7:T>A	Cod	585831414
feature	Aetau	2D	1072449|28:G>A-245M	Cod	585831551
feature	Aetau	2D	7173098|6:T>A	Cod	587940705
feature	Aetau	2D	7169492|24:G>A-25M	Cod	589888492
feature	Aetau	2D	1105075|45:G>A	Cod	591235397
feature	Aetau	2D	1117471|19:T>G-25M	Cod	591833164
feature	Aetau	2D	3533906|5:C>G	Cod	592011670
feature	Aetau	2D	6017268|26:C>T	Cod	595379158
feature	Aetau	2D	1026265|55:G>A-235M	Cod	597334343
feature	Aetau	2D	4260627|22:G>T	Cod	599964428
feature	Aetau	2D	1031792|35:G>A	Cod	600698144
feature	Aetau	2D	3020437|6:A>G-235M	Cod	600818113
feature	Aetau	2D	3959908|19:G>C	Cod	601080741
feature	Aetau	2D	1202111|50:A>G	Cod	603039583
feature	Aetau	2D	7170399|66:T>C-25M	Cod	603361174
feature	Aetau	2D	3945250|24:C>T-5M	Cod	603470212
feature	Aetau	2D	1744473|31:A>C	Cod	603470215
feature	Aetau	2D	1092980|36:A>G-257M	Cod	603723144
feature	Aetau	2D	1127590|38:G>A	Cod	603839971
feature	Aetau	2D	3954757|13:G>A-24U	Cod	606385647
feature	Aetau	2D	1019337|21:C>T	Cod	606385650
feature	Aetau	2D	6021641|41:G>A	Cod	607356597
feature	Aetau	2D	7165297|36:T>C	Cod	609595640
feature	Aetau	2D	1088087|14:G>A	Cod	610937721
feature	Aetau	2D	3956776|29:C>G	Cod	612857453
feature	Aetau	2D	7173655|11:C>T-257M	Cod	613002434
feature	Aetau	2D	5340382|21:C>A-25M	Cod	613020659
feature	Aetau	2D	7173203|43:A>C-234U	Cod	616277411
feature	Aetau	2D	998651|50:A>G-235M	Cod	616313708
feature	Aetau	2D	1241495|29:G>A-125M	Cod	617602897
feature	Aetau	2D	7171865|9:T>C-25M	Cod	617603265
feature	Aetau	2D	7164023|44:C>T	Cod	617607445
feature	Aetau	2D	7173016|31:G>C	Cod	617723293
feature	Aetau	2D	7170294|13:T>C-24U	Cod	617723296
feature	Aetau	2D	4009475|6:G>C	Cod	618090564
feature	Aetau	2D	1161059|20:G>A-257M	Cod	619000905
feature	Aetau	2D	5984402|36:G>A	Cod	619183131
feature	Aetau	2D	1238876|8:G>C	Cod	620008075
feature	Aetau	2D	3027116|31:G>A	Cod	620579291
feature	Aetau	2D	6041801|32:A>G	Cod	621125413
feature	Aetau	2D	7173540|10:T>C-25M	Cod	621184778
feature	Aetau	2D	7166794|5:C>T	Cod	621946902
feature	Aetau	2D	4544261|11:C>T-125M	Cod	625089414
feature	Aetau	2D	1085269|43:G>T	Cod	625444707
feature	Aetau	2D	7173875|41:G>C	Cod	626996978
feature	Aetau	2D	3957520|7:T>C	Cod	629335828
feature	Aetau	2D	5983103|67:T>C	Cod	630319515
feature	Aetau	2D	2267244|37:C>A-16U	Cod	634745016
feature	Aetau	2D	7171261|18:G>T	Cod	634917467
feature	Aetau	2D	7170836|14:G>A-257M	Cod	635198299
feature	Aetau	2D	1071003|11:G>T-235M	Cod	635554458
feature	Aetau	2D	1096524|21:C>A	Cod	637159867
feature	Aetau	2D	6048627|8:C>G	Cod	637162774
feature	Aetau	2D	1114004|23:G>A-25M	Cod	638684414
feature	Aetau	2D	1003268|68:G>C-125M	Cod	639842685
feature	Aetau	2D	7170327|12:T>C-16U	Cod	639842685
feature	Aetau	2D	1262927|62:C>G-6U	Cod	640105694
feature	Aetau	2D	977952|13:A>G	Cod	640925725
feature	Aetau	2D	1124909|14:C>T	Cod	644130650
feature	Aetau	2D	7171353|29:A>G	Cod	644425284
feature	Aetau	2D	2242708|15:C>A	Cod	644428345
feature	Aetau	2D	1127926|29:C>A	Cod	644891985
feature	Aetau	2D	3021759|23:T>C	Cod	644893745
feature	Aetau	2D	986316|14:C>G	Cod	645231458
feature	Aetau	2D	7158229|16:G>A-25M	Cod	645511375
feature	Aetau	2D	7173816|10:G>C-25M	Cod	645784276
feature	Aetau	2D	7173818|37:G>C-25M	Cod	645973990
feature	Aetau	2D	1211829|20:C>T-245M	Cod	646092594
feature	Aetau	2D	1124141|37:T>C	Cod	646100490
feature	Aetau	2D	3945632|41:T>C	Cod	648504694
feature	Aetau	2D	3955117|11:T>C	Cod	649522763
feature	Aetau	2D	7168513|10:C>T	Cod	653521442
feature	Aetau	3D	6042912|14:A>G-136U	Cod	32567
feature	Aetau	3D	7159492|5:C>T-3M	Cod	1051574
feature	Aetau	3D	3958091|57:G>C-37M	Cod	8094438
feature	Aetau	3D	2337730|10:G>C-23M	Cod	9877180
feature	Aetau	3D	7161611|37:A>C-3M	Cod	11884266
feature	Aetau	3D	3027702|16:C>G-2U	Cod	13813276
feature	Aetau	3D	7163764|10:G>A-3M	Cod	15192913
feature	Aetau	3D	1268751|23:C>T	Cod	15364978
feature	Aetau	3D	7157737|20:G>C-7U	Cod	18161799
feature	Aetau	3D	1030290|65:G>A-1U	Cod	19971260
feature	Aetau	3D	7166699|7:A>G	Cod	20390170
feature	Aetau	3D	7173665|18:A>G	Cod	21648334
feature	Aetau	3D	7173666|21:A>C-57U	Cod	21648334
feature	Aetau	3D	6026239|65:A>G	Cod	23235570
feature	Aetau	3D	7170273|13:G>C	Cod	23549829
feature	Aetau	3D	6027029|36:G>C	Cod	23549829
feature	Aetau	3D	7167426|15:A>G	Cod	27467594
feature	Aetau	3D	4538111|20:G>A	Cod	29171441
feature	Aetau	3D	1228607|55:G>C	Cod	32585940
feature	Aetau	3D	1228402|31:G>A-7M	Cod	32585940
feature	Aetau	3D	1090824|44:T>C	Cod	33007894
feature	Aetau	3D	7171841|35:C>G	Cod	33007894
feature	Aetau	3D	4733545|54:A>G-5U	Cod	35379067
feature	Aetau	3D	983488|19:C>T-57U	Cod	35379745
feature	Aetau	3D	6014450|24:G>A	Cod	35544415
feature	Aetau	3D	6037743|13:C>T-357U	Cod	36609027
feature	Aetau	3D	4733631|7:T>C	Cod	38556257
feature	Aetau	3D	7173007|37:G>C	Cod	39657003
feature	Aetau	3D	7173006|7:T>G	Cod	39657003
feature	Aetau	3D	7173077|34:G>C-345M	Cod	40054022
feature	Aetau	3D	6046197|28:A>C-57U	Cod	41647038
feature	Aetau	3D	2297659|39:C>A-47U	Cod	42677670
feature	Aetau	3D	7166944|43:T>C-3M	Cod	43321335
feature	Aetau	3D	1023052|36:C>T-234U	Cod	43446592
feature	Aetau	3D	1001830|34:C>T-234M	Cod	44408956
feature	Aetau	3D	2261930|19:G>A-457U	Cod	45630179
feature	Aetau	3D	7159384|14:T>C-6M	Cod	46859717
feature	Aetau	3D	7160196|9:C>T-3M	Cod	49457447
feature	Aetau	3D	4998213|48:G>A-3M	Cod	49950725
feature	Aetau	3D	1046598|7:A>G	Cod	50380772
feature	Aetau	3D	1015449|34:G>T	Cod	51820873
feature	Aetau	3D	1015449|46:C>T	Cod	51820873
feature	Aetau	3D	7167437|7:A>C-346M	Cod	52012008
feature	Aetau	3D	7157815|59:C>T-3M	Cod	57968037
feature	Aetau	3D	7172780|10:G>A-13M	Cod	59042187
feature	Aetau	3D	7172782|22:T>A	Cod	59042187
feature	Aetau	3D	7163527|46:C>T-357U	Cod	61338159
feature	Aetau	3D	1246961|66:G>A	Cod	66718413
feature	Aetau	3D	7170031|50:T>C-3M	Cod	71869428
feature	Aetau	3D	7173344|57:G>C-3M	Cod	72732582
feature	Aetau	3D	7173343|5:A>G-34M	Cod	73055333
feature	Aetau	3D	7158926|57:T>C-3M	Cod	73542721
feature	Aetau	3D	7170195|19:G>A-3M	Cod	83516251
feature	Aetau	3D	7171349|16:G>A-13M	Cod	83728160
feature	Aetau	3D	1128366|10:C>T-134M	Cod	85199664
feature	Aetau	3D	7169085|31:T>C	Cod	86761387
feature	Aetau	3D	1099964|46:T>C-36U	Cod	87740430
feature	Aetau	3D	1021421|14:C>T	Cod	114019910
feature	Aetau	3D	7169322|25:T>C-236U	Cod	117156425
feature	Aetau	3D	1082224|18:C>A-236U	Cod	124011533
feature	Aetau	3D	7172726|40:A>G-7U	Cod	127482517
feature	Aetau	3D	6045406|40:T>A-236U	Cod	129041111
feature	Aetau	3D	7169148|21:G>A	Cod	130613698
feature	Aetau	3D	7170284|17:G>A-36U	Cod	130615092
feature	Aetau	3D	6037373|28:C>T	Cod	140908918
feature	Aetau	3D	7164378|53:G>A-36U	Cod	145282676
feature	Aetau	3D	1029183|13:C>G	Cod	173134180
feature	Aetau	3D	7173469|53:G>T-5U	Cod	179315338
feature	Aetau	3D	6046224|37:G>C	Cod	188806892
feature	Aetau	3D	1663833|58:G>A	Cod	213857787
feature	Aetau	3D	7173047|15:C>T	Cod	277256899
feature	Aetau	3D	7164169|45:T>C	Cod	294488959
feature	Aetau	3D	1093143|17:G>A	Cod	294727730
feature	Aetau	3D	6042966|53:G>A-36U	Cod	302362689
feature	Aetau	3D	1040352|46:G>A-23M	Cod	308927288
feature	Aetau	3D	6015522|13:C>G-356U	Cod	313418100
feature	Aetau	3D	3944093|46:G>T-236U	Cod	327958217
feature	Aetau	3D	7163549|42:G>C-236U	Cod	346834718
feature	Aetau	3D	5982599|29:G>A-346U	Cod	348291136
feature	Aetau	3D	6047318|13:G>T-36U	Cod	348314614
feature	Aetau	3D	7172772|13:A>G-136U	Cod	350771662
feature	Aetau	3D	6044804|33:C>A-347M	Cod	357473024
feature	Aetau	3D	7166779|14:C>G-23M	Cod	362708754
feature	Aetau	3D	7171843|35:A>G	Cod	362888028
feature	Aetau	3D	1020069|49:G>C	Cod	373765825
feature	Aetau	3D	1041958|12:A>C	Cod	373953030
feature	Aetau	3D	1267788|53:A>G	Cod	373953030
feature	Aetau	3D	1024800|34:G>A-3M	Cod	377308938
feature	Aetau	3D	7164466|11:C>T	Cod	377313210
feature	Aetau	3D	2243037|60:G>A-347M	Cod	381484935
feature	Aetau	3D	7161258|17:T>C-157U	Cod	382602831
feature	Aetau	3D	7160180|10:A>G-234M	Cod	385348271
feature	Aetau	3D	1051316|32:C>T-346U	Cod	387331582
feature	Aetau	3D	7168597|24:G>A	Cod	387331797
feature	Aetau	3D	1093109|26:G>T-36U	Cod	388163170
feature	Aetau	3D	5369353|31:G>A	Cod	392110382
feature	Aetau	3D	2245053|57:G>A-36U	Cod	402983769
feature	Aetau	3D	1004574|29:G>C-3M	Cod	402986571
feature	Aetau	3D	4004843|54:G>C-3M	Cod	405089899
feature	Aetau	3D	7171231|38:C>T-34M	Cod	406083397
feature	Aetau	3D	7170997|50:C>T-23M	Cod	408615554
feature	Aetau	3D	6049419|16:A>G-36U	Cod	409049501
feature	Aetau	3D	6036047|25:T>A-36U	Cod	415785404
feature	Aetau	3D	7166932|44:C>A-234M	Cod	416406012
feature	Aetau	3D	5990452|22:C>T	Cod	416858375
feature	Aetau	3D	7168400|35:T>A	Cod	417423042
feature	Aetau	3D	5360783|62:C>A-346U	Cod	420620366
feature	Aetau	3D	7168827|35:C>T-235M	Cod	421977747
feature	Aetau	3D	7171061|62:C>G-3M	Cod	425225244
feature	Aetau	3D	1732484|50:G>A-36U	Cod	429333475
feature	Aetau	3D	1695387|49:G>A-36U	Cod	431452988
feature	Aetau	3D	7167026|32:C>G-36U	Cod	432038142
feature	Aetau	3D	4002189|25:C>T	Cod	433647213
feature	Aetau	3D	7165849|29:G>T-234M	Cod	435518558
feature	Aetau	3D	1037736|45:C>G-134M	Cod	437609586
feature	Aetau	3D	6048381|10:T>A-36U	Cod	439026920
feature	Aetau	3D	3020395|5:T>G-237M	Cod	439459998
feature	Aetau	3D	1696200|10:T>C	Cod	439461037
feature	Aetau	3D	7168344|22:G>C-234M	Cod	439884197
feature	Aetau	3D	7168850|6:G>A-36U	Cod	443376683
feature	Aetau	3D	3027592|34:C>T-36U	Cod	448710802
feature	Aetau	3D	1046204|13:C>G-37M	Cod	448993989
feature	Aetau	3D	1109565|32:A>G-34M	Cod	450852363
feature	Aetau	3D	992804|43:G>C-34M	Cod	450852990
feature	Aetau	3D	7167984|31:C>T-236U	Cod	452616303
feature	Aetau	3D	1292697|28:T>C-37M	Cod	455068786
feature	Aetau	3D	6040142|7:C>G	Cod	455068786
feature	Aetau	3D	1080572|18:T>C	Cod	463825026
feature	Aetau	3D	1001059|37:G>C-37M	Cod	464184401
feature	Aetau	3D	7171975|5:T>C-36U	Cod	464192857
feature	Aetau	3D	7163942|16:C>G-3M	Cod	465790310
feature	Aetau	3D	7171331|19:G>C-23M	Cod	465794908
feature	Aetau	3D	1118147|61:C>T	Cod	466561328
feature	Aetau	3D	6026571|41:G>A-236U	Cod	470583116
feature	Aetau	3D	7162382|42:A>G	Cod	480131383
feature	Aetau	3D	1318141|43:C>T-13M	Cod	481405101
feature	Aetau	3D	6039785|24:G>T-136U	Cod	481734888
feature	Aetau	3D	1064634|31:A>T	Cod	483496450
feature	Aetau	3D	6014300|20:G>A	Cod	485885026
feature	Aetau	3D	7170323|38:G>C-36U	Cod	486848001
feature	Aetau	3D	1021968|46:G>T-36U	Cod	486848004
feature	Aetau	3D	1123542|31:A>G-346U	Cod	487808125
feature	Aetau	3D	2259131|61:T>C-23M	Cod	490806241
feature	Aetau	3D	7164468|39:A>G-23M	Cod	490978736
feature	Aetau	3D	3021461|16:T>C	Cod	491121495
feature	Aetau	3D	5364061|8:C>A-34M	Cod	491853152
feature	Aetau	3D	2244850|39:G>C-236M	Cod	492428030
feature	Aetau	3D	1042343|28:G>A-3M	Cod	492596152
feature	Aetau	3D	1042343|19:A>G-36U	Cod	492596152
feature	Aetau	3D	7166836|13:T>C-36U	Cod	497308742
feature	Aetau	3D	4261330|13:A>G-34M	Cod	497766217
feature	Aetau	3D	1717915|59:T>C	Cod	498082056
feature	Aetau	3D	1089757|30:C>G-36U	Cod	498082056
feature	Aetau	3D	1334926|60:G>A-37M	Cod	501108236
feature	Aetau	3D	7169270|5:G>A-345M	Cod	506041424
feature	Aetau	3D	7164455|60:G>A-3M	Cod	506368611
feature	Aetau	3D	5411810|11:G>A	Cod	506981587
feature	Aetau	3D	6034954|33:G>A-356U	Cod	506986391
feature	Aetau	3D	1110312|29:C>T-347M	Cod	507343932
feature	Aetau	3D	7166716|8:C>G-236M	Cod	507745517
feature	Aetau	3D	2275049|28:T>C	Cod	513323612
feature	Aetau	3D	7167245|18:G>A-36U	Cod	514648233
feature	Aetau	3D	1202383|16:T>C-34M	Cod	516284227
feature	Aetau	3D	7170637|15:T>C	Cod	520872571
feature	Aetau	3D	6048063|49:C>A-36U	Cod	521149445
feature	Aetau	3D	7168537|5:G>A	Cod	522327261
feature	Aetau	3D	6044911|11:G>C	Cod	525017487
feature	Aetau	3D	4995751|22:C>G-34M	Cod	525089870
feature	Aetau	3D	5981432|32:C>T-36U	Cod	525299635
feature	Aetau	3D	2242931|27:A>C	Cod	526622839
feature	Aetau	3D	7165075|35:T>G	Cod	527672919
feature	Aetau	3D	6042820|46:G>T-356U	Cod	528186733
feature	Aetau	3D	7169662|7:G>A-3M	Cod	529342148
feature	Aetau	3D	1228922|14:C>T-37M	Cod	529613349
feature	Aetau	3D	1021673|32:A>T	Cod	531536030
feature	Aetau	3D	6047989|10:C>T-36U	Cod	533663760
feature	Aetau	3D	7168760|55:T>A-23M	Cod	533774449
feature	Aetau	3D	4006169|14:C>T	Cod	534941139
feature	Aetau	3D	7168677|6:C>T	Cod	536458348
feature	Aetau	3D	7174071|10:T>C-236U	Cod	539018483
feature	Aetau	3D	4996451|12:C>T-36U	Cod	540029252
feature	Aetau	3D	3948847|10:T>C	Cod	541322725
feature	Aetau	3D	6013010|26:G>T	Cod	541322725
feature	Aetau	3D	7170067|47:A>G-137M	Cod	542301281
feature	Aetau	3D	7168804|20:C>G-34M	Cod	543290584
feature	Aetau	3D	1151835|20:C>G-37M	Cod	545728032
feature	Aetau	3D	1094077|25:G>C	Cod	546930598
feature	Aetau	3D	7163680|7:T>C	Cod	546930601
feature	Aetau	3D	1088125|30:C>T-123M	Cod	552290495
feature	Aetau	3D	7162211|16:T>C-34M	Cod	553185069
feature	Aetau	3D	6019080|5:G>T	Cod	553638553
feature	Aetau	3D	1251643|54:T>C	Cod	553685001
feature	Aetau	3D	999766|31:A>C-3M	Cod	553685052
feature	Aetau	3D	7164408|20:C>A-36U	Cod	554065991
feature	Aetau	3D	7163650|11:C>T	Cod	554218821
feature	Aetau	3D	2267352|12:C>T-236U	Cod	555039337
feature	Aetau	3D	1026000|10:A>G-36U	Cod	555789281
feature	Aetau	3D	7171969|48:C>G	Cod	556742169
feature	Aetau	3D	7170136|57:A>G-237M	Cod	556959128
feature	Aetau	3D	6042717|45:C>T-367M	Cod	557598816
feature	Aetau	3D	1092411|28:C>T-36U	Cod	559881320
feature	Aetau	3D	7171033|19:G>A-3M	Cod	560351182
feature	Aetau	3D	7165655|22:C>T-236U	Cod	561743767
feature	Aetau	3D	3935086|14:T>G	Cod	564929478
feature	Aetau	3D	7169034|16:G>A-3M	Cod	568912429
feature	Aetau	3D	5358121|16:G>C-36U	Cod	568965721
feature	Aetau	3D	6048669|25:C>T-136U	Cod	568973346
feature	Aetau	3D	1074017|37:C>T	Cod	572499972
feature	Aetau	3D	1125212|5:T>C-2M	Cod	574143933
feature	Aetau	3D	7170750|5:C>T-36M	Cod	574882085
feature	Aetau	3D	7166812|24:G>T-36U	Cod	574888489
feature	Aetau	3D	3570255|10:C>T	Cod	574906666
feature	Aetau	3D	7164349|11:C>T	Cod	575863361
feature	Aetau	3D	6027711|59:C>G	Cod	580809141
feature	Aetau	3D	7171856|17:C>T-3M	Cod	582700608
feature	Aetau	3D	7163413|61:G>C-56U	Cod	584808489
feature	Aetau	3D	7168648|61:C>G-3M	Cod	586778650
feature	Aetau	3D	1119223|36:T>C	Cod	588319849
feature	Aetau	3D	2250976|41:A>G	Cod	588619749
feature	Aetau	3D	7167079|65:C>T	Cod	588790143
feature	Aetau	3D	985372|7:C>G	Cod	589118055
feature	Aetau	3D	1150095|15:C>T-23M	Cod	589128143
feature	Aetau	3D	1158450|13:C>T-346U	Cod	590284779
feature	Aetau	3D	4993340|31:C>A	Cod	592064272
feature	Aetau	3D	7172502|12:A>G-137M	Cod	601586319
feature	Aetau	3D	1082172|28:C>T-345M	Cod	601880568
feature	Aetau	3D	6048734|11:T>C	Cod	607165834
feature	Aetau	3D	6046638|23:G>T	Cod	607407620
feature	Aetau	3D	7170736|16:C>T-3M	Cod	607578672
feature	Aetau	3D	1695832|5:A>G	Cod	608962629
feature	Aetau	3D	1092125|43:T>C-3M	Cod	612599507
feature	Aetau	3D	1677390|19:T>C	Cod	612607667
feature	Aetau	3D	3934343|14:C>A	Cod	614977540
feature	Aetau	3D	7167390|15:G>C	Cod	617618722
feature	Aetau	3D	7157734|23:G>A	Cod	618813052
feature	Aetau	3D	7171852|18:A>G	Cod	619812567
feature	Aetau	3D	7158688|21:T>C-37M	Cod	623547910
feature	Aetau	3D	7170408|43:A>G-37M	Cod	623696615
feature	Aetau	3D	2258939|27:T>C-23M	Cod	623881060
feature	Aetau	3D	7163491|32:G>T-3M	Cod	623977315
feature	Aetau	4D	3939843|17:G>C-16U	Cod	4971733
feature	Aetau	4D	1223663|14:G>C-6U	Cod	5241474
feature	Aetau	4D	7165085|9:C>G	Cod	5763034
feature	Aetau	4D	5324413|8:C>G	Cod	7011810
feature	Aetau	4D	976871|31:A>G	Cod	8061658
feature	Aetau	4D	7162724|30:A>C	Cod	8294567
feature	Aetau	4D	5981985|11:G>C-16U	Cod	8561261
feature	Aetau	4D	7170270|47:G>A-14M	Cod	8933718
feature	Aetau	4D	1863286|20:G>A-16U	Cod	10744982
feature	Aetau	4D	1130803|50:G>C-6U	Cod	10744985
feature	Aetau	4D	7171114|11:C>G	Cod	11403546
feature	Aetau	4D	3946032|9:C>A-136U	Cod	14300258
feature	Aetau	4D	1130103|12:A>T	Cod	18836143
feature	Aetau	4D	6021881|10:C>T-357U	Cod	18930792
feature	Aetau	4D	1042486|31:C>G	Cod	19666152
feature	Aetau	4D	1051500|9:C>T-146U	Cod	23227250
feature	Aetau	4D	2252536|38:A>C-14M	Cod	25552837
feature	Aetau	4D	6049657|40:G>A	Cod	29256406
feature	Aetau	4D	7163570|37:C>G-14M	Cod	31325087
feature	Aetau	4D	6017548|18:C>A	Cod	31325527
feature	Aetau	4D	7158766|40:A>C	Cod	32808902
feature	Aetau	4D	4395798|63:T>C-14M	Cod	33120763
feature	Aetau	4D	7171770|59:T>G-14M	Cod	33121702
feature	Aetau	4D	6044955|28:G>A	Cod	33285477
feature	Aetau	4D	2256019|57:G>T-16U	Cod	34649149
feature	Aetau	4D	7159503|48:A>G-145M	Cod	35601225
feature	Aetau	4D	7166921|13:C>T	Cod	36775961
feature	Aetau	4D	3944157|7:G>C	Cod	36779814
feature	Aetau	4D	3022294|18:T>A	Cod	36834028
feature	Aetau	4D	7173062|10:T>C-124M	Cod	36839969
feature	Aetau	4D	7173063|60:C>A-136U	Cod	36839969
feature	Aetau	4D	7159480|42:T>A-16U	Cod	38580592
feature	Aetau	4D	7168807|7:C>G-14M	Cod	39453099
feature	Aetau	4D	7171181|17:T>C-124M	Cod	39453102
feature	Aetau	4D	5979847|12:G>C	Cod	39969678
feature	Aetau	4D	7170205|63:A>G-24U	Cod	40110847
feature	Aetau	4D	6037863|44:C>T	Cod	42273533
feature	Aetau	4D	7163484|54:G>A	Cod	45275936
feature	Aetau	4D	7171664|15:G>T	Cod	48831592
feature	Aetau	4D	7172634|30:T>C-4M	Cod	49141453
feature	Aetau	4D	4005848|13:G>T	Cod	54186657
feature	Aetau	4D	7167113|25:G>A	Cod	59175296
feature	Aetau	4D	7166492|58:T>C	Cod	59353405
feature	Aetau	4D	1206626|10:G>A-14M	Cod	60522379
feature	Aetau	4D	7171808|17:C>T-36U	Cod	67364446
feature	Aetau	4D	2242659|14:G>T	Cod	69247590
feature	Aetau	4D	1106244|29:A>G	Cod	70242425
feature	Aetau	4D	1093455|7:C>T	Cod	72268949
feature	Aetau	4D	1075505|45:T>C-124M	Cod	76778383
feature	Aetau	4D	7169037|6:A>C-16U	Cod	79995070
feature	Aetau	4D	1084407|37:C>G-6U	Cod	83284509
feature	Aetau	4D	7169055|50:C>T-145M	Cod	89609852
feature	Aetau	4D	1007549|36:C>A	Cod	105034191
feature	Aetau	4D	6029963|35:G>T-16U	Cod	107234176
feature	Aetau	4D	7166933|39:A>G	Cod	124154260
feature	Aetau	4D	7170183|53:A>G-1M	Cod	138625747
feature	Aetau	4D	5578794|8:C>T	Cod	174660550
feature	Aetau	4D	4535780|24:C>T	Cod	231608556
feature	Aetau	4D	2243952|68:C>A-124M	Cod	233049596
feature	Aetau	4D	7159069|43:T>C	Cod	282471319
feature	Aetau	4D	6041880|23:G>A	Cod	304182623
feature	Aetau	4D	1060558|46:C>A-234U	Cod	305794397
feature	Aetau	4D	997385|33:C>T	Cod	312989436
feature	Aetau	4D	6029851|48:A>G-134M	Cod	316697189
feature	Aetau	4D	1109896|63:C>G	Cod	320055637
feature	Aetau	4D	7170089|15:C>T-14M	Cod	330215847
feature	Aetau	4D	7171834|55:T>C-14M	Cod	342330559
feature	Aetau	4D	5986589|11:G>A-234U	Cod	345002045
feature	Aetau	4D	7168422|43:A>G	Cod	345362382
feature	Aetau	4D	7158149|18:C>G	Cod	368585206
feature	Aetau	4D	7158303|35:T>C	Cod	376901369
feature	Aetau	4D	1081229|49:C>T	Cod	384261386
feature	Aetau	4D	7165659|11:T>C-24U	Cod	386303744
feature	Aetau	4D	1211489|65:C>A-24U	Cod	386532581
feature	Aetau	4D	7164297|36:G>A-24U	Cod	389205718
feature	Aetau	4D	7169954|22:C>A	Cod	393891823
feature	Aetau	4D	1056516|37:G>A-124M	Cod	393900827
feature	Aetau	4D	5992476|12:C>T	Cod	396060049
feature	Aetau	4D	996513|62:G>A-14M	Cod	396806711
feature	Aetau	4D	7171874|68:C>G	Cod	401730065
feature	Aetau	4D	5990295|38:G>C	Cod	409305328
feature	Aetau	4D	1000850|22:C>G-134M	Cod	409682785
feature	Aetau	4D	7167285|60:T>G	Cod	410839775
feature	Aetau	4D	7166670|23:C>G-146M	Cod	418159100
feature	Aetau	4D	7173687|14:C>G	Cod	425233211
feature	Aetau	4D	6048747|42:G>T-234U	Cod	429127237
feature	Aetau	4D	7168729|26:T>C-14M	Cod	432189651
feature	Aetau	4D	7164363|43:G>A-134M	Cod	434851357
feature	Aetau	4D	7166645|60:A>G	Cod	436447492
feature	Aetau	4D	1092137|22:T>A-124M	Cod	438567553
feature	Aetau	4D	6012466|22:A>C	Cod	440475335
feature	Aetau	4D	7171123|17:G>T	Cod	440703515
feature	Aetau	4D	7163957|65:T>C-124M	Cod	443075554
feature	Aetau	4D	6046115|37:G>T	Cod	444215210
feature	Aetau	4D	7170359|23:A>G-14M	Cod	444801672
feature	Aetau	4D	7158732|48:G>C-124M	Cod	444868120
feature	Aetau	4D	5331568|10:C>T-134M	Cod	445068337
feature	Aetau	4D	7159149|46:G>C-134M	Cod	445283536
feature	Aetau	4D	7170113|11:C>G	Cod	445283828
feature	Aetau	4D	5332379|13:G>A	Cod	446930016
feature	Aetau	4D	2273390|20:A>C	Cod	449064296
feature	Aetau	4D	2254889|16:A>G-134M	Cod	449808528
feature	Aetau	4D	1114733|10:T>G	Cod	450050491
feature	Aetau	4D	7167210|20:T>C-124M	Cod	450812337
feature	Aetau	4D	3022538|11:T>C	Cod	455783209
feature	Aetau	4D	5990873|38:T>G-246U	Cod	456284000
feature	Aetau	4D	7166826|58:A>G-124M	Cod	462498733
feature	Aetau	4D	6015593|30:G>A	Cod	462500597
feature	Aetau	4D	7164368|64:A>G-124M	Cod	463014064
feature	Aetau	4D	3947236|13:C>G-134M	Cod	466053430
feature	Aetau	4D	7164479|50:G>C	Cod	466613899
feature	Aetau	4D	3935196|10:C>A	Cod	472271119
feature	Aetau	4D	7170717|38:C>T-134M	Cod	475242391
feature	Aetau	4D	1145731|13:G>T-124U	Cod	476178577
feature	Aetau	4D	7169015|66:C>A	Cod	477451551
feature	Aetau	4D	7170857|16:G>C	Cod	478055061
feature	Aetau	4D	7163902|11:C>T-14M	Cod	478423495
feature	Aetau	4D	1151558|32:G>C-14M	Cod	479973291
feature	Aetau	4D	7170349|61:C>A-14M	Cod	484533391
feature	Aetau	4D	7168767|15:G>A-14M	Cod	484784759
feature	Aetau	4D	4262770|17:T>C-124M	Cod	484785263
feature	Aetau	4D	7168871|16:A>G-14M	Cod	484785419
feature	Aetau	4D	1096493|10:G>C	Cod	485457611
feature	Aetau	4D	7168619|7:A>G-14M	Cod	486721171
feature	Aetau	4D	5359918|5:G>A-124M	Cod	486781979
feature	Aetau	4D	7167325|14:G>A	Cod	487468647
feature	Aetau	4D	7171010|37:G>A-14M	Cod	487612203
feature	Aetau	4D	2255220|6:C>G	Cod	487612206
feature	Aetau	4D	1093804|63:G>A-14M	Cod	490106769
feature	Aetau	4D	5367344|11:T>G-124M	Cod	490663434
feature	Aetau	4D	1053607|30:G>A-45U	Cod	491042687
feature	Aetau	4D	3024516|5:C>T	Cod	491087616
feature	Aetau	4D	7158218|47:T>A-124M	Cod	491128270
feature	Aetau	4D	1091337|18:T>C-357U	Cod	493486363
feature	Aetau	4D	7172709|49:C>G-5U	Cod	493782648
feature	Aetau	4D	1025508|28:C>T-14M	Cod	494251765
feature	Aetau	4D	4543925|23:G>A-457U	Cod	494252135
feature	Aetau	4D	2251238|24:T>C-134M	Cod	494309353
feature	Aetau	4D	7157685|29:C>T	Cod	495722810
feature	Aetau	4D	7168988|41:A>C-35U	Cod	495728845
feature	Aetau	4D	6047313|40:G>C-567U	Cod	495729386
feature	Aetau	4D	5989898|19:C>T	Cod	496653867
feature	Aetau	4D	5363717|16:G>C-357U	Cod	497157174
feature	Aetau	4D	1024786|55:A>G	Cod	499017153
feature	Aetau	4D	3023977|14:C>T	Cod	502474160
feature	Aetau	4D	7168917|42:G>C	Cod	504305053
feature	Aetau	4D	1862682|59:G>C	Cod	504338249
feature	Aetau	4D	6046211|31:A>G-5U	Cod	504358007
feature	Aetau	4D	3942016|19:C>T	Cod	506673385
feature	Aetau	4D	1080678|29:G>A	Cod	507350693
feature	Aetau	4D	979290|16:T>C	Cod	508569880
feature	Aetau	4D	4262684|14:A>G	Cod	508618067
feature	Aetau	4D	7168870|35:T>C	Cod	510001050
feature	Aetau	4D	1207436|7:T>G	Cod	511751040
feature	Aetau	4D	1095951|60:T>C-124M	Cod	512113083
feature	Aetau	4D	7167013|66:A>T-124M	Cod	513000471
feature	Aetau	4D	4262607|14:C>G	Cod	516758454
feature	Aetau	4D	7166616|32:C>T	Cod	518404293
feature	Aetau	4D	7166854|33:A>T-67U	Cod	519218427
feature	Aetau	4D	6027800|48:A>G-15U	Cod	527933751
feature	Aetau	5D	7159430|12:A>T-24U	Cod	10893605
feature	Aetau	5D	7172776|13:C>T	Cod	24531034
feature	Aetau	5D	5358214|28:C>A	Cod	27881602
feature	Aetau	5D	3027358|18:C>T	Cod	31523550
feature	Aetau	5D	7168559|18:A>C-125M	Cod	33524988
feature	Aetau	5D	7170097|11:C>A	Cod	34747727
feature	Aetau	5D	7170098|44:T>C-16U	Cod	34747727
feature	Aetau	5D	7168787|10:G>C	Cod	37521085
feature	Aetau	5D	1095451|61:C>T-3M	Cod	39124134
feature	Aetau	5D	7167287|13:T>C	Cod	42186841
feature	Aetau	5D	1091440|10:C>G-5U	Cod	44946177
feature	Aetau	5D	1000175|8:A>G	Cod	49795610
feature	Aetau	5D	1122179|58:C>G-26M	Cod	51532376
feature	Aetau	5D	1019300|26:T>G-235M	Cod	51944794
[truncated: 1,831 more rows]
