# Supplementary material for: A linkage map of Aegilops biuncialis reveals significant genomic rearrangements compared to bread wheat
Source: Plant Genome. 2025 Feb 26;18(1):e70009. doi: 10.1002/tpg2.70009 (PMC11863542; doi:10.1002/tpg2.70009)
Supplement: Supplementary file 7 — Supplementary Data 7: Data file that can be opened in the Strudel software to display syntenic relationships between the individual chromosomes of Ae. biuncialis and Ae. umbellulata TA1851 (explained in Supplementary Data 4). [file TPG2-18-e70009-s003.csv]

feature	Biunc	1Ub	7158069|46:T>G	Cod	3.19
feature	Biunc	1Ub	7164222|17:G>T	Cod	5.99
feature	Biunc	1Ub	1003864|32:G>A	Cod	11.84
feature	Biunc	1Ub	7170244|18:C>A-146U	Cod	14.91
feature	Biunc	1Ub	1088761|51:A>C-16U	Cod	18.84
feature	Biunc	1Ub	1221968|27:A>C	Cod	22.83
feature	Biunc	1Ub	7168016|43:C>T-16U	Cod	26.46
feature	Biunc	1Ub	7159875|29:A>G	Cod	27.47
feature	Biunc	1Ub	7168934|43:A>G	Cod	28.48
feature	Biunc	1Ub	1048511|47:C>G	Cod	32.71
feature	Biunc	1Ub	7170184|64:A>G-6M	Cod	34.44
feature	Biunc	1Ub	7170184|45:G>C-6M	Cod	34.66
feature	Biunc	1Ub	6016385|27:T>C-147U	Cod	36.13
feature	Biunc	1Ub	7157949|33:C>T	Cod	37.6
feature	Biunc	1Ub	7163370|19:T>G-1U	Cod	41.02
feature	Biunc	1Ub	7168671|7:A>G	Cod	46.8
feature	Biunc	1Ub	1019993|7:A>G	Cod	50.04
feature	Biunc	1Ub	6036638|7:C>G	Cod	54.1
feature	Biunc	1Ub	7171678|9:T>G-16U	Cod	54.89
feature	Biunc	1Ub	7158058|8:C>T	Cod	60.69
feature	Biunc	1Ub	7158652|13:C>A-1U	Cod	63.33
feature	Biunc	1Ub	7171313|56:A>G-1U	Cod	63.89
feature	Biunc	1Ub	5982099|46:G>T-12U	Cod	64.45
feature	Biunc	1Ub	7163684|9:G>C	Cod	65.47
feature	Biunc	1Ub	7168905|27:T>C	Cod	66.48
feature	Biunc	1Ub	7158154|68:C>G-146U	Cod	67.84
feature	Biunc	1Ub	5983477|12:A>G	Cod	69.08
feature	Biunc	1Ub	7163564|45:G>A	Cod	70.33
feature	Biunc	1Ub	4993225|30:C>G-1U	Cod	71.23
feature	Biunc	1Ub	1090475|13:G>A-1U	Cod	71.23
feature	Biunc	1Ub	7173558|10:G>C-1U	Cod	71.23
feature	Biunc	1Ub	1075193|34:T>C	Cod	72.13
feature	Biunc	1Ub	1093186|31:C>T	Cod	74.61
feature	Biunc	1Ub	5005496|40:G>A-13U	Cod	75.4
feature	Biunc	1Ub	7173220|15:A>G	Cod	76.18
feature	Biunc	1Ub	7173060|33:T>C-1U	Cod	76.29
feature	Biunc	1Ub	6049693|42:T>C	Cod	76.29
feature	Biunc	1Ub	1005852|15:C>G	Cod	76.4
feature	Biunc	1Ub	7166341|20:C>T-1U	Cod	76.85
feature	Biunc	1Ub	6029526|55:C>T-1U	Cod	76.85
feature	Biunc	1Ub	2245102|33:G>A-1U	Cod	76.85
feature	Biunc	1Ub	7172404|34:C>G-1U	Cod	76.85
feature	Biunc	1Ub	1030290|65:G>A-1U	Cod	76.85
feature	Biunc	1Ub	7167266|7:T>A	Cod	77.29
feature	Biunc	1Ub	1384792|57:G>A	Cod	78.62
feature	Biunc	1Ub	7163882|63:G>C	Cod	78.84
feature	Biunc	1Ub	5982959|48:G>T	Cod	79.29
feature	Biunc	1Ub	6015050|8:C>T	Cod	79.29
feature	Biunc	1Ub	6040766|20:G>A	Cod	79.29
feature	Biunc	1Ub	4262260|13:C>A-136U	Cod	79.29
feature	Biunc	1Ub	6022416|14:G>T-12U	Cod	79.29
feature	Biunc	1Ub	2322938|9:G>A	Cod	79.29
feature	Biunc	1Ub	6034902|29:C>T-1U	Cod	79.29
feature	Biunc	1Ub	4261204|9:A>G	Cod	79.29
feature	Biunc	1Ub	6049448|18:C>T-1U	Cod	79.29
feature	Biunc	1Ub	7159301|49:G>A-1U	Cod	79.29
feature	Biunc	1Ub	7164702|22:G>C	Cod	79.29
feature	Biunc	1Ub	7164360|33:T>C-12U	Cod	79.29
feature	Biunc	1Ub	5324461|15:C>T-1U	Cod	79.29
feature	Biunc	1Ub	7165203|28:A>G-1U	Cod	79.29
feature	Biunc	1Ub	7158017|30:A>G-1U	Cod	79.29
feature	Biunc	1Ub	1403692|18:C>A	Cod	79.29
feature	Biunc	1Ub	7164809|31:T>C-13U	Cod	79.29
feature	Biunc	1Ub	7169026|63:G>C	Cod	79.29
feature	Biunc	1Ub	7171246|9:T>C-1U	Cod	79.29
feature	Biunc	1Ub	7157781|21:G>A-1U	Cod	79.29
feature	Biunc	1Ub	1021980|37:C>T-1U	Cod	79.29
feature	Biunc	1Ub	5989311|59:T>C	Cod	79.29
feature	Biunc	1Ub	7167491|11:C>T-146U	Cod	79.29
feature	Biunc	1Ub	1045227|49:T>C-2M	Cod	79.95
feature	Biunc	1Ub	5986482|28:T>A-12U	Cod	79.95
feature	Biunc	1Ub	7157728|34:C>G-13U	Cod	79.95
feature	Biunc	1Ub	7159495|20:A>T-12U	Cod	79.95
feature	Biunc	1Ub	5989947|5:T>C	Cod	79.95
feature	Biunc	1Ub	7159739|58:G>C-1U	Cod	79.95
feature	Biunc	1Ub	5990385|43:A>G-16U	Cod	79.95
feature	Biunc	1Ub	6029657|27:C>A-1U	Cod	79.95
feature	Biunc	1Ub	7169312|30:G>T	Cod	79.95
feature	Biunc	1Ub	6046185|22:T>C	Cod	80.17
feature	Biunc	1Ub	6049041|51:A>T-1U	Cod	80.84
feature	Biunc	1Ub	7168160|13:T>C	Cod	81.51
feature	Biunc	1Ub	7173260|33:C>G-126U	Cod	81.85
feature	Biunc	1Ub	5361308|46:C>A-1U	Cod	81.85
feature	Biunc	1Ub	7164375|60:A>G-126U	Cod	81.85
feature	Biunc	1Ub	5982480|52:C>T-16U	Cod	81.85
feature	Biunc	1Ub	7172725|5:C>A-1U	Cod	81.85
feature	Biunc	1Ub	5989026|7:A>G	Cod	81.85
feature	Biunc	1Ub	5989089|40:C>T	Cod	81.85
feature	Biunc	1Ub	5989496|6:C>T	Cod	81.85
feature	Biunc	1Ub	6015421|25:T>G-13U	Cod	81.85
feature	Biunc	1Ub	6038517|11:C>T	Cod	81.85
feature	Biunc	1Ub	6021417|32:C>G	Cod	81.85
feature	Biunc	1Ub	7168802|14:G>T-14U	Cod	81.85
feature	Biunc	1Ub	7166864|31:C>T-1U	Cod	82.18
feature	Biunc	1Ub	5980177|41:G>A-1U	Cod	82.52
feature	Biunc	1Ub	6021143|7:C>G-16U	Cod	82.52
feature	Biunc	1Ub	5988389|51:T>C-126U	Cod	82.52
feature	Biunc	1Ub	7164236|45:T>C-14U	Cod	82.52
feature	Biunc	1Ub	7159726|27:C>T	Cod	82.52
feature	Biunc	1Ub	7172927|11:G>A	Cod	82.52
feature	Biunc	1Ub	7171108|35:A>G-13U	Cod	82.85
feature	Biunc	1Ub	6032508|10:C>T	Cod	83.75
feature	Biunc	1Ub	7158516|41:G>C-1U	Cod	84.65
feature	Biunc	1Ub	7168979|41:T>C-1U	Cod	85.77
feature	Biunc	1Ub	7157793|25:G>T-1U	Cod	88.02
feature	Biunc	1Ub	6035982|48:A>T-16U	Cod	90.3
feature	Biunc	1Ub	2242161|38:G>T	Cod	90.3
feature	Biunc	1Ub	7168216|22:T>C-157U	Cod	90.3
feature	Biunc	1Ub	1178758|19:G>C	Cod	90.3
feature	Biunc	1Ub	6012989|36:G>A	Cod	90.3
feature	Biunc	1Ub	7174026|67:C>T	Cod	90.3
feature	Biunc	1Ub	1220355|60:T>C-126U	Cod	90.3
feature	Biunc	1Ub	7163273|59:G>A	Cod	92.59
feature	Biunc	1Ub	3956610|30:C>A	Cod	93.94
feature	Biunc	1Ub	5984594|6:G>A	Cod	93.94
feature	Biunc	1Ub	7164228|24:A>G-1U	Cod	95.3
feature	Biunc	1Ub	3939093|17:G>A	Cod	98.7
feature	Biunc	1Ub	4329717|17:G>A	Cod	99.04
feature	Biunc	1Ub	1089779|48:T>G	Cod	99.37
feature	Biunc	1Ub	6017507|15:G>C	Cod	100.5
feature	Biunc	1Ub	5990040|46:A>T	Cod	101.4
feature	Biunc	1Ub	6020949|19:A>G	Cod	102.31
feature	Biunc	1Ub	6040185|25:T>C-1U	Cod	102.31
feature	Biunc	1Ub	5361199|44:A>G-14U	Cod	103.33
feature	Biunc	1Ub	6017550|52:G>A-13U	Cod	103.33
feature	Biunc	1Ub	6040539|12:C>G-13U	Cod	103.33
feature	Biunc	1Ub	6037717|25:T>C-1U	Cod	103.33
feature	Biunc	1Ub	7163914|9:A>G	Cod	103.33
feature	Biunc	1Ub	2265868|31:T>A-147U	Cod	103.44
feature	Biunc	1Ub	5979976|5:T>C-1U	Cod	104.68
feature	Biunc	1Ub	1071774|32:T>C	Cod	104.68
feature	Biunc	1Ub	2245281|64:C>T-1U	Cod	104.68
feature	Biunc	1Ub	6017927|35:G>A	Cod	104.68
feature	Biunc	1Ub	6020814|47:T>C-126U	Cod	105.92
feature	Biunc	1Ub	7165837|29:T>A-136U	Cod	107.96
feature	Biunc	1Ub	7174047|32:G>C	Cod	110.88
feature	Biunc	1Ub	6011693|11:A>G	Cod	119.47
feature	Biunc	1Ub	2246266|16:A>C	Cod	120.36
feature	Biunc	1Ub	1024769|21:C>G-134U	Cod	123.08
feature	Biunc	1Ub	5980140|23:C>T-1U	Cod	125.13
feature	Biunc	1Ub	7163387|13:G>A	Cod	125.13
feature	Biunc	1Ub	5986837|54:C>T	Cod	125.13
feature	Biunc	1Ub	5989869|11:A>T	Cod	127.19
feature	Biunc	1Ub	3956383|10:G>A	Cod	134.46
feature	Biunc	1Ub	3944785|34:C>A	Cod	138.42
feature	Biunc	1Ub	7164167|40:T>C	Cod	139.54
feature	Biunc	1Ub	7170056|17:T>G-1U	Cod	147.06
feature	Biunc	1Ub	7170361|10:C>T	Cod	149.78
feature	Biunc	1Ub	1101508|24:G>C	Cod	149.78
feature	Biunc	1Ub	7167424|15:C>T	Cod	149.78
feature	Biunc	1Ub	5971564|11:G>A-1U	Cod	149.78
feature	Biunc	1Ub	6046703|20:T>C-14U	Cod	149.78
feature	Biunc	1Ub	7163886|13:T>C	Cod	149.78
feature	Biunc	2Mb	2260288|6:A>C-125M	Cod	7.68
feature	Biunc	2Mb	1093597|67:A>G	Cod	8.92
feature	Biunc	2Mb	1093143|17:G>A	Cod	12.44
feature	Biunc	2Mb	7170908|25:A>G	Cod	18.32
feature	Biunc	2Mb	1108799|7:A>G-25M	Cod	18.32
feature	Biunc	2Mb	2261526|26:G>A-25M	Cod	18.32
feature	Biunc	2Mb	7172819|62:C>T-25M	Cod	18.32
feature	Biunc	2Mb	7172818|11:C>A	Cod	18.32
feature	Biunc	2Mb	1002448|33:G>T	Cod	21.95
feature	Biunc	2Mb	1074660|30:A>T	Cod	23.75
feature	Biunc	2Mb	1153776|39:C>T-125M	Cod	28.61
feature	Biunc	2Mb	7164133|10:G>A-125M	Cod	28.61
feature	Biunc	2Mb	5368387|26:C>G	Cod	28.61
feature	Biunc	2Mb	1063814|20:C>G-25M	Cod	28.61
feature	Biunc	2Mb	7172370|22:C>G-25M	Cod	28.61
feature	Biunc	2Mb	7168105|16:A>G	Cod	29.06
feature	Biunc	2Mb	7171933|17:T>C-5M	Cod	29.06
feature	Biunc	2Mb	1010970|14:C>G	Cod	29.06
feature	Biunc	2Mb	4262820|37:G>A	Cod	29.5
feature	Biunc	2Mb	3954940|55:C>G-7M	Cod	29.5
feature	Biunc	2Mb	6042897|23:G>A-25M	Cod	29.5
feature	Biunc	2Mb	3946644|44:G>A-235M	Cod	29.5
feature	Biunc	2Mb	7167324|28:G>C-235M	Cod	30.4
feature	Biunc	2Mb	7170286|7:G>A-25M	Cod	30.4
feature	Biunc	2Mb	5578361|12:T>C	Cod	31.29
feature	Biunc	2Mb	7168531|38:A>C	Cod	31.29
feature	Biunc	2Mb	7173347|41:G>A	Cod	31.29
feature	Biunc	2Mb	7159577|9:G>A-257M	Cod	31.29
feature	Biunc	2Mb	7167234|37:T>C	Cod	31.29
feature	Biunc	2Mb	1022409|12:C>T-25M	Cod	31.29
feature	Biunc	2Mb	2276203|50:C>T	Cod	31.29
feature	Biunc	2Mb	7158864|19:C>A-245M	Cod	31.29
feature	Biunc	2Mb	3934531|17:C>G-25M	Cod	31.29
feature	Biunc	2Mb	7159225|39:C>T-125M	Cod	31.29
feature	Biunc	2Mb	1408196|47:A>G-257M	Cod	31.29
feature	Biunc	2Mb	7171470|14:C>T	Cod	31.29
feature	Biunc	2Mb	7167188|49:G>C	Cod	31.29
feature	Biunc	2Mb	7163416|67:G>A	Cod	34.56
feature	Biunc	2Mb	7161241|7:T>C-235M	Cod	35
feature	Biunc	2Mb	7166881|26:T>C-235M	Cod	37.52
feature	Biunc	2Mb	1123369|5:C>G	Cod	37.75
feature	Biunc	2Mb	1102479|51:T>C	Cod	37.97
feature	Biunc	2Mb	2258302|56:C>T-5M	Cod	38.08
feature	Biunc	2Mb	1084921|47:T>C	Cod	38.19
feature	Biunc	2Mb	1030407|17:C>T	Cod	40.9
feature	Biunc	2Mb	7166853|44:C>G-125M	Cod	41.91
feature	Biunc	2Mb	7159325|49:C>A-25M	Cod	42.93
feature	Biunc	2Mb	7168849|28:G>A-257M	Cod	43.71
feature	Biunc	2Mb	1154341|25:C>G	Cod	43.71
feature	Biunc	2Mb	7163502|11:T>C-235M	Cod	43.71
feature	Biunc	2Mb	1221348|6:A>G	Cod	43.71
feature	Biunc	2Mb	7169064|20:T>A	Cod	43.71
feature	Biunc	2Mb	1091064|42:A>G	Cod	44.5
feature	Biunc	2Mb	7173409|35:A>C-235M	Cod	44.84
feature	Biunc	2Mb	7166889|68:C>T	Cod	44.84
feature	Biunc	2Mb	7158661|9:C>G-235M	Cod	44.84
feature	Biunc	2Mb	5372158|33:A>G-235M	Cod	44.84
feature	Biunc	2Mb	1095366|12:C>G	Cod	46.52
feature	Biunc	2Mb	1218817|41:G>T	Cod	46.97
feature	Biunc	2Mb	7171239|63:G>C-25M	Cod	52.2
feature	Biunc	2Mb	7170328|50:A>G-235M	Cod	52.64
feature	Biunc	2Mb	7170248|52:C>T-25M	Cod	53.99
feature	Biunc	2Mb	7171127|17:C>G-25M	Cod	53.99
feature	Biunc	2Mb	7166992|35:T>C	Cod	55.79
feature	Biunc	2Mb	1005067|62:G>C-234U	Cod	57.58
feature	Biunc	2Mb	7158063|24:A>G	Cod	57.91
feature	Biunc	2Mb	988735|38:C>T	Cod	57.91
feature	Biunc	2Mb	7173009|25:G>A	Cod	58.58
feature	Biunc	2Mb	7159156|25:C>T-125M	Cod	58.92
feature	Biunc	2Mb	7161550|17:G>A-125M	Cod	59.14
feature	Biunc	2Mb	7173733|32:G>C-125M	Cod	59.36
feature	Biunc	2Mb	7174136|22:G>C	Cod	59.92
feature	Biunc	2Mb	7174133|11:G>A-25M	Cod	59.92
feature	Biunc	2Mb	7173840|45:A>T	Cod	61.26
feature	Biunc	2Mb	7174135|42:T>C-235M	Cod	61.26
feature	Biunc	2Mb	1222537|19:C>T-235M	Cod	61.59
feature	Biunc	2Mb	7174108|41:C>T-257M	Cod	62.03
feature	Biunc	2Mb	7174107|44:C>T	Cod	62.25
feature	Biunc	2Mb	1862822|54:A>C	Cod	62.82
feature	Biunc	2Mb	1696632|45:G>T	Cod	62.82
feature	Biunc	2Mb	994563|37:G>C-25M	Cod	68.05
feature	Biunc	2Mb	3936165|42:G>A-235M	Cod	68.05
feature	Biunc	2Mb	7170920|6:G>T	Cod	70.32
feature	Biunc	2Mb	7158871|15:T>C	Cod	74.49
feature	Biunc	2Mb	1167327|58:C>A-25M	Cod	74.71
feature	Biunc	2Mb	7164158|14:T>C-125M	Cod	74.93
feature	Biunc	2Mb	7163958|64:A>G-235M	Cod	75.49
feature	Biunc	2Mb	5346224|29:C>T	Cod	75.49
feature	Biunc	2Mb	1072449|28:G>A-245M	Cod	76.72
feature	Biunc	2Mb	7170321|44:G>C-235M	Cod	82.49
feature	Biunc	2Mb	1696881|26:G>C-25M	Cod	82.49
feature	Biunc	2Mb	2279731|14:C>G-25M	Cod	82.49
feature	Biunc	2Mb	7169492|24:G>A-25M	Cod	82.49
feature	Biunc	2Mb	5008429|26:T>G	Cod	86.04
feature	Biunc	2Mb	4911069|7:G>A-125M	Cod	86.04
feature	Biunc	2Mb	1026265|55:G>A-235M	Cod	86.04
feature	Biunc	2Mb	1202111|50:A>G	Cod	89.07
feature	Biunc	2Mb	4260627|22:G>T	Cod	89.85
feature	Biunc	2Mb	7170399|66:T>C-25M	Cod	89.85
feature	Biunc	2Mb	7169965|22:C>G-235M	Cod	89.85
feature	Biunc	2Mb	1031792|35:G>A	Cod	89.85
feature	Biunc	2Mb	3945250|24:C>T-5M	Cod	91.08
feature	Biunc	2Mb	7167730|22:G>A	Cod	91.97
feature	Biunc	2Mb	1744473|31:A>C	Cod	91.97
feature	Biunc	2Mb	1092980|36:A>G-257M	Cod	91.97
feature	Biunc	2Mb	7171119|23:A>C-3M	Cod	92.42
feature	Biunc	2Mb	7159110|29:C>T	Cod	94.23
feature	Biunc	2Mb	7168781|43:C>T	Cod	94.23
feature	Biunc	2Mb	3954757|13:G>A-24U	Cod	94.23
feature	Biunc	2Mb	7165297|36:T>C	Cod	96.27
feature	Biunc	2Mb	1088087|14:G>A	Cod	96.27
feature	Biunc	2Mb	7167022|14:T>A-5U	Cod	96.49
feature	Biunc	2Mb	7173655|11:C>T-257M	Cod	99.12
feature	Biunc	2Mb	3956776|29:C>G	Cod	99.12
feature	Biunc	2Mb	5340382|21:C>A-25M	Cod	99.12
feature	Biunc	2Mb	7171865|9:T>C-25M	Cod	101.99
feature	Biunc	2Mb	7173202|24:G>C	Cod	101.99
feature	Biunc	2Mb	7164023|44:C>T	Cod	101.99
feature	Biunc	2Mb	1241495|29:G>A-125M	Cod	101.99
feature	Biunc	2Mb	3533507|32:T>C	Cod	103.68
feature	Biunc	2Mb	1161059|20:G>A-257M	Cod	103.68
feature	Biunc	2Mb	7173016|31:G>C	Cod	103.68
feature	Biunc	2Mb	3027116|31:G>A	Cod	105.16
feature	Biunc	2Mb	7172314|16:G>T	Cod	105.38
feature	Biunc	2Mb	7168557|61:T>C	Cod	105.38
feature	Biunc	2Mb	7173540|10:T>C-25M	Cod	105.38
feature	Biunc	2Mb	7166794|5:C>T	Cod	105.38
feature	Biunc	2Mb	1238876|8:G>C	Cod	105.38
feature	Biunc	2Mb	6048443|5:C>T	Cod	105.6
feature	Biunc	2Mb	4993845|67:T>C-25M	Cod	107.76
feature	Biunc	2Mb	7169960|5:C>A	Cod	109.93
feature	Biunc	2Mb	4544261|11:C>T-125M	Cod	112.21
feature	Biunc	2Mb	7173875|41:G>C	Cod	114.5
feature	Biunc	2Mb	7171261|18:G>T	Cod	126.13
feature	Biunc	2Mb	1114004|23:G>A-25M	Cod	141.47
feature	Biunc	2Mb	1003268|68:G>C-125M	Cod	152.87
feature	Biunc	2Mb	977952|13:A>G	Cod	152.87
feature	Biunc	2Mb	7173917|44:A>G-25M	Cod	156.86
feature	Biunc	2Mb	2242708|15:C>A	Cod	157.32
feature	Biunc	2Mb	1217457|38:G>A	Cod	157.66
feature	Biunc	2Mb	986316|14:C>G	Cod	157.66
feature	Biunc	2Mb	7173818|37:G>C-25M	Cod	161.39
feature	Biunc	2Mb	7164104|14:G>C	Cod	168.98
feature	Biunc	2Mb	7170193|8:T>C-25M	Cod	172.44
feature	Biunc	2Mb	3945398|14:C>G	Cod	172.44
feature	Biunc	2Ub	7166585|43:G>A-234U	Cod	0
feature	Biunc	2Ub	7164097|40:T>G-234U	Cod	0.89
feature	Biunc	2Ub	6019847|16:C>T-3M	Cod	2.71
feature	Biunc	2Ub	7168920|14:C>T-234U	Cod	2.71
feature	Biunc	2Ub	6016099|34:A>T	Cod	2.71
feature	Biunc	2Ub	7164467|48:T>C	Cod	2.71
feature	Biunc	2Ub	1088479|16:C>T	Cod	2.71
feature	Biunc	2Ub	5979057|33:G>A-2U	Cod	4.53
feature	Biunc	2Ub	5983726|60:G>A	Cod	5.65
feature	Biunc	2Ub	4910302|60:G>T-234U	Cod	8.06
feature	Biunc	2Ub	6038335|22:C>G-234U	Cod	10.48
feature	Biunc	2Ub	7157858|12:T>C-234U	Cod	11.5
feature	Biunc	2Ub	6037746|5:C>A-234U	Cod	11.5
feature	Biunc	2Ub	6027880|51:C>G	Cod	11.5
feature	Biunc	2Ub	7173905|21:C>A-234U	Cod	11.5
feature	Biunc	2Ub	6011672|40:T>C-234U	Cod	11.5
feature	Biunc	2Ub	7164137|6:C>G-234U	Cod	12.51
feature	Biunc	2Ub	5979365|6:A>G	Cod	13.4
feature	Biunc	2Ub	1130121|18:A>G-234U	Cod	15.69
feature	Biunc	2Ub	5581498|17:C>T-234U	Cod	15.69
feature	Biunc	2Ub	7159759|16:C>T-24U	Cod	15.69
feature	Biunc	2Ub	7159604|42:C>T-234U	Cod	17.99
feature	Biunc	2Ub	6021624|8:A>G-234U	Cod	19.92
feature	Biunc	2Ub	7159612|40:C>A-234U	Cod	21.86
feature	Biunc	2Ub	6022483|11:A>T	Cod	22.31
feature	Biunc	2Ub	6050053|9:T>C	Cod	22.31
feature	Biunc	2Ub	7168632|38:A>G-24U	Cod	22.31
feature	Biunc	2Ub	1051765|26:A>G	Cod	22.75
feature	Biunc	2Ub	6043065|50:C>T-234U	Cod	24.82
feature	Biunc	2Ub	7157984|40:T>A-234U	Cod	24.82
feature	Biunc	2Ub	5990085|20:G>A	Cod	24.82
feature	Biunc	2Ub	5987926|66:C>A	Cod	28.74
feature	Biunc	2Ub	5979069|53:A>G	Cod	28.74
feature	Biunc	2Ub	7169063|9:G>A	Cod	28.74
feature	Biunc	2Ub	6016248|41:C>T-234U	Cod	28.74
feature	Biunc	2Ub	1112774|34:G>C	Cod	28.74
feature	Biunc	2Ub	7166534|52:C>G-234U	Cod	28.74
feature	Biunc	2Ub	7162535|7:T>G	Cod	28.74
feature	Biunc	2Ub	5989316|65:T>C-234U	Cod	28.74
feature	Biunc	2Ub	6045152|33:A>G-234U	Cod	28.74
feature	Biunc	2Ub	7170205|63:A>G-24U	Cod	28.74
feature	Biunc	2Ub	7163937|57:A>G	Cod	28.74
feature	Biunc	2Ub	5989912|15:T>C	Cod	28.74
feature	Biunc	2Ub	7169716|28:A>C	Cod	28.74
feature	Biunc	2Ub	2273734|36:A>G	Cod	30.59
feature	Biunc	2Ub	5342834|37:G>C-23U	Cod	31.04
feature	Biunc	2Ub	6019312|5:G>A	Cod	31.04
feature	Biunc	2Ub	7173590|25:A>G	Cod	31.04
feature	Biunc	2Ub	7173410|38:A>G-23U	Cod	31.04
feature	Biunc	2Ub	7166537|15:T>C	Cod	31.49
feature	Biunc	2Ub	6046918|18:C>T	Cod	31.49
feature	Biunc	2Ub	7164919|23:C>T	Cod	32.29
feature	Biunc	2Ub	5986712|51:G>C-234U	Cod	32.29
feature	Biunc	2Ub	7170315|10:T>C-2U	Cod	32.29
feature	Biunc	2Ub	6022085|37:G>A-234U	Cod	33.09
feature	Biunc	2Ub	991147|20:C>T	Cod	38.71
feature	Biunc	2Ub	7171944|58:T>C	Cod	49.7
feature	Biunc	2Ub	6030296|23:C>T	Cod	54.36
feature	Biunc	2Ub	7171554|30:G>A	Cod	55.93
feature	Biunc	2Ub	5989401|7:A>G-234U	Cod	57.98
feature	Biunc	2Ub	7168347|21:C>G	Cod	60.04
feature	Biunc	2Ub	1218332|16:C>T-234U	Cod	60.71
feature	Biunc	2Ub	1696659|23:T>C-234U	Cod	60.71
feature	Biunc	2Ub	5325266|61:C>T-234U	Cod	61.38
feature	Biunc	2Ub	1864077|26:G>T-2U	Cod	61.38
feature	Biunc	2Ub	6050635|21:G>T-24U	Cod	61.72
feature	Biunc	2Ub	1098256|16:C>G-24U	Cod	61.72
feature	Biunc	2Ub	100701051|34:A>G-23U	Cod	61.72
feature	Biunc	2Ub	984693|67:C>A-14M	Cod	61.72
feature	Biunc	2Ub	7174134|7:G>C-234U	Cod	61.72
feature	Biunc	2Ub	1696632|50:C>G	Cod	62.05
feature	Biunc	2Ub	7157840|17:A>G-3M	Cod	64.41
feature	Biunc	2Ub	6050468|5:C>T	Cod	64.97
feature	Biunc	2Ub	5988835|29:A>G	Cod	73.56
feature	Biunc	2Ub	7161089|15:G>T-234U	Cod	82.87
feature	Biunc	2Ub	5979481|62:T>C-234U	Cod	85.96
feature	Biunc	2Ub	7171616|14:A>G	Cod	85.96
feature	Biunc	2Ub	1116524|42:C>T	Cod	85.96
feature	Biunc	2Ub	6029847|19:C>T-234U	Cod	85.96
feature	Biunc	2Ub	1086699|28:G>C	Cod	89.09
feature	Biunc	2Ub	1288460|23:A>G	Cod	92.03
feature	Biunc	2Ub	1023052|36:C>T-234U	Cod	103.8
feature	Biunc	2Ub	6017619|7:T>A	Cod	107.85
feature	Biunc	2Ub	5984402|36:G>A	Cod	113.32
feature	Biunc	2Ub	6049347|23:C>G	Cod	115.12
feature	Biunc	2Ub	5987079|42:A>C	Cod	118.72
feature	Biunc	2Ub	6029278|44:C>T-23U	Cod	120.19
feature	Biunc	2Ub	2322355|8:C>T-2U	Cod	121.67
feature	Biunc	2Ub	6040449|33:T>C-234U	Cod	123.94
feature	Biunc	2Ub	6041574|28:C>T	Cod	123.94
feature	Biunc	2Ub	7166074|29:T>C-234U	Cod	126.23
feature	Biunc	2Ub	6017268|26:C>T	Cod	129.51
feature	Biunc	2Ub	6019895|35:C>T	Cod	129.84
feature	Biunc	2Ub	7170352|30:C>T	Cod	130.63
feature	Biunc	2Ub	6049059|17:C>G	Cod	131.41
feature	Biunc	2Ub	6012944|19:G>A	Cod	133.11
feature	Biunc	2Ub	6047486|15:G>A-6M	Cod	133.11
feature	Biunc	2Ub	6030263|18:C>G-234U	Cod	133.11
feature	Biunc	2Ub	5324930|40:C>T	Cod	138.67
feature	Biunc	2Ub	5981238|26:C>G-234U	Cod	141.39
feature	Biunc	2Ub	5984785|7:C>G	Cod	143.09
feature	Biunc	2Ub	1127590|38:G>A	Cod	144.79
feature	Biunc	2Ub	6013134|12:C>T	Cod	150.08
feature	Biunc	2Ub	6015881|42:A>C-234U	Cod	152.36
feature	Biunc	2Ub	1019337|21:C>T	Cod	152.36
feature	Biunc	2Ub	7168376|42:A>C	Cod	152.36
feature	Biunc	2Ub	5985358|57:C>T-24U	Cod	152.36
feature	Biunc	2Ub	6021641|41:G>A	Cod	152.36
feature	Biunc	2Ub	3024093|29:C>A	Cod	152.36
feature	Biunc	2Ub	7173928|8:G>A	Cod	155.1
feature	Biunc	2Ub	6017553|19:G>A	Cod	155.54
feature	Biunc	2Ub	7164388|58:T>C-234U	Cod	160.59
feature	Biunc	2Ub	7170097|11:C>A	Cod	166.12
feature	Biunc	2Ub	6015221|22:A>T-234U	Cod	170.48
feature	Biunc	2Ub	7166226|7:A>G-234U	Cod	171.26
feature	Biunc	2Ub	7173203|43:A>C-234U	Cod	171.26
feature	Biunc	2Ub	5002430|63:C>G-36U	Cod	174.76
feature	Biunc	2Ub	3954847|13:G>A-234U	Cod	176
feature	Biunc	2Ub	7170294|13:T>C-24U	Cod	176
feature	Biunc	2Ub	6017303|32:G>A-234U	Cod	176
feature	Biunc	2Ub	7158198|63:A>G-234U	Cod	177.24
feature	Biunc	2Ub	7158792|9:G>A	Cod	184.08
feature	Biunc	2Ub	6016682|33:G>C-234U	Cod	184.08
feature	Biunc	2Ub	6020688|7:C>G-234U	Cod	184.08
feature	Biunc	2Ub	6017966|8:G>T	Cod	184.08
feature	Biunc	2Ub	7171800|41:G>T-234U	Cod	191.27
feature	Biunc	2Ub	7163495|41:G>C	Cod	191.83
feature	Biunc	2Ub	7159553|17:C>G-234U	Cod	191.83
feature	Biunc	2Ub	7171691|50:G>A-234U	Cod	191.83
feature	Biunc	2Ub	2241889|10:A>G	Cod	191.83
feature	Biunc	2Ub	7157914|48:G>C-24U	Cod	192.39
feature	Biunc	2Ub	7170401|11:C>G-24U	Cod	193.97
feature	Biunc	2Ub	1159063|6:A>C	Cod	195.79
feature	Biunc	2Ub	992816|52:T>C	Cod	197.62
feature	Biunc	2Ub	7170251|19:G>C	Cod	198.07
feature	Biunc	2Ub	6035204|13:G>A-234U	Cod	198.07
feature	Biunc	2Ub	7164384|41:A>G	Cod	198.07
feature	Biunc	2Ub	7170599|6:C>G-24U	Cod	198.07
feature	Biunc	2Ub	6012970|18:T>C	Cod	198.51
feature	Biunc	2Ub	7172411|59:G>A	Cod	200.78
feature	Biunc	2Ub	7159785|11:G>C-234U	Cod	204.41
feature	Biunc	2Ub	6019623|46:T>C-234U	Cod	204.41
feature	Biunc	2Ub	6043117|28:C>T	Cod	204.41
feature	Biunc	2Ub	5341636|23:T>C-23U	Cod	206.92
feature	Biunc	2Ub	6048437|21:A>T	Cod	206.92
feature	Biunc	2Ub	3032131|17:G>A-234U	Cod	207.59
feature	Biunc	2Ub	6046327|24:G>A	Cod	210.54
feature	Biunc	2Ub	986509|16:G>A	Cod	210.76
feature	Biunc	2Ub	1071878|30:A>G	Cod	210.76
feature	Biunc	2Ub	6017999|45:G>T	Cod	210.98
feature	Biunc	2Ub	6030381|48:G>A-234U	Cod	210.98
feature	Biunc	2Ub	1023925|34:G>A-24U	Cod	211.2
feature	Biunc	2Ub	6043986|13:T>C-23U	Cod	211.2
feature	Biunc	2Ub	7167223|61:T>C-234U	Cod	211.2
feature	Biunc	2Ub	6013808|5:C>A-234U	Cod	211.2
feature	Biunc	2Ub	6042043|9:A>G	Cod	211.2
feature	Biunc	2Ub	4733798|9:A>T-234U	Cod	211.2
feature	Biunc	2Ub	7164087|37:A>G-234U	Cod	211.2
feature	Biunc	2Ub	5984099|36:T>C	Cod	211.42
feature	Biunc	2Ub	7164191|18:C>T-234U	Cod	213.58
feature	Biunc	2Ub	5980240|17:G>C-234U	Cod	213.58
feature	Biunc	2Ub	6019911|35:T>A	Cod	213.58
feature	Biunc	2Ub	6018216|39:T>A	Cod	215.76
feature	Biunc	2Ub	6040615|52:C>T-234U	Cod	216.32
feature	Biunc	2Ub	7163305|60:T>C	Cod	216.32
feature	Biunc	2Ub	7159788|22:T>C	Cod	216.32
feature	Biunc	2Ub	7160658|12:T>C-234U	Cod	216.88
feature	Biunc	2Ub	6049406|5:C>A-23U	Cod	217.91
feature	Biunc	2Ub	7170786|21:G>T	Cod	218.94
feature	Biunc	2Ub	7173231|41:C>T	Cod	222.85
feature	Biunc	2Ub	6046070|43:G>T	Cod	226.82
feature	Biunc	3Mb	2337730|10:G>C-23M	Cod	3.6
feature	Biunc	3Mb	5332729|22:C>T-6M	Cod	3.6
feature	Biunc	3Mb	3958091|57:G>C-37M	Cod	3.6
feature	Biunc	3Mb	7172581|9:G>A-234M	Cod	5.17
feature	Biunc	3Mb	3027702|16:C>G-2U	Cod	12.06
feature	Biunc	3Mb	7165634|5:G>C-3M	Cod	17.04
feature	Biunc	3Mb	7168534|28:A>T-234M	Cod	19.54
feature	Biunc	3Mb	6038135|9:C>T	Cod	26.47
feature	Biunc	3Mb	7161611|37:A>C-3M	Cod	27.93
feature	Biunc	3Mb	7170273|13:G>C	Cod	33.93
feature	Biunc	3Mb	7167426|15:A>G	Cod	35.52
feature	Biunc	3Mb	1143046|38:A>G-7U	Cod	36.88
feature	Biunc	3Mb	7167468|12:C>T-36M	Cod	39.8
feature	Biunc	3Mb	1090824|44:T>C	Cod	43.18
feature	Biunc	3Mb	1228607|55:G>C	Cod	44.42
feature	Biunc	3Mb	4005727|38:C>G-123M	Cod	50.02
feature	Biunc	3Mb	1015449|34:G>T	Cod	50.13
feature	Biunc	3Mb	5348025|20:G>A-35M	Cod	51.37
feature	Biunc	3Mb	7171140|10:A>G-3M	Cod	51.37
feature	Biunc	3Mb	7158926|57:T>C-3M	Cod	52.83
feature	Biunc	3Mb	7173344|57:G>C-3M	Cod	52.83
feature	Biunc	3Mb	7170195|19:G>A-3M	Cod	52.83
feature	Biunc	3Mb	7171349|16:G>A-13M	Cod	52.83
feature	Biunc	3Mb	7170031|50:T>C-3M	Cod	52.83
feature	Biunc	3Mb	7171467|39:G>A-37M	Cod	52.83
feature	Biunc	3Mb	1246961|66:G>A	Cod	52.83
feature	Biunc	3Mb	1128366|10:C>T-134M	Cod	52.83
feature	Biunc	3Mb	7173343|5:A>G-34M	Cod	52.83
feature	Biunc	3Mb	7167129|7:C>G-3M	Cod	52.83
feature	Biunc	3Mb	4407470|7:C>G-23M	Cod	52.83
feature	Biunc	3Mb	7172780|10:G>A-13M	Cod	52.83
feature	Biunc	3Mb	7173058|13:G>T-27M	Cod	55.22
feature	Biunc	3Mb	1029183|13:C>G	Cod	57.4
feature	Biunc	3Mb	7173375|59:A>G	Cod	58.96
feature	Biunc	3Mb	1040352|46:G>A-23M	Cod	59.86
feature	Biunc	3Mb	7163832|22:T>C-3M	Cod	59.86
feature	Biunc	3Mb	1041958|12:A>C	Cod	60.76
feature	Biunc	3Mb	7171843|35:A>G	Cod	61.1
feature	Biunc	3Mb	2243037|60:G>A-347M	Cod	61.1
feature	Biunc	3Mb	1024800|34:G>A-3M	Cod	61.1
feature	Biunc	3Mb	7164466|11:C>T	Cod	61.1
feature	Biunc	3Mb	7163784|28:A>G-3M	Cod	61.1
feature	Biunc	3Mb	7167397|21:G>A-347M	Cod	61.1
feature	Biunc	3Mb	1267788|53:A>G	Cod	61.1
feature	Biunc	3Mb	7171231|38:C>T-34M	Cod	62.9
feature	Biunc	3Mb	7168827|35:C>T-235M	Cod	62.9
feature	Biunc	3Mb	1004574|29:G>C-3M	Cod	62.9
feature	Biunc	3Mb	7171061|62:C>G-3M	Cod	62.9
feature	Biunc	3Mb	7161363|5:G>C-34M	Cod	62.9
feature	Biunc	3Mb	7168344|22:G>C-234M	Cod	64.6
feature	Biunc	3Mb	4002189|25:C>T	Cod	64.6
feature	Biunc	3Mb	1037736|45:C>G-134M	Cod	64.6
feature	Biunc	3Mb	992804|43:G>C-34M	Cod	65.26
feature	Biunc	3Mb	1292697|28:T>C-37M	Cod	65.26
feature	Biunc	3Mb	1046204|13:C>G-37M	Cod	65.26
feature	Biunc	3Mb	1001059|37:G>C-37M	Cod	65.71
feature	Biunc	3Mb	7157790|31:C>T-3M	Cod	66.61
feature	Biunc	3Mb	7163942|16:C>G-3M	Cod	67.63
feature	Biunc	3Mb	1064634|31:A>T	Cod	70.23
feature	Biunc	3Mb	1318141|43:C>T-13M	Cod	70.79
feature	Biunc	3Mb	7163884|55:G>A-3M	Cod	70.79
feature	Biunc	3Mb	2259131|61:T>C-23M	Cod	71.46
feature	Biunc	3Mb	1042343|28:G>A-3M	Cod	71.46
feature	Biunc	3Mb	1110312|29:C>T-347M	Cod	73.27
feature	Biunc	3Mb	1202383|16:T>C-34M	Cod	75.65
feature	Biunc	3Mb	4995751|22:C>G-34M	Cod	78.29
feature	Biunc	3Mb	7158401|63:C>T-3M	Cod	78.29
feature	Biunc	3Mb	1024644|14:G>A	Cod	78.29
feature	Biunc	3Mb	5989533|15:T>C-36M	Cod	81.39
feature	Biunc	3Mb	2242931|27:A>C	Cod	81.39
feature	Biunc	3Mb	1228922|14:C>T-37M	Cod	81.39
feature	Biunc	3Mb	1071782|53:G>T-3M	Cod	81.39
feature	Biunc	3Mb	7169662|7:G>A-3M	Cod	81.39
feature	Biunc	3Mb	7163786|19:G>A-3M	Cod	82.62
feature	Biunc	3Mb	5989575|50:G>A	Cod	82.62
feature	Biunc	3Mb	1151835|20:C>G-37M	Cod	84.85
feature	Biunc	3Mb	7168804|20:C>G-34M	Cod	84.85
feature	Biunc	3Mb	7170067|47:A>G-137M	Cod	84.85
feature	Biunc	3Mb	1251643|54:T>C	Cod	86.2
feature	Biunc	3Mb	7162211|16:T>C-34M	Cod	86.2
feature	Biunc	3Mb	7170136|57:A>G-237M	Cod	86.99
feature	Biunc	3Mb	6042717|45:C>T-367M	Cod	87.55
feature	Biunc	3Mb	7171033|19:G>A-3M	Cod	90.28
feature	Biunc	3Mb	7159492|5:C>T-3M	Cod	102.52
feature	Biunc	3Mb	3957088|39:A>G	Cod	102.52
feature	Biunc	3Mb	1074017|37:C>T	Cod	105.43
feature	Biunc	3Mb	7171856|17:C>T-3M	Cod	110.63
feature	Biunc	3Mb	7168648|61:C>G-3M	Cod	119.18
feature	Biunc	3Mb	4993340|31:C>A	Cod	125.73
feature	Biunc	3Mb	5369328|15:A>T	Cod	131.23
feature	Biunc	3Mb	5005803|17:C>T	Cod	146.65
feature	Biunc	3Mb	7172502|12:A>G-137M	Cod	147.43
feature	Biunc	3Mb	1082172|28:C>T-345M	Cod	148.22
feature	Biunc	3Mb	7172766|7:C>G-3M	Cod	152.09
feature	Biunc	3Mb	1090961|31:A>G-3M	Cod	156.83
feature	Biunc	3Mb	1695832|5:A>G	Cod	160.05
feature	Biunc	3Mb	1092125|43:T>C-3M	Cod	163.31
feature	Biunc	3Mb	7168810|23:C>G	Cod	190.22
feature	Biunc	3Mb	7172741|37:T>G-37M	Cod	190.22
feature	Biunc	3Mb	7171852|18:A>G	Cod	191.24
feature	Biunc	3Mb	7157734|23:G>A	Cod	194.36
feature	Biunc	3Mb	3958052|7:C>G	Cod	203.16
feature	Biunc	3Mb	2258939|27:T>C-23M	Cod	208.91
feature	Biunc	3Mb	7168858|47:C>T	Cod	208.91
feature	Biunc	3Mb	7169097|42:G>C	Cod	208.91
feature	Biunc	3Mb	992906|6:C>T	Cod	209.13
feature	Biunc	3Ub	6030859|25:G>T	Cod	0.78
feature	Biunc	3Ub	5582067|11:T>C	Cod	0.78
feature	Biunc	3Ub	6015635|35:T>C	Cod	0.78
feature	Biunc	3Ub	1099964|46:T>C-36U	Cod	0.78
feature	Biunc	3Ub	6047132|19:G>C-36U	Cod	0.78
feature	Biunc	3Ub	7169322|25:T>C-236U	Cod	1.11
feature	Biunc	3Ub	6041983|30:A>G	Cod	1.33
feature	Biunc	3Ub	6014853|16:G>T	Cod	1.33
feature	Biunc	3Ub	7164221|50:G>T-367U	Cod	1.33
feature	Biunc	3Ub	1082224|18:C>A-236U	Cod	1.55
feature	Biunc	3Ub	7169148|21:G>A	Cod	1.77
feature	Biunc	3Ub	7170284|17:G>A-36U	Cod	2.67
feature	Biunc	3Ub	7164365|43:G>C-36U	Cod	2.67
feature	Biunc	3Ub	5980587|15:C>G	Cod	2.67
feature	Biunc	3Ub	6045406|40:T>A-236U	Cod	2.67
feature	Biunc	3Ub	6037373|28:C>T	Cod	2.67
feature	Biunc	3Ub	5983250|13:G>A-36U	Cod	5.16
feature	Biunc	3Ub	7158603|33:A>G-36U	Cod	5.16
feature	Biunc	3Ub	7164534|54:C>T-356U	Cod	5.16
feature	Biunc	3Ub	7160256|18:T>G-36U	Cod	5.16
feature	Biunc	3Ub	7163614|22:G>A	Cod	5.16
feature	Biunc	3Ub	7172895|10:A>G-346U	Cod	5.16
feature	Biunc	3Ub	6043696|23:C>T	Cod	5.16
feature	Biunc	3Ub	6042966|53:G>A-36U	Cod	5.16
feature	Biunc	3Ub	5985016|42:A>G-236U	Cod	5.16
feature	Biunc	3Ub	5982091|41:C>G	Cod	5.16
feature	Biunc	3Ub	6046224|37:G>C	Cod	5.16
feature	Biunc	3Ub	7161082|8:T>C-236U	Cod	5.16
feature	Biunc	3Ub	3944093|46:G>T-236U	Cod	5.16
feature	Biunc	3Ub	6043105|55:G>A	Cod	5.16
feature	Biunc	3Ub	7164378|53:G>A-36U	Cod	5.16
feature	Biunc	3Ub	6027354|5:C>T-36U	Cod	5.16
feature	Biunc	3Ub	6048239|14:G>A-346U	Cod	5.16
feature	Biunc	3Ub	7158502|60:A>G-36U	Cod	5.16
feature	Biunc	3Ub	6047318|13:G>T-36U	Cod	6.75
feature	Biunc	3Ub	5981025|37:C>T	Cod	7.53
feature	Biunc	3Ub	5982599|29:G>A-346U	Cod	7.53
feature	Biunc	3Ub	7163549|42:G>C-236U	Cod	7.53
feature	Biunc	3Ub	5986399|32:G>A-346U	Cod	8.32
feature	Biunc	3Ub	7159832|34:G>T	Cod	8.54
feature	Biunc	3Ub	7166720|13:T>C	Cod	8.76
feature	Biunc	3Ub	7163710|19:C>T-36U	Cod	8.98
feature	Biunc	3Ub	977990|21:G>C	Cod	8.98
feature	Biunc	3Ub	1020069|49:G>C	Cod	8.98
feature	Biunc	3Ub	7164241|16:C>T	Cod	9.2
feature	Biunc	3Ub	1051316|32:C>T-346U	Cod	9.42
feature	Biunc	3Ub	1093109|26:G>T-36U	Cod	9.42
feature	Biunc	3Ub	5369353|31:G>A	Cod	9.42
feature	Biunc	3Ub	6040943|42:T>A-236U	Cod	9.42
feature	Biunc	3Ub	5989461|8:C>T	Cod	9.64
feature	Biunc	3Ub	5331953|6:G>A-36U	Cod	10.08
feature	Biunc	3Ub	6041897|29:T>C-36U	Cod	10.41
feature	Biunc	3Ub	6041438|10:C>T-36U	Cod	10.41
feature	Biunc	3Ub	6049419|16:A>G-36U	Cod	10.41
feature	Biunc	3Ub	2245053|57:G>A-36U	Cod	10.41
feature	Biunc	3Ub	5990452|22:C>T	Cod	10.75
feature	Biunc	3Ub	6036047|25:T>A-36U	Cod	13.39
feature	Biunc	3Ub	5360783|62:C>A-346U	Cod	13.39
feature	Biunc	3Ub	6039315|20:A>T	Cod	13.39
feature	Biunc	3Ub	1732484|50:G>A-36U	Cod	16.05
feature	Biunc	3Ub	1695387|49:G>A-36U	Cod	17.62
feature	Biunc	3Ub	6045791|8:G>C	Cod	18.29
feature	Biunc	3Ub	7167026|32:C>G-36U	Cod	18.29
feature	Biunc	3Ub	5986731|59:T>C	Cod	18.29
feature	Biunc	3Ub	6048381|10:T>A-36U	Cod	18.96
feature	Biunc	3Ub	7168850|6:G>A-36U	Cod	19.29
feature	Biunc	3Ub	7173209|18:C>T	Cod	19.63
feature	Biunc	3Ub	3027592|34:C>T-36U	Cod	20.98
feature	Biunc	3Ub	3023922|9:G>A-236U	Cod	21.88
feature	Biunc	3Ub	6040142|7:C>G	Cod	22.79
feature	Biunc	3Ub	6045533|8:G>A-136U	Cod	23.35
feature	Biunc	3Ub	7163576|45:C>G-36U	Cod	23.35
feature	Biunc	3Ub	7167984|31:C>T-236U	Cod	23.35
feature	Biunc	3Ub	7172717|53:T>C-5U	Cod	23.35
feature	Biunc	3Ub	7166030|45:A>T	Cod	23.35
feature	Biunc	3Ub	7173018|55:A>C	Cod	23.91
feature	Biunc	3Ub	7171975|5:T>C-36U	Cod	24.81
feature	Biunc	3Ub	6029478|21:C>G	Cod	25.71
feature	Biunc	3Ub	6026571|41:G>A-236U	Cod	28.19
feature	Biunc	3Ub	7160205|37:C>A	Cod	29.76
feature	Biunc	3Ub	6012305|18:C>T-36U	Cod	30.2
feature	Biunc	3Ub	6039785|24:G>T-136U	Cod	31.1
feature	Biunc	3Ub	7162299|24:T>G-36U	Cod	31.1
feature	Biunc	3Ub	1021968|46:G>T-36U	Cod	32
feature	Biunc	3Ub	6014245|41:T>C	Cod	33.95
feature	Biunc	3Ub	7170323|38:G>C-36U	Cod	33.95
feature	Biunc	3Ub	1123542|31:A>G-346U	Cod	35.91
feature	Biunc	3Ub	1042343|19:A>G-36U	Cod	39.05
feature	Biunc	3Ub	6014554|16:C>G	Cod	42.22
feature	Biunc	3Ub	1717915|59:T>C	Cod	42.56
feature	Biunc	3Ub	1089757|30:C>G-36U	Cod	42.56
feature	Biunc	3Ub	7166836|13:T>C-36U	Cod	42.56
feature	Biunc	3Ub	6034954|33:G>A-356U	Cod	42.56
feature	Biunc	3Ub	7158365|48:A>T-346U	Cod	42.89
feature	Biunc	3Ub	7165656|10:A>G-36U	Cod	47.07
feature	Biunc	3Ub	7167245|18:G>A-36U	Cod	51.33
feature	Biunc	3Ub	6026441|66:T>A-36U	Cod	54.51
feature	Biunc	3Ub	7172292|8:T>C	Cod	56.09
feature	Biunc	3Ub	7172293|13:T>A-36U	Cod	58.69
feature	Biunc	3Ub	6048063|49:C>A-36U	Cod	58.69
feature	Biunc	3Ub	7168537|5:G>A	Cod	59.7
feature	Biunc	3Ub	1163310|56:C>G-136U	Cod	62.86
feature	Biunc	3Ub	4003536|25:T>C-36U	Cod	62.86
feature	Biunc	3Ub	6044911|11:G>C	Cod	62.86
feature	Biunc	3Ub	6014616|31:T>C	Cod	63.3
feature	Biunc	3Ub	5981432|32:C>T-36U	Cod	63.64
feature	Biunc	3Ub	6035911|31:C>T-36U	Cod	63.64
feature	Biunc	3Ub	6047115|50:C>G	Cod	63.97
feature	Biunc	3Ub	5978956|9:C>G-36U	Cod	65.35
feature	Biunc	3Ub	6049649|8:A>C-36U	Cod	65.35
feature	Biunc	3Ub	7165075|35:T>G	Cod	66.73
feature	Biunc	3Ub	1021673|32:A>T	Cod	67.41
feature	Biunc	3Ub	6042820|46:G>T-356U	Cod	68.09
feature	Biunc	3Ub	5979998|41:T>C-136U	Cod	68.65
feature	Biunc	3Ub	5989533|47:C>G	Cod	68.65
feature	Biunc	3Ub	5980354|49:G>C-346U	Cod	69.21
feature	Biunc	3Ub	5580115|15:G>A-36U	Cod	71.23
feature	Biunc	3Ub	7168677|6:C>T	Cod	73.16
feature	Biunc	3Ub	4006169|14:C>T	Cod	73.16
feature	Biunc	3Ub	6047989|10:C>T-36U	Cod	73.16
feature	Biunc	3Ub	6017367|6:T>A	Cod	75.1
feature	Biunc	3Ub	7163468|13:G>A	Cod	76
feature	Biunc	3Ub	6015522|13:C>G-356U	Cod	77.68
feature	Biunc	3Ub	4996451|12:C>T-36U	Cod	77.68
feature	Biunc	3Ub	6040091|59:G>T-36U	Cod	77.68
feature	Biunc	3Ub	7163721|27:T>C-346U	Cod	77.68
feature	Biunc	3Ub	1094077|25:G>C	Cod	78.47
feature	Biunc	3Ub	6047116|48:A>T-36U	Cod	79.48
feature	Biunc	3Ub	7163680|7:T>C	Cod	79.48
feature	Biunc	3Ub	7164408|20:C>A-36U	Cod	79.48
feature	Biunc	3Ub	7167786|33:T>A	Cod	79.48
feature	Biunc	3Ub	2267352|12:C>T-236U	Cod	79.48
feature	Biunc	3Ub	6046643|7:A>G	Cod	79.48
feature	Biunc	3Ub	6043738|11:T>C	Cod	79.48
feature	Biunc	3Ub	6019080|5:G>T	Cod	79.48
feature	Biunc	3Ub	6038969|44:C>T	Cod	80.5
feature	Biunc	3Ub	4733575|35:C>A	Cod	83.01
feature	Biunc	3Ub	7174071|10:T>C-236U	Cod	83.01
feature	Biunc	3Ub	1026000|10:A>G-36U	Cod	85.55
feature	Biunc	3Ub	7171969|48:C>G	Cod	86.68
feature	Biunc	3Ub	7172253|35:C>T-36U	Cod	87.47
feature	Biunc	3Ub	1089742|48:G>A-6U	Cod	87.47
feature	Biunc	3Ub	1390943|59:A>T-36U	Cod	88.27
feature	Biunc	3Ub	5990158|49:G>A	Cod	88.27
feature	Biunc	3Ub	7165463|37:C>T-236U	Cod	91.9
feature	Biunc	3Ub	1092411|28:C>T-36U	Cod	96.11
feature	Biunc	3Ub	5991067|22:C>G-36U	Cod	98.76
feature	Biunc	3Ub	7164205|34:G>C-346U	Cod	101.52
feature	Biunc	3Ub	7165655|22:C>T-236U	Cod	101.52
feature	Biunc	3Ub	5358372|20:G>A	Cod	104.3
feature	Biunc	3Ub	4733642|35:T>C	Cod	108.17
feature	Biunc	3Ub	6048669|25:C>T-136U	Cod	108.17
feature	Biunc	3Ub	7163399|15:C>T-236U	Cod	108.17
feature	Biunc	3Ub	7173210|63:C>A	Cod	108.17
feature	Biunc	3Ub	6049474|7:C>A	Cod	108.84
feature	Biunc	3Ub	7163796|40:G>C-236U	Cod	110.18
feature	Biunc	3Ub	1125212|5:T>C-2M	Cod	118.17
feature	Biunc	3Ub	3570255|10:C>T	Cod	119.29
feature	Biunc	3Ub	6016282|9:G>A	Cod	120.41
feature	Biunc	3Ub	7164349|11:C>T	Cod	121.54
feature	Biunc	3Ub	7172022|5:C>A-346U	Cod	128.66
feature	Biunc	3Ub	7170187|11:A>G-3U	Cod	128.66
feature	Biunc	3Ub	7163981|37:A>T	Cod	128.66
feature	Biunc	3Ub	1119223|36:T>C	Cod	136.18
feature	Biunc	3Ub	5987747|38:C>G	Cod	138.11
feature	Biunc	3Ub	2250976|41:A>G	Cod	140.05
feature	Biunc	3Ub	7170320|20:A>C-36U	Cod	145.59
feature	Biunc	3Ub	1158450|13:C>T-346U	Cod	145.59
feature	Biunc	3Ub	5987487|5:G>A	Cod	145.59
feature	Biunc	4Mb	7162724|30:A>C	Cod	15.54
feature	Biunc	4Mb	7170270|47:G>A-14M	Cod	26.49
feature	Biunc	4Mb	7171114|11:C>G	Cod	33.43
feature	Biunc	4Mb	1130103|12:A>T	Cod	35.6
feature	Biunc	4Mb	1042486|31:C>G	Cod	44.52
feature	Biunc	4Mb	2252536|38:A>C-14M	Cod	46.33
feature	Biunc	4Mb	7168834|19:A>G	Cod	46.55
feature	Biunc	4Mb	7163570|37:C>G-14M	Cod	50.57
feature	Biunc	4Mb	7171770|59:T>G-14M	Cod	51.94
feature	Biunc	4Mb	7166921|13:C>T	Cod	52.74
feature	Biunc	4Mb	7158766|40:A>C	Cod	52.74
feature	Biunc	4Mb	3946186|20:C>G-14M	Cod	52.74
feature	Biunc	4Mb	7173062|10:T>C-124M	Cod	53.54
feature	Biunc	4Mb	7173069|23:C>T	Cod	53.98
feature	Biunc	4Mb	6037863|44:C>T	Cod	54.21
feature	Biunc	4Mb	4005848|13:G>T	Cod	56.38
feature	Biunc	4Mb	2242659|14:G>T	Cod	56.38
feature	Biunc	4Mb	1093455|7:C>T	Cod	56.38
feature	Biunc	4Mb	7166492|58:T>C	Cod	56.38
feature	Biunc	4Mb	1075505|45:T>C-124M	Cod	57.85
feature	Biunc	4Mb	1109896|63:C>G	Cod	58.52
feature	Biunc	4Mb	7170089|15:C>T-14M	Cod	58.63
feature	Biunc	4Mb	7171834|55:T>C-14M	Cod	58.63
feature	Biunc	4Mb	6029851|48:A>G-134M	Cod	58.63
feature	Biunc	4Mb	2243952|68:C>A-124M	Cod	58.63
feature	Biunc	4Mb	7169024|37:G>A	Cod	58.63
feature	Biunc	4Mb	7167837|26:C>T-134M	Cod	58.63
feature	Biunc	4Mb	7169055|50:C>T-145M	Cod	58.63
feature	Biunc	4Mb	7163286|39:G>A	Cod	58.63
feature	Biunc	4Mb	7169954|22:C>A	Cod	58.85
feature	Biunc	4Mb	7171874|68:C>G	Cod	58.96
feature	Biunc	4Mb	996513|62:G>A-14M	Cod	59.18
feature	Biunc	4Mb	7158149|18:C>G	Cod	59.18
feature	Biunc	4Mb	1000850|22:C>G-134M	Cod	59.4
feature	Biunc	4Mb	7170324|19:A>T	Cod	60.07
feature	Biunc	4Mb	7165678|34:A>G-14M	Cod	60.07
feature	Biunc	4Mb	7168729|26:T>C-14M	Cod	60.74
feature	Biunc	4Mb	7166670|23:C>G-146M	Cod	61.52
feature	Biunc	4Mb	7172002|34:G>A-134M	Cod	61.52
feature	Biunc	4Mb	7171123|17:G>T	Cod	62.31
feature	Biunc	4Mb	6012466|22:A>C	Cod	62.64
feature	Biunc	4Mb	3575321|68:A>G	Cod	62.64
feature	Biunc	4Mb	7158732|48:G>C-124M	Cod	62.98
feature	Biunc	4Mb	7170359|23:A>G-14M	Cod	63.2
feature	Biunc	4Mb	7167210|20:T>C-124M	Cod	64.2
feature	Biunc	4Mb	1114733|10:T>G	Cod	64.2
feature	Biunc	4Mb	7168872|40:T>C-14M	Cod	64.2
feature	Biunc	4Mb	7166797|28:A>G	Cod	64.2
feature	Biunc	4Mb	3022538|11:T>C	Cod	64.2
feature	Biunc	4Mb	7164479|50:G>C	Cod	64.2
feature	Biunc	4Mb	7159149|46:G>C-134M	Cod	64.2
feature	Biunc	4Mb	7166826|58:A>G-124M	Cod	64.2
feature	Biunc	4Mb	3935196|10:C>A	Cod	66.78
feature	Biunc	4Mb	7159778|37:G>C	Cod	68.91
feature	Biunc	4Mb	7166866|16:C>G	Cod	68.91
feature	Biunc	4Mb	7170717|38:C>T-134M	Cod	68.91
feature	Biunc	4Mb	7163902|11:C>T-14M	Cod	72.27
feature	Biunc	4Mb	1151558|32:G>C-14M	Cod	72.27
feature	Biunc	4Mb	7160602|18:A>C	Cod	74.63
feature	Biunc	4Mb	7168767|15:G>A-14M	Cod	74.63
feature	Biunc	4Mb	7170164|22:G>A	Cod	74.63
feature	Biunc	4Mb	7166737|14:T>C	Cod	74.63
feature	Biunc	4Mb	1096493|10:G>C	Cod	74.63
feature	Biunc	4Mb	7168871|16:A>G-14M	Cod	74.63
feature	Biunc	4Mb	7170349|61:C>A-14M	Cod	74.63
feature	Biunc	4Mb	2255220|6:C>G	Cod	79.14
feature	Biunc	4Mb	7171010|37:G>A-14M	Cod	79.81
feature	Biunc	4Mb	1093804|63:G>A-14M	Cod	79.81
feature	Biunc	4Mb	7170347|30:C>T-14M	Cod	83.4
feature	Biunc	4Mb	2251238|24:T>C-134M	Cod	84.75
feature	Biunc	4Mb	1025508|28:C>T-14M	Cod	84.97
feature	Biunc	4Mb	7157685|29:C>T	Cod	93.61
feature	Biunc	4Mb	7163352|49:C>T	Cod	102.97
feature	Biunc	4Mb	7158918|62:T>C	Cod	102.97
feature	Biunc	4Mb	7173032|11:C>G	Cod	108.59
feature	Biunc	4Mb	7168917|42:G>C	Cod	109.73
feature	Biunc	4Mb	1862682|59:G>C	Cod	112.48
feature	Biunc	4Mb	7168870|35:T>C	Cod	132.2
feature	Biunc	4Mb	1207436|7:T>G	Cod	136.62
feature	Biunc	4Mb	1095951|60:T>C-124M	Cod	141.03
feature	Biunc	4Mb	4262607|14:C>G	Cod	141.03
feature	Biunc	4Ub	6030165|24:T>C-3M	Cod	0
feature	Biunc	4Ub	7173359|23:G>C-24U	Cod	0
feature	Biunc	4Ub	7158189|23:C>T-124U	Cod	0
feature	Biunc	4Ub	1021431|47:G>C-24U	Cod	0
feature	Biunc	4Ub	5341706|34:T>C	Cod	0
feature	Biunc	4Ub	6020572|11:T>C-234U	Cod	1.71
feature	Biunc	4Ub	5367030|25:A>G-234U	Cod	3.41
feature	Biunc	4Ub	5988410|26:A>G-24U	Cod	3.63
feature	Biunc	4Ub	5004500|24:A>G-245U	Cod	7.03
feature	Biunc	4Ub	3958795|30:C>G	Cod	17.64
feature	Biunc	4Ub	7158212|21:G>A-24U	Cod	17.64
feature	Biunc	4Ub	1018402|29:A>G	Cod	20.98
feature	Biunc	4Ub	3943638|26:C>T-234U	Cod	25.57
feature	Biunc	4Ub	7158324|40:A>C	Cod	26.91
feature	Biunc	4Ub	5989654|33:G>A-24U	Cod	29.69
feature	Biunc	4Ub	7173467|49:C>T	Cod	32.46
feature	Biunc	4Ub	5981239|54:T>G	Cod	33.83
feature	Biunc	4Ub	7159669|22:C>T	Cod	40.13
feature	Biunc	4Ub	3934023|5:G>C	Cod	40.13
feature	Biunc	4Ub	1219571|26:G>A-234U	Cod	40.13
feature	Biunc	4Ub	6045010|25:C>A	Cod	46.19
feature	Biunc	4Ub	7163907|23:T>C	Cod	47.31
feature	Biunc	4Ub	7168708|34:G>T	Cod	48.44
feature	Biunc	4Ub	5984100|28:T>G-24U	Cod	48.77
feature	Biunc	4Ub	5987540|30:C>T-247U	Cod	48.77
feature	Biunc	4Ub	7165276|5:G>C-24U	Cod	48.77
feature	Biunc	4Ub	5984107|60:C>A	Cod	49.11
feature	Biunc	4Ub	6035723|49:T>A-24U	Cod	66.4
feature	Biunc	4Ub	6018248|54:A>C	Cod	67.89
feature	Biunc	4Ub	6015584|40:G>A	Cod	67.89
feature	Biunc	4Ub	1159963|52:G>T-24U	Cod	67.89
feature	Biunc	4Ub	6020353|41:G>T-24U	Cod	69.83
feature	Biunc	4Ub	7164615|20:C>T-247U	Cod	69.83
feature	Biunc	4Ub	5982096|26:T>A	Cod	69.83
feature	Biunc	4Ub	6040669|11:G>A-24U	Cod	69.83
feature	Biunc	4Ub	5982975|45:C>T	Cod	69.83
feature	Biunc	4Ub	1764385|28:G>T	Cod	69.83
feature	Biunc	4Ub	5984468|40:C>A	Cod	70.28
feature	Biunc	4Ub	4003596|50:G>T	Cod	82.69
feature	Biunc	4Ub	6012470|18:C>G-24U	Cod	83.7
feature	Biunc	4Ub	7164136|41:A>G	Cod	83.7
feature	Biunc	4Ub	6030657|24:G>A-247U	Cod	83.7
feature	Biunc	4Ub	7171658|13:C>A	Cod	83.7
feature	Biunc	4Ub	6040264|63:A>G-234U	Cod	84.71
feature	Biunc	4Ub	5988168|33:A>G	Cod	84.93
feature	Biunc	4Ub	7173443|34:T>C-47U	Cod	84.93
feature	Biunc	4Ub	5325919|50:G>C-24U	Cod	85.15
feature	Biunc	4Ub	6044534|5:G>T	Cod	85.71
feature	Biunc	4Ub	7166624|67:G>C-24U	Cod	85.71
feature	Biunc	4Ub	7158352|22:G>C-234U	Cod	86.27
feature	Biunc	4Ub	2252110|25:C>T-24U	Cod	87.63
feature	Biunc	4Ub	6045534|29:C>G-234U	Cod	87.63
feature	Biunc	4Ub	5972419|11:G>A	Cod	87.63
feature	Biunc	4Ub	4003496|12:C>T-24U	Cod	87.63
feature	Biunc	4Ub	7166630|30:T>C-24U	Cod	87.63
feature	Biunc	4Ub	7166796|20:C>T	Cod	88.98
feature	Biunc	4Ub	7171457|49:G>T-234U	Cod	89.87
feature	Biunc	4Ub	6017351|8:G>C	Cod	89.98
feature	Biunc	4Ub	6046337|20:C>G-234U	Cod	90.09
feature	Biunc	4Ub	6048357|54:C>T	Cod	90.31
feature	Biunc	4Ub	6021633|16:C>T-234U	Cod	90.31
feature	Biunc	4Ub	7164436|46:T>G-247U	Cod	90.31
feature	Biunc	4Ub	6016026|36:T>G-24U	Cod	90.31
feature	Biunc	4Ub	7163665|35:T>C-4U	Cod	90.31
feature	Biunc	4Ub	7159430|12:A>T-24U	Cod	90.31
feature	Biunc	4Ub	5372508|43:C>T	Cod	90.31
feature	Biunc	4Ub	7165234|33:A>T	Cod	90.31
feature	Biunc	4Ub	7169941|14:C>T-24U	Cod	90.31
feature	Biunc	4Ub	7159173|24:C>T-24U	Cod	90.31
feature	Biunc	4Ub	7161007|49:A>C-24U	Cod	90.31
feature	Biunc	4Ub	7168163|26:G>A	Cod	91.32
feature	Biunc	4Ub	7164014|29:A>T	Cod	91.32
feature	Biunc	4Ub	7173134|53:T>C-24U	Cod	91.32
feature	Biunc	4Ub	7163987|18:G>C-36U	Cod	91.32
feature	Biunc	4Ub	7159798|66:C>A	Cod	91.32
feature	Biunc	4Ub	6044366|7:G>T-24U	Cod	91.32
feature	Biunc	4Ub	1007209|32:C>G-234U	Cod	92.1
feature	Biunc	4Ub	6028160|13:G>T-247U	Cod	92.21
feature	Biunc	4Ub	7157995|13:C>A-24U	Cod	92.21
feature	Biunc	4Ub	6013732|17:T>C	Cod	92.21
feature	Biunc	4Ub	7158237|23:C>A	Cod	92.32
feature	Biunc	4Ub	7165929|6:T>G	Cod	92.99
feature	Biunc	4Ub	5980297|28:T>G	Cod	92.99
feature	Biunc	4Ub	7166671|47:G>A	Cod	92.99
feature	Biunc	4Ub	7160146|8:C>G-247U	Cod	92.99
feature	Biunc	4Ub	5331927|21:C>T	Cod	92.99
feature	Biunc	4Ub	1060558|46:C>A-234U	Cod	92.99
feature	Biunc	4Ub	7165113|29:C>A	Cod	92.99
feature	Biunc	4Ub	1102322|45:C>T	Cod	92.99
feature	Biunc	4Ub	7163760|14:A>G-3M	Cod	92.99
feature	Biunc	4Ub	6041880|23:G>A	Cod	92.99
feature	Biunc	4Ub	5986191|13:G>A-24U	Cod	92.99
feature	Biunc	4Ub	1111950|48:G>A-4U	Cod	92.99
feature	Biunc	4Ub	5987174|61:C>G-24U	Cod	92.99
feature	Biunc	4Ub	5986589|11:G>A-234U	Cod	92.99
feature	Biunc	4Ub	7172501|38:A>G-247U	Cod	93.66
feature	Biunc	4Ub	7165659|11:T>C-24U	Cod	94.11
feature	Biunc	4Ub	7164297|36:G>A-24U	Cod	94.11
feature	Biunc	4Ub	6017869|6:A>C	Cod	94.11
feature	Biunc	4Ub	6012026|49:A>G	Cod	94.11
feature	Biunc	4Ub	1081229|49:C>T	Cod	94.11
feature	Biunc	4Ub	6046638|23:G>T	Cod	94.55
feature	Biunc	4Ub	1211489|65:C>A-24U	Cod	94.55
feature	Biunc	4Ub	6014450|24:G>A	Cod	95.45
feature	Biunc	4Ub	7160754|33:T>C	Cod	96.35
feature	Biunc	4Ub	7158030|37:G>C-24U	Cod	97.02
feature	Biunc	4Ub	7171300|10:G>T-4U	Cod	97.02
feature	Biunc	4Ub	7167285|60:T>G	Cod	97.02
feature	Biunc	4Ub	7170325|20:T>C	Cod	97.02
feature	Biunc	4Ub	5990295|38:G>C	Cod	97.69
feature	Biunc	4Ub	3026225|12:G>A	Cod	97.91
feature	Biunc	4Ub	2275319|50:C>T	Cod	97.91
feature	Biunc	4Ub	6048747|42:G>T-234U	Cod	97.91
feature	Biunc	4Ub	7166645|60:A>G	Cod	97.91
feature	Biunc	4Ub	5988321|53:G>A-24U	Cod	97.91
feature	Biunc	4Ub	7160648|29:C>T	Cod	97.91
feature	Biunc	4Ub	7168607|20:C>A-234U	Cod	97.91
feature	Biunc	4Ub	5983681|55:G>A-24U	Cod	97.91
feature	Biunc	4Ub	7173687|14:C>G	Cod	98.13
feature	Biunc	4Ub	7169050|13:C>T	Cod	100.9
feature	Biunc	4Ub	7166551|53:T>C	Cod	100.9
feature	Biunc	4Ub	6046115|37:G>T	Cod	103.65
feature	Biunc	4Ub	1145731|13:G>T-124U	Cod	103.98
feature	Biunc	4Ub	6015593|30:G>A	Cod	103.98
feature	Biunc	4Ub	2273390|20:A>C	Cod	103.98
feature	Biunc	4Ub	5990873|38:T>G-246U	Cod	103.98
feature	Biunc	4Ub	5982764|53:G>A-247U	Cod	104.32
feature	Biunc	4Ub	5988670|16:C>G	Cod	104.32
feature	Biunc	4Ub	5332379|13:G>A	Cod	105.21
feature	Biunc	4Ub	7162448|21:G>T	Cod	118.02
feature	Biunc	4Ub	7158989|54:A>G-24U	Cod	129.15
feature	Biunc	4Ub	7159483|17:T>C-234U	Cod	131.87
feature	Biunc	4Ub	7159460|38:G>C	Cod	133.57
feature	Biunc	4Ub	3024585|33:C>A	Cod	135.27
feature	Biunc	4Ub	7174030|6:C>A-234U	Cod	139.15
feature	Biunc	4Ub	3570131|39:G>A-234U	Cod	139.15
feature	Biunc	4Ub	5990939|6:T>C-247U	Cod	142.97
feature	Biunc	4Ub	7169288|15:A>G	Cod	147.41
feature	Biunc	4Ub	7166953|10:G>C	Cod	147.41
feature	Biunc	4Ub	7163518|59:T>C-5U	Cod	147.41
feature	Biunc	4Ub	6027800|48:A>G-15U	Cod	147.41
feature	Biunc	4Ub	3945422|5:C>A	Cod	155.18
feature	Biunc	4Ub	5990196|56:G>A	Cod	156.65
feature	Biunc	4Ub	7173244|12:C>G-247U	Cod	156.65
feature	Biunc	4Ub	5985930|61:G>C	Cod	156.65
feature	Biunc	4Ub	4406901|23:G>C	Cod	156.65
feature	Biunc	5Mb	7166291|53:A>C-125M	Cod	0
feature	Biunc	5Mb	7168907|7:C>T	Cod	0.9
feature	Biunc	5Mb	7172732|11:T>C	Cod	0.9
feature	Biunc	5Mb	7172776|13:C>T	Cod	1.8
feature	Biunc	5Mb	5358214|28:C>A	Cod	3.59
feature	Biunc	5Mb	3027358|18:C>T	Cod	4.26
feature	Biunc	5Mb	7168787|10:G>C	Cod	7.4
feature	Biunc	5Mb	1095451|61:C>T-3M	Cod	8.52
feature	Biunc	5Mb	7167287|13:T>C	Cod	10
feature	Biunc	5Mb	7158950|51:A>G	Cod	11.49
feature	Biunc	5Mb	1091440|10:C>G-5U	Cod	12.16
feature	Biunc	5Mb	5372260|11:C>T	Cod	18.28
feature	Biunc	5Mb	2247671|55:C>T-2M	Cod	18.39
feature	Biunc	5Mb	1019300|26:T>G-235M	Cod	18.39
feature	Biunc	5Mb	7162537|16:T>C	Cod	18.39
feature	Biunc	5Mb	1306480|23:A>G-245U	Cod	18.39
feature	Biunc	5Mb	7163379|63:T>C	Cod	18.39
feature	Biunc	5Mb	6038176|40:G>T	Cod	18.39
feature	Biunc	5Mb	5581397|7:C>A	Cod	18.39
feature	Biunc	5Mb	7172753|24:T>C	Cod	18.5
feature	Biunc	5Mb	1033698|61:G>A-257M	Cod	19.07
feature	Biunc	5Mb	7173194|9:T>C-235M	Cod	19.07
feature	Biunc	5Mb	7167157|10:G>A-25M	Cod	19.07
feature	Biunc	5Mb	5580405|8:G>A-25M	Cod	19.07
feature	Biunc	5Mb	1103380|8:C>A	Cod	19.07
feature	Biunc	5Mb	999226|60:G>A	Cod	19.07
feature	Biunc	5Mb	6043020|19:G>C	Cod	19.63
feature	Biunc	5Mb	7173768|14:C>G-245M	Cod	19.63
feature	Biunc	5Mb	2243334|35:G>A-25M	Cod	20.64
feature	Biunc	5Mb	7168809|68:T>G-25M	Cod	20.64
feature	Biunc	5Mb	7168974|29:G>A-25M	Cod	20.64
feature	Biunc	5Mb	2258792|38:T>G-235M	Cod	20.64
feature	Biunc	5Mb	7169292|17:A>G	Cod	20.64
feature	Biunc	5Mb	1004000|28:C>G-245M	Cod	20.64
feature	Biunc	5Mb	7170381|31:G>A-5M	Cod	20.64
feature	Biunc	5Mb	7166491|56:A>G	Cod	22.78
feature	Biunc	5Mb	6043246|23:C>G	Cod	23.9
feature	Biunc	5Mb	7171281|23:G>A	Cod	24.01
feature	Biunc	5Mb	5582039|41:G>T	Cod	24.12
feature	Biunc	5Mb	7169066|67:A>C-25M	Cod	24.79
feature	Biunc	5Mb	1090890|5:C>A	Cod	24.79
feature	Biunc	5Mb	3025681|22:C>G	Cod	24.79
feature	Biunc	5Mb	5006275|14:A>G	Cod	25.46
feature	Biunc	5Mb	1152398|41:T>C	Cod	26.14
feature	Biunc	5Mb	7168605|58:A>G	Cod	26.7
feature	Biunc	5Mb	6046364|8:G>C-25M	Cod	27.82
feature	Biunc	5Mb	2262756|22:T>G-257M	Cod	31.81
feature	Biunc	5Mb	7158266|10:A>C	Cod	33.97
feature	Biunc	5Mb	4411251|12:G>A	Cod	33.97
feature	Biunc	5Mb	3030558|11:C>A	Cod	33.97
feature	Biunc	5Mb	7173267|5:A>C	Cod	33.97
feature	Biunc	5Mb	7170141|50:G>A-25M	Cod	33.97
feature	Biunc	5Mb	6037790|38:G>C	Cod	37.04
feature	Biunc	5Mb	1092021|57:A>G-25M	Cod	37.04
feature	Biunc	5Mb	7163801|15:C>G	Cod	37.04
feature	Biunc	5Mb	7169016|30:T>C-125U	Cod	37.04
feature	Biunc	5Mb	5369013|19:C>T	Cod	37.94
feature	Biunc	5Mb	7171292|35:C>T	Cod	37.94
feature	Biunc	5Mb	7171636|6:T>C	Cod	39.18
feature	Biunc	5Mb	7159253|31:T>A	Cod	39.18
feature	Biunc	5Mb	7167061|45:A>G-25M	Cod	39.18
feature	Biunc	5Mb	7164160|48:G>A	Cod	39.18
feature	Biunc	5Mb	7173232|5:T>C	Cod	39.18
feature	Biunc	5Mb	1128270|46:G>A	Cod	39.18
feature	Biunc	5Mb	5325215|26:C>A	Cod	39.18
feature	Biunc	5Mb	1091725|50:G>A-25M	Cod	39.18
feature	Biunc	5Mb	7174045|9:A>G-25M	Cod	40.98
feature	Biunc	5Mb	7159104|64:T>G	Cod	40.98
feature	Biunc	5Mb	1040610|11:C>T	Cod	40.98
feature	Biunc	5Mb	3023621|34:G>A-235M	Cod	40.98
feature	Biunc	5Mb	7164469|17:T>C-5U	Cod	44.36
feature	Biunc	5Mb	3025764|34:C>T	Cod	44.92
feature	Biunc	5Mb	3941473|23:T>C	Cod	47.43
feature	Biunc	5Mb	1204508|24:A>G	Cod	49.95
feature	Biunc	5Mb	1400598|7:T>C-25M	Cod	50.74
feature	Biunc	5Mb	1696722|29:T>G	Cod	53.34
feature	Biunc	5Mb	1228479|7:T>C-235M	Cod	53.34
feature	Biunc	5Mb	7158060|66:G>C-2M	Cod	53.34
feature	Biunc	5Mb	7165099|11:A>G	Cod	53.34
feature	Biunc	5Mb	7166589|62:G>T-235M	Cod	53.34
feature	Biunc	5Mb	1221313|24:G>A-256M	Cod	53.34
feature	Biunc	5Mb	4002696|19:G>C-245M	Cod	55.16
feature	Biunc	5Mb	7169935|20:G>A	Cod	56.06
feature	Biunc	5Mb	7166221|6:C>T	Cod	62
feature	Biunc	5Mb	7163798|11:C>T	Cod	68.12
feature	Biunc	5Mb	5994317|6:C>T	Cod	69.47
feature	Biunc	5Mb	6046315|68:G>C-25M	Cod	73.23
feature	Biunc	5Mb	3955446|5:C>T	Cod	73.23
feature	Biunc	5Mb	7157684|31:C>A	Cod	73.23
feature	Biunc	5Mb	7163462|16:G>T-2M	Cod	81.2
feature	Biunc	5Mb	7168925|25:C>T	Cod	81.98
feature	Biunc	5Mb	5345165|30:C>G-25M	Cod	84.11
feature	Biunc	5Mb	1016056|7:G>A	Cod	90.64
feature	Biunc	5Mb	1733757|34:C>G	Cod	92.01
feature	Biunc	5Mb	7171831|11:C>G	Cod	96.99
feature	Biunc	5Mb	7169052|10:G>C-235M	Cod	99.94
feature	Biunc	5Mb	7171771|34:G>T	Cod	99.94
feature	Biunc	5Mb	1010797|64:G>C	Cod	101.99
feature	Biunc	5Mb	1100654|20:G>A	Cod	103.34
feature	Biunc	5Mb	7167255|25:C>T	Cod	105.03
feature	Biunc	5Mb	7172722|11:C>G-235M	Cod	105.03
feature	Biunc	5Mb	1090252|65:C>G-5U	Cod	105.03
feature	Biunc	5Mb	7173750|43:C>A-235M	Cod	105.03
feature	Biunc	5Mb	7173585|6:A>G-257M	Cod	105.03
feature	Biunc	5Mb	6039825|13:C>G	Cod	105.03
feature	Biunc	5Mb	7164096|30:C>G	Cod	105.6
feature	Biunc	5Mb	7158158|53:C>G	Cod	107.4
feature	Biunc	5Mb	6026594|37:G>T-125M	Cod	108.87
feature	Biunc	5Mb	7169593|43:T>G-235M	Cod	113.82
feature	Biunc	5Mb	7170126|17:T>C	Cod	118.58
feature	Biunc	5Mb	7164488|65:G>C	Cod	119.83
feature	Biunc	5Mb	7173047|15:C>T	Cod	129.81
feature	Biunc	5Mb	3953331|54:A>G-245M	Cod	129.81
feature	Biunc	5Mb	7172545|39:A>G	Cod	129.81
feature	Biunc	5Mb	1055230|7:C>A-235M	Cod	132.21
feature	Biunc	5Mb	3958790|23:G>C-245M	Cod	132.21
feature	Biunc	5Mb	1024479|62:G>A-245M	Cod	133.33
feature	Biunc	5Mb	7166828|13:T>C-235M	Cod	135.94
feature	Biunc	5Mb	7173925|8:T>G	Cod	135.94
feature	Biunc	5Mb	7173767|16:G>A	Cod	139.79
feature	Biunc	5Mb	7163579|38:G>C-2M	Cod	147.97
feature	Biunc	5Mb	7167276|7:C>T-245M	Cod	150.89
feature	Biunc	5Mb	6027711|59:C>G	Cod	154.06
feature	Biunc	5Mb	3939043|41:G>A	Cod	155.18
feature	Biunc	5Mb	7168559|18:A>C-125M	Cod	155.4
feature	Biunc	5Mb	7159703|46:C>A	Cod	162.38
feature	Biunc	5Mb	7173015|17:C>T	Cod	165.36
feature	Biunc	5Mb	7172476|34:C>G-25M	Cod	165.36
feature	Biunc	5Mb	7164460|6:G>A-257M	Cod	165.36
feature	Biunc	5Mb	993527|48:C>A	Cod	165.36
feature	Biunc	5Mb	7171318|17:A>G	Cod	165.36
feature	Biunc	5Mb	7158148|22:C>G	Cod	169.6
feature	Biunc	5Mb	7161705|29:A>T	Cod	179.07
feature	Biunc	5Mb	7160900|28:A>G	Cod	180.21
feature	Biunc	5Mb	1118498|21:A>G	Cod	184.5
feature	Biunc	5Mb	1118498|63:G>A-257M	Cod	190.4
feature	Biunc	5Mb	7171151|9:T>C-6M	Cod	190.4
feature	Biunc	5Mb	995871|16:T>A	Cod	202.11
feature	Biunc	5Mb	7158581|33:A>G-235M	Cod	203.12
feature	Biunc	5Mb	1021367|7:T>A	Cod	208.57
feature	Biunc	5Mb	6018264|14:G>A-256M	Cod	208.57
feature	Biunc	5Mb	7171167|55:C>G-245M	Cod	215.05
feature	Biunc	5Mb	7170062|19:C>G-25M	Cod	217.64
feature	Biunc	5Mb	7159989|30:G>A	Cod	217.64
feature	Biunc	5Mb	7168194|9:T>G	Cod	217.64
feature	Biunc	5Mb	7172736|8:C>G-25M	Cod	219.79
feature	Biunc	5Mb	1143827|23:G>A-25M	Cod	225.49
feature	Biunc	5Mb	1091414|19:G>T	Cod	225.49
feature	Biunc	5Mb	7158928|50:C>G-256M	Cod	225.49
feature	Biunc	5Mb	7166697|10:T>A	Cod	225.49
feature	Biunc	5Ub-1	5988838|27:A>G-57U	Cod	0
feature	Biunc	5Ub-1	3023973|35:G>A	Cod	2.25
feature	Biunc	5Ub-1	2258501|35:G>A-125U	Cod	2.58
feature	Biunc	5Ub-1	5980444|25:T>A-5U	Cod	2.92
feature	Biunc	5Ub-1	7159279|11:G>A-5U	Cod	3.93
feature	Biunc	5Ub-1	4404296|40:G>A-256U	Cod	3.93
feature	Biunc	5Ub-1	989817|11:T>G-25U	Cod	3.93
feature	Biunc	5Ub-1	6043046|27:G>A	Cod	3.93
feature	Biunc	5Ub-1	7168325|12:G>C	Cod	3.93
feature	Biunc	5Ub-1	6039850|53:T>G	Cod	4.94
feature	Biunc	5Ub-1	6022532|47:T>C-3M	Cod	5.95
feature	Biunc	5Ub-1	7168994|42:G>A	Cod	5.95
feature	Biunc	5Ub-1	7170256|54:G>A-5U	Cod	5.95
feature	Biunc	5Ub-1	6011783|27:G>A	Cod	5.95
feature	Biunc	5Ub-1	5985921|35:C>G-5U	Cod	5.95
feature	Biunc	5Ub-1	6026591|31:C>T	Cod	5.95
feature	Biunc	5Ub-1	5981538|48:G>A-5U	Cod	5.95
feature	Biunc	5Ub-1	5986249|38:C>T-56U	Cod	5.95
feature	Biunc	5Ub-1	1168249|11:C>T	Cod	5.95
feature	Biunc	5Ub-1	1666802|59:A>G-5U	Cod	5.95
feature	Biunc	5Ub-1	5989409|41:G>C	Cod	5.95
feature	Biunc	5Ub-1	7172432|55:C>G-5U	Cod	5.95
feature	Biunc	5Ub-1	1000175|8:A>G	Cod	5.95
feature	Biunc	5Ub-1	7167071|19:G>C-5U	Cod	5.95
feature	Biunc	5Ub-1	987258|44:C>T-35U	Cod	5.95
feature	Biunc	5Ub-1	7159784|31:T>A-5U	Cod	5.95
feature	Biunc	5Ub-1	7166214|33:G>A	Cod	5.95
feature	Biunc	5Ub-1	7159180|61:A>G-5U	Cod	5.95
feature	Biunc	5Ub-1	7163550|32:T>A	Cod	5.95
feature	Biunc	5Ub-1	7163555|11:G>T-5U	Cod	5.95
feature	Biunc	5Ub-1	7168698|65:C>T-5U	Cod	5.95
feature	Biunc	5Ub-1	6045080|49:T>G-35U	Cod	5.95
feature	Biunc	5Ub-1	6047054|38:T>C-57U	Cod	5.95
feature	Biunc	5Ub-1	7170368|53:T>C	Cod	5.95
feature	Biunc	5Ub-1	995728|6:C>T-45U	Cod	5.95
feature	Biunc	5Ub-1	1245588|21:A>C-57U	Cod	5.95
feature	Biunc	5Ub-1	4002634|29:A>T	Cod	6.96
feature	Biunc	5Ub-1	5987519|45:T>C-5U	Cod	7.52
feature	Biunc	5Ub-1	7172704|28:T>C-5U	Cod	7.52
feature	Biunc	5Ub-1	7163896|5:C>G	Cod	7.52
feature	Biunc	5Ub-1	7168662|6:A>G	Cod	8.08
feature	Biunc	5Ub-1	7163401|7:C>T-56U	Cod	8.3
feature	Biunc	5Ub-1	6018250|9:G>A-15U	Cod	8.52
feature	Biunc	5Ub-1	7163582|38:T>C-25U	Cod	8.97
feature	Biunc	5Ub-1	5990013|27:T>C-5U	Cod	8.97
feature	Biunc	5Ub-1	7164279|52:T>C-456U	Cod	8.97
feature	Biunc	5Ub-1	6013327|7:G>T	Cod	8.97
feature	Biunc	5Ub-1	7173771|56:G>C-5U	Cod	9.42
feature	Biunc	5Ub-1	5979799|30:G>A-135U	Cod	10.77
feature	Biunc	5Ub-1	5363343|37:C>G-157U	Cod	11.67
feature	Biunc	5Ub-1	7166767|47:T>A	Cod	13.49
feature	Biunc	5Ub-1	6042854|40:A>G	Cod	15.3
feature	Biunc	5Ub-1	7172310|16:G>T	Cod	16.31
feature	Biunc	5Ub-1	7164347|63:A>G	Cod	16.31
feature	Biunc	5Ub-1	1206583|29:G>C-567U	Cod	17.32
feature	Biunc	5Ub-1	2276318|9:C>T	Cod	17.76
feature	Biunc	5Ub-1	6045214|50:T>C	Cod	18.09
feature	Biunc	5Ub-1	7168637|47:A>C-15U	Cod	18.09
feature	Biunc	5Ub-1	6030592|16:G>A-5U	Cod	18.09
feature	Biunc	5Ub-1	6022412|29:G>A-5U	Cod	18.09
feature	Biunc	5Ub-1	7171219|18:A>C	Cod	18.43
feature	Biunc	5Ub-1	983145|45:G>A	Cod	18.87
feature	Biunc	5Ub-1	7167603|9:G>A	Cod	19.09
feature	Biunc	5Ub-1	4005145|47:A>G-5U	Cod	19.09
feature	Biunc	5Ub-1	7171748|9:A>G-15U	Cod	19.09
feature	Biunc	5Ub-1	1133764|20:G>A-35U	Cod	19.31
feature	Biunc	5Ub-1	5985462|42:G>T-35U	Cod	19.64
feature	Biunc	5Ub-1	4409639|23:A>G	Cod	19.64
feature	Biunc	5Ub-1	7169065|34:A>G-56U	Cod	19.64
feature	Biunc	5Ub-1	5984590|33:A>T-457U	Cod	20.42
feature	Biunc	5Ub-1	996339|16:T>A-567U	Cod	24.28
feature	Biunc	5Ub-1	1006247|59:C>T-5U	Cod	24.61
feature	Biunc	5Ub-1	7171321|49:G>A	Cod	24.95
feature	Biunc	5Ub-1	7168635|26:T>C-5U	Cod	25.85
feature	Biunc	5Ub-1	6037366|51:A>G	Cod	26.75
feature	Biunc	5Ub-1	4411681|16:T>G	Cod	26.86
feature	Biunc	5Ub-1	6047130|38:C>A	Cod	26.86
feature	Biunc	5Ub-1	7165142|6:C>T-15U	Cod	26.97
feature	Biunc	5Ub-1	6018452|30:T>G-45U	Cod	27.19
feature	Biunc	5Ub-1	4261922|11:C>A	Cod	27.19
feature	Biunc	5Ub-1	5987329|28:C>T	Cod	27.19
feature	Biunc	5Ub-1	7159070|10:C>G-15U	Cod	27.41
feature	Biunc	5Ub-1	7164169|45:T>C	Cod	29.21
feature	Biunc	5Ub-1	7169399|11:C>T-2M	Cod	31.98
feature	Biunc	5Ub-1	4261408|28:G>A-35U	Cod	31.98
feature	Biunc	5Ub-1	7166802|63:T>C	Cod	34.72
feature	Biunc	5Ub-1	5984058|27:A>G	Cod	35.06
feature	Biunc	5Ub-1	6026404|57:C>T	Cod	35.06
feature	Biunc	5Ub-1	7168410|39:A>T	Cod	37.41
feature	Biunc	5Ub-1	7159510|10:T>C-357U	Cod	39.43
feature	Biunc	5Ub-1	6016807|23:G>C	Cod	46.89
feature	Biunc	5Ub-1	7173469|53:G>T-5U	Cod	48.13
feature	Biunc	5Ub-1	6042440|14:C>T	Cod	49.6
feature	Biunc	5Ub-1	7159045|42:C>G-5U	Cod	51.06
feature	Biunc	5Ub-1	1165688|58:C>T-5U	Cod	51.4
feature	Biunc	5Ub-1	2329593|16:G>A	Cod	51.4
feature	Biunc	5Ub-1	7167705|16:A>G	Cod	51.4
feature	Biunc	5Ub-1	1014880|13:C>G	Cod	51.73
feature	Biunc	5Ub-1	7168618|34:C>T-357U	Cod	53.09
feature	Biunc	5Ub-1	1696982|22:G>A-35U	Cod	54.45
feature	Biunc	5Ub-1	7158257|15:G>T-5U	Cod	56.48
feature	Biunc	5Ub-1	7173019|16:C>T-357U	Cod	57.62
feature	Biunc	5Ub-1	1667027|60:C>G-5U	Cod	57.62
feature	Biunc	5Ub-1	7167797|11:G>C	Cod	58.75
feature	Biunc	5Ub-1	7158130|26:A>G-35U	Cod	59.42
feature	Biunc	5Ub-1	6020293|14:G>C-257U	Cod	61.67
feature	Biunc	5Ub-1	7163413|61:G>C-56U	Cod	63.01
feature	Biunc	5Ub-1	7159233|31:A>G	Cod	63.79
feature	Biunc	5Ub-1	6045434|28:G>T	Cod	63.79
feature	Biunc	5Ub-1	6026618|48:T>A-5U	Cod	63.79
feature	Biunc	5Ub-1	5990571|9:C>T-35U	Cod	64.58
feature	Biunc	5Ub-1	7164217|32:A>G-357U	Cod	65.7
feature	Biunc	5Ub-1	7169081|28:T>C	Cod	65.7
feature	Biunc	5Ub-1	4261472|41:G>C-56U	Cod	66.83
feature	Biunc	5Ub-1	3029090|8:C>G-45U	Cod	70.22
feature	Biunc	5Ub-1	6048559|20:A>G	Cod	70.22
feature	Biunc	5Ub-1	7171245|56:G>A	Cod	70.22
feature	Biunc	5Ub-1	1080966|28:G>A-145U	Cod	73.56
feature	Biunc	5Ub-1	5983719|38:C>G	Cod	74.92
feature	Biunc	5Ub-1	7167282|6:A>G	Cod	76.28
feature	Biunc	5Ub-1	3946216|32:G>A	Cod	81.48
feature	Biunc	5Ub-1	7170052|19:A>G-5U	Cod	81.48
feature	Biunc	5Ub-1	7157719|29:C>T	Cod	81.48
feature	Biunc	5Ub-1	7168761|56:C>A-157U	Cod	86.54
feature	Biunc	5Ub-1	7169825|10:C>T	Cod	87.33
feature	Biunc	5Ub-1	984858|35:G>T-35U	Cod	87.33
feature	Biunc	5Ub-1	1237589|28:C>T-35U	Cod	88.11
feature	Biunc	5Ub-1	7158868|34:T>G-157U	Cod	90.65
feature	Biunc	5Ub-1	1220405|19:C>A-4U	Cod	90.65
feature	Biunc	5Ub-1	7163455|33:C>T	Cod	90.65
feature	Biunc	5Ub-1	7166943|29:G>C-35U	Cod	94.74
feature	Biunc	5Ub-1	1228479|6:A>G-5U	Cod	95.19
feature	Biunc	5Ub-1	6019079|27:G>A-257U	Cod	95.19
feature	Biunc	5Ub-1	1218676|18:A>G	Cod	95.64
feature	Biunc	5Ub-1	1218676|9:G>A	Cod	95.64
feature	Biunc	5Ub-1	1030395|44:C>G	Cod	95.86
feature	Biunc	5Ub-1	5987067|63:T>C-57U	Cod	96.31
feature	Biunc	5Ub-1	6021944|12:T>C-35U	Cod	96.31
feature	Biunc	5Ub-1	5371683|24:A>T	Cod	96.75
feature	Biunc	5Ub-1	7170410|6:A>G-5U	Cod	98.59
feature	Biunc	5Ub-1	3946505|8:A>G-5U	Cod	102.94
feature	Biunc	5Ub-1	7164461|13:T>C-45U	Cod	103.51
feature	Biunc	5Ub-1	5987608|51:C>T	Cod	103.51
feature	Biunc	5Ub-1	7170346|19:A>G	Cod	104.07
feature	Biunc	5Ub-1	7169601|5:C>T	Cod	107.75
feature	Biunc	5Ub-1	1024971|11:G>A	Cod	111.38
feature	Biunc	5Ub-1	5984475|42:C>G-5U	Cod	112.52
feature	Biunc	5Ub-1	6029549|36:T>A	Cod	112.52
feature	Biunc	5Ub-1	5987789|25:G>T	Cod	113.65
feature	Biunc	5Ub-1	6029549|40:C>G	Cod	113.65
feature	Biunc	5Ub-1	4004816|28:G>A	Cod	115.14
feature	Biunc	5Ub-1	6046293|15:A>G-15U	Cod	117.51
feature	Biunc	5Ub-1	7168513|10:C>T	Cod	118.63
feature	Biunc	5Ub-1	5986849|13:C>T	Cod	119.76
feature	Biunc	5Ub-2	3028795|11:A>G	Cod	0
feature	Biunc	5Ub-2	5985525|33:G>A-5U	Cod	0.34
feature	Biunc	5Ub-2	6035612|6:G>A-57U	Cod	0.34
feature	Biunc	5Ub-2	6027422|36:A>C-35U	Cod	0.67
feature	Biunc	5Ub-2	6044902|64:C>G-45U	Cod	0.78
feature	Biunc	5Ub-2	1132199|18:G>A	Cod	0.89
feature	Biunc	5Ub-2	6019511|21:A>G-5U	Cod	5.87
feature	Biunc	5Ub-2	6035827|21:C>A-56U	Cod	6.9
feature	Biunc	5Ub-2	1078370|61:A>G	Cod	6.9
feature	Biunc	5Ub-2	7171763|43:A>G	Cod	6.9
feature	Biunc	5Ub-2	6042771|29:G>C-457U	Cod	6.9
feature	Biunc	5Ub-2	7165768|18:G>T	Cod	7.94
feature	Biunc	5Ub-2	6047143|11:A>G-5U	Cod	9.8
feature	Biunc	5Ub-2	7173731|20:C>T-5U	Cod	13
feature	Biunc	5Ub-2	5980996|19:T>C	Cod	19.37
feature	Biunc	5Ub-2	1071156|59:C>T-256U	Cod	20.27
feature	Biunc	5Ub-2	6019942|12:C>T	Cod	20.27
feature	Biunc	5Ub-2	7166562|51:C>T-5U	Cod	21.17
feature	Biunc	5Ub-2	7164590|27:C>T	Cod	23.45
feature	Biunc	5Ub-2	6035310|7:T>C-56U	Cod	24.81
feature	Biunc	5Ub-2	6041423|39:G>A	Cod	28.95
feature	Biunc	5Ub-2	6049161|19:C>T	Cod	33.23
feature	Biunc	5Ub-2	6027089|65:C>T-56U	Cod	34.71
feature	Biunc	5Ub-2	6016511|35:T>G-456U	Cod	36.18
feature	Biunc	5Ub-2	5988710|12:C>A	Cod	38.47
feature	Biunc	5Ub-2	6044209|45:T>A	Cod	38.47
feature	Biunc	5Ub-2	5987272|60:A>G-567U	Cod	38.47
feature	Biunc	5Ub-2	6021881|10:C>T-357U	Cod	40.76
feature	Biunc	5Ub-2	6026689|17:A>G-35U	Cod	47.49
feature	Biunc	5Ub-2	7159046|68:C>T-357U	Cod	48.85
feature	Biunc	5Ub-2	6018717|7:C>A	Cod	50.2
feature	Biunc	5Ub-2	7169938|12:A>G-356U	Cod	54.78
feature	Biunc	5Ub-2	6038160|11:C>G	Cod	55.45
feature	Biunc	5Ub-2	6040775|10:G>T-345U	Cod	55.45
feature	Biunc	5Ub-2	6039286|28:C>T	Cod	55.45
feature	Biunc	5Ub-2	5983220|19:A>C	Cod	55.45
feature	Biunc	5Ub-2	6047933|35:C>T	Cod	56.12
feature	Biunc	5Ub-2	7158103|66:G>A	Cod	56.23
feature	Biunc	5Ub-2	7173361|29:A>G	Cod	56.34
feature	Biunc	5Ub-2	1044675|42:G>A	Cod	59.23
feature	Biunc	5Ub-2	3953067|8:C>A-257U	Cod	62.09
feature	Biunc	5Ub-2	6039793|47:C>A	Cod	66.4
feature	Biunc	5Ub-2	7165143|41:G>A-45U	Cod	83.66
feature	Biunc	5Ub-2	6047204|32:G>A	Cod	84.68
feature	Biunc	5Ub-2	5987780|34:G>T-35U	Cod	85.69
feature	Biunc	5Ub-2	7168924|20:C>A	Cod	86.25
feature	Biunc	5Ub-2	6011465|43:T>G-15U	Cod	86.81
feature	Biunc	5Ub-2	6037785|19:G>A-45U	Cod	87.93
feature	Biunc	5Ub-2	7169480|10:G>A-15U	Cod	89.05
feature	Biunc	5Ub-2	7170788|10:A>C-135U	Cod	90.62
feature	Biunc	5Ub-2	6019017|31:G>A	Cod	94.5
feature	Biunc	5Ub-2	7164320|68:G>T-5U	Cod	94.84
feature	Biunc	5Ub-2	1080555|40:T>C	Cod	94.84
feature	Biunc	5Ub-2	6036966|36:A>G-45U	Cod	94.84
feature	Biunc	5Ub-2	2242537|5:G>T-157U	Cod	95.17
feature	Biunc	5Ub-2	6014440|12:C>A	Cod	98.58
feature	Biunc	5Ub-2	6031205|21:C>T-15U	Cod	101.64
feature	Biunc	5Ub-2	7167342|14:C>T	Cod	104.68
feature	Biunc	5Ub-2	7163446|17:C>G	Cod	108.14
feature	Biunc	5Ub-2	5985937|6:T>G-5U	Cod	109.26
feature	Biunc	5Ub-2	4409061|7:C>T	Cod	109.6
feature	Biunc	5Ub-2	1118824|48:A>G-56U	Cod	109.6
feature	Biunc	5Ub-2	6046193|21:C>T-35U	Cod	109.6
feature	Biunc	5Ub-2	6022332|29:C>T-457U	Cod	109.93
feature	Biunc	5Ub-2	7168272|38:A>G	Cod	114.02
feature	Biunc	5Ub-2	1053607|30:G>A-45U	Cod	117.72
feature	Biunc	5Ub-2	6021379|10:C>T	Cod	120.54
feature	Biunc	5Ub-2	7172709|49:C>G-5U	Cod	123.33
feature	Biunc	5Ub-2	1091337|18:T>C-357U	Cod	124.69
feature	Biunc	5Ub-2	4543925|23:G>A-457U	Cod	126.28
feature	Biunc	5Ub-2	7165675|19:C>T-56U	Cod	127.4
feature	Biunc	5Ub-2	6047313|40:G>C-567U	Cod	128.99
feature	Biunc	5Ub-2	7168988|41:A>C-35U	Cod	130.57
feature	Biunc	5Ub-2	5989898|19:C>T	Cod	134.49
feature	Biunc	5Ub-2	1024786|55:A>G	Cod	137.47
feature	Biunc	5Ub-2	5978954|38:G>C-5U	Cod	138.03
feature	Biunc	5Ub-2	7165103|40:T>G-345U	Cod	138.03
feature	Biunc	5Ub-2	3023977|14:C>T	Cod	138.03
feature	Biunc	5Ub-2	6046211|31:A>G-5U	Cod	138.03
feature	Biunc	5Ub-2	6019368|18:C>T	Cod	138.03
feature	Biunc	5Ub-2	5987864|21:G>C	Cod	138.59
feature	Biunc	6Mb	3945597|28:C>T-16M	Cod	2.27
feature	Biunc	6Mb	7172673|18:G>T-6M	Cod	6.07
feature	Biunc	6Mb	6047208|41:A>T	Cod	12.01
feature	Biunc	6Mb	2245473|14:G>A-67M	Cod	14.47
feature	Biunc	6Mb	1182851|26:C>A-6M	Cod	23.67
feature	Biunc	6Mb	1103094|17:G>C	Cod	30.25
feature	Biunc	6Mb	1009567|41:G>C-6M	Cod	34.44
feature	Biunc	6Mb	6046233|26:C>T-36M	Cod	34.44
feature	Biunc	6Mb	7171871|29:T>G-6M	Cod	34.44
feature	Biunc	6Mb	7171866|41:T>C-36M	Cod	34.44
feature	Biunc	6Mb	4262744|29:C>T	Cod	36.39
feature	Biunc	6Mb	1012529|35:C>G-67M	Cod	40.35
feature	Biunc	6Mb	7171427|14:A>G-36M	Cod	44.37
feature	Biunc	6Mb	7169159|29:C>T	Cod	45.71
feature	Biunc	6Mb	2268488|8:T>C	Cod	48.87
feature	Biunc	6Mb	7167115|27:G>A	Cod	51.13
feature	Biunc	6Mb	990353|24:A>T-67M	Cod	59.79
feature	Biunc	6Mb	1697288|11:G>T	Cod	62.8
feature	Biunc	6Mb	7168700|48:G>C-6M	Cod	63.13
feature	Biunc	6Mb	6037443|33:G>A-36U	Cod	63.58
feature	Biunc	6Mb	7172759|31:G>C-36M	Cod	63.58
feature	Biunc	6Mb	7171035|63:T>G	Cod	63.58
feature	Biunc	6Mb	3022852|26:C>A-167M	Cod	65.84
feature	Biunc	6Mb	7168670|23:G>A-36M	Cod	65.84
feature	Biunc	6Mb	7170022|42:C>A-136M	Cod	68.1
feature	Biunc	6Mb	3952496|5:G>A	Cod	72.72
feature	Biunc	6Mb	7172058|16:C>A-26M	Cod	72.72
feature	Biunc	6Mb	7171593|11:C>T	Cod	73.39
feature	Biunc	6Mb	3953676|12:G>T	Cod	73.39
feature	Biunc	6Mb	1132926|40:C>A-236M	Cod	73.39
feature	Biunc	6Mb	7170266|14:A>G-236M	Cod	73.39
feature	Biunc	6Mb	7173470|23:A>T-56M	Cod	73.39
feature	Biunc	6Mb	1022055|14:G>T-56M	Cod	73.39
feature	Biunc	6Mb	7159777|54:G>A-3M	Cod	73.39
feature	Biunc	6Mb	7173728|40:G>A	Cod	73.39
feature	Biunc	6Mb	7159384|14:T>C-6M	Cod	74.62
feature	Biunc	6Mb	7170291|11:A>G-567M	Cod	75.86
feature	Biunc	6Mb	7163936|44:G>A-6M	Cod	75.86
feature	Biunc	6Mb	7163931|27:A>C-6M	Cod	77.32
feature	Biunc	6Mb	3571162|16:A>T-26M	Cod	77.32
feature	Biunc	6Mb	993745|11:C>T-167M	Cod	77.32
feature	Biunc	6Mb	1100326|20:T>C-6M	Cod	77.32
feature	Biunc	6Mb	7171285|10:G>C-36M	Cod	78.44
feature	Biunc	6Mb	7163266|31:T>C-126M	Cod	78.66
feature	Biunc	6Mb	1865366|9:G>C-36M	Cod	78.66
feature	Biunc	6Mb	994256|38:C>T-36M	Cod	79.77
feature	Biunc	6Mb	7166837|39:G>C	Cod	79.77
feature	Biunc	6Mb	7170283|32:C>G-6M	Cod	85.95
feature	Biunc	6Mb	4006110|7:G>C-6M	Cod	90.4
feature	Biunc	6Mb	7165225|10:C>A-36M	Cod	90.4
feature	Biunc	6Mb	7170683|43:A>C-367M	Cod	93.31
feature	Biunc	6Mb	1181960|13:G>C-2U	Cod	93.31
feature	Biunc	6Mb	7165966|31:A>C-367M	Cod	95.1
feature	Biunc	6Mb	7172392|11:C>G-6M	Cod	95.32
feature	Biunc	6Mb	7170591|23:A>G	Cod	100.51
feature	Biunc	6Mb	3938769|63:C>T-6M	Cod	109.17
feature	Biunc	6Mb	7172799|50:T>C-2U	Cod	115.33
feature	Biunc	6Mb	7170606|50:C>G-6M	Cod	116.12
feature	Biunc	6Mb	7173897|46:C>G-6M	Cod	116.12
feature	Biunc	6Mb	7172353|38:T>C	Cod	121.77
feature	Biunc	6Mb	7164043|58:A>G	Cod	130.15
feature	Biunc	6Mb	7171893|37:T>C	Cod	131.28
feature	Biunc	6Mb	7173164|37:T>C	Cod	131.28
feature	Biunc	6Mb	2243750|49:C>G-56M	Cod	134.93
feature	Biunc	6Mb	2253216|20:C>G-36M	Cod	137.47
feature	Biunc	6Mb	2253216|16:T>C-36M	Cod	139.32
feature	Biunc	6Mb	7164311|17:C>T	Cod	143.57
feature	Biunc	6Mb	7173629|10:A>G	Cod	146.64
feature	Biunc	6Mb	1021431|37:C>A	Cod	147.32
feature	Biunc	6Ub-1	5981186|16:A>G-16U	Cod	0
feature	Biunc	6Ub-1	5980617|24:C>T-6U	Cod	0.33
feature	Biunc	6Ub-1	7158408|23:G>A	Cod	0.33
feature	Biunc	6Ub-1	6029963|35:G>T-16U	Cod	0.33
feature	Biunc	6Ub-1	6029323|38:C>G-6U	Cod	0.33
feature	Biunc	6Ub-1	7159877|9:C>T	Cod	0.33
feature	Biunc	6Ub-1	7164192|41:A>C	Cod	1
feature	Biunc	6Ub-1	7168776|64:G>A	Cod	1
feature	Biunc	6Ub-1	7169037|6:A>C-16U	Cod	1
feature	Biunc	6Ub-1	1084407|37:C>G-6U	Cod	1
feature	Biunc	6Ub-1	7172785|39:T>G	Cod	1.34
feature	Biunc	6Ub-1	1106244|29:A>G	Cod	2.13
feature	Biunc	6Ub-1	7172046|30:G>A	Cod	2.13
feature	Biunc	6Ub-1	7171808|17:C>T-36U	Cod	2.13
feature	Biunc	6Ub-1	7158917|53:G>T-16U	Cod	2.93
feature	Biunc	6Ub-1	3022564|27:G>A	Cod	3.61
feature	Biunc	6Ub-1	7170737|9:T>G	Cod	4.29
feature	Biunc	6Ub-1	7162622|36:A>G	Cod	6.22
feature	Biunc	6Ub-1	7164422|42:T>C	Cod	6.22
feature	Biunc	6Ub-1	7173264|33:C>G-16U	Cod	10.69
feature	Biunc	6Ub-1	7163534|43:G>A	Cod	13.2
feature	Biunc	6Ub-1	4535780|24:C>T	Cod	13.31
feature	Biunc	6Ub-1	7169623|48:C>G-2U	Cod	13.31
feature	Biunc	6Ub-1	7163484|54:G>A	Cod	13.42
feature	Biunc	6Ub-1	5986814|65:A>T	Cod	14.45
feature	Biunc	6Ub-1	5989618|31:G>A	Cod	14.45
feature	Biunc	6Ub-1	7159480|42:T>A-16U	Cod	16.49
feature	Biunc	6Ub-1	7173063|60:C>A-136U	Cod	16.49
feature	Biunc	6Ub-1	7166791|37:T>G	Cod	17.84
feature	Biunc	6Ub-1	2256019|57:G>T-16U	Cod	18.17
feature	Biunc	6Ub-1	6044955|28:G>A	Cod	18.17
feature	Biunc	6Ub-1	6017548|18:C>A	Cod	19.98
feature	Biunc	6Ub-1	6049657|40:G>A	Cod	23.15
feature	Biunc	6Ub-1	1051500|9:C>T-146U	Cod	25.56
feature	Biunc	6Ub-1	7159656|31:T>C	Cod	27.95
feature	Biunc	6Ub-1	6030769|30:G>C-126U	Cod	29.75
feature	Biunc	6Ub-1	5985593|21:T>C	Cod	31.09
feature	Biunc	6Ub-1	7167011|22:A>G	Cod	39.3
feature	Biunc	6Ub-1	7157853|30:C>G	Cod	42.46
feature	Biunc	6Ub-1	3946032|9:C>A-136U	Cod	43.81
feature	Biunc	6Ub-1	5981985|11:G>C-16U	Cod	45.17
feature	Biunc	6Ub-1	1130803|50:G>C-6U	Cod	45.17
feature	Biunc	6Ub-1	1863286|20:G>A-16U	Cod	46.52
feature	Biunc	6Ub-1	7168088|22:G>T	Cod	51.9
feature	Biunc	6Ub-1	976871|31:A>G	Cod	53.4
feature	Biunc	6Ub-1	7165004|30:T>C	Cod	54.9
feature	Biunc	6Ub-1	7165085|9:C>G	Cod	65.81
feature	Biunc	6Ub-1	7160274|47:A>G-3M	Cod	66.6
feature	Biunc	6Ub-1	3939843|17:G>C-16U	Cod	66.6
feature	Biunc	6Ub-1	1223663|14:G>C-6U	Cod	66.6
feature	Biunc	6Ub-1	5987569|58:G>A	Cod	66.6
feature	Biunc	6Ub-1	7157988|49:G>A	Cod	68.87
feature	Biunc	6Ub-1	7163580|24:A>G	Cod	68.87
feature	Biunc	6Ub-1	6015635|13:T>A	Cod	70.36
feature	Biunc	6Ub-1	6027606|45:G>A-16U	Cod	77.14
feature	Biunc	6Ub-1	1025833|9:G>A-36U	Cod	81.02
feature	Biunc	6Ub-1	5986235|20:G>A-16U	Cod	81.02
feature	Biunc	6Ub-1	7172772|13:A>G-136U	Cod	81.02
feature	Biunc	6Ub-1	7166854|33:A>T-67U	Cod	81.02
feature	Biunc	6Ub-1	6018881|16:A>T	Cod	81.02
feature	Biunc	6Ub-1	6017565|41:T>C	Cod	85.18
feature	Biunc	6Ub-1	5368351|32:G>C	Cod	85.18
feature	Biunc	6Ub-1	7166931|47:T>G-16U	Cod	85.18
feature	Biunc	6Ub-1	7171187|21:A>T-16U	Cod	85.18
feature	Biunc	6Ub-1	6043678|56:G>T-136U	Cod	85.18
feature	Biunc	6Ub-1	7169448|49:A>G	Cod	85.18
feature	Biunc	6Ub-1	7157863|55:A>G-146U	Cod	85.18
feature	Biunc	6Ub-1	7158530|11:C>A	Cod	85.52
feature	Biunc	6Ub-1	6026542|67:G>A-156U	Cod	86.42
feature	Biunc	6Ub-1	5986902|10:G>A-136U	Cod	86.42
feature	Biunc	6Ub-1	5986600|11:A>C-16U	Cod	86.42
feature	Biunc	6Ub-1	6012000|21:T>C	Cod	86.42
feature	Biunc	6Ub-1	7167693|37:G>T-16U	Cod	86.42
feature	Biunc	6Ub-1	5984962|17:C>T-16U	Cod	87.32
feature	Biunc	6Ub-1	7165358|19:G>T	Cod	87.32
feature	Biunc	6Ub-1	7164139|31:T>A	Cod	88.44
feature	Biunc	6Ub-1	5347023|16:G>A-6U	Cod	90.74
feature	Biunc	6Ub-1	7166547|12:T>A-136U	Cod	90.74
feature	Biunc	6Ub-1	7165716|48:G>C	Cod	90.74
feature	Biunc	6Ub-1	7172348|23:A>G	Cod	90.74
feature	Biunc	6Ub-1	6035101|34:G>A-16U	Cod	90.74
feature	Biunc	6Ub-1	6018570|23:C>T	Cod	93.02
feature	Biunc	6Ub-1	5980966|62:G>A-6U	Cod	94.96
feature	Biunc	6Ub-1	1390111|62:C>A-136U	Cod	94.96
feature	Biunc	6Ub-1	7170098|44:T>C-16U	Cod	94.96
feature	Biunc	6Ub-1	5982962|8:A>T-6U	Cod	99.18
feature	Biunc	6Ub-1	5987084|48:G>A-136U	Cod	101.52
feature	Biunc	6Ub-1	7159828|22:C>T-136U	Cod	101.52
feature	Biunc	6Ub-1	7169042|29:T>A-3M	Cod	101.52
feature	Biunc	6Ub-1	5411734|8:G>A-136U	Cod	101.52
feature	Biunc	6Ub-1	7173428|12:C>A	Cod	101.52
feature	Biunc	6Ub-1	1055508|14:T>C	Cod	101.52
feature	Biunc	6Ub-1	7171842|68:G>T	Cod	101.52
feature	Biunc	6Ub-1	7170152|13:A>C-16U	Cod	103.85
feature	Biunc	6Ub-1	1003777|5:C>A	Cod	106.82
feature	Biunc	6Ub-1	1229724|7:G>A-136U	Cod	117.68
feature	Biunc	6Ub-1	6045651|30:T>G	Cod	119.03
feature	Biunc	6Ub-1	7167243|15:T>G	Cod	123.82
feature	Biunc	6Ub-1	7171920|20:G>C	Cod	132.09
feature	Biunc	6Ub-1	7173093|21:A>G	Cod	133.58
feature	Biunc	6Ub-1	7171134|10:T>C	Cod	135.07
feature	Biunc	6Ub-1	6047206|13:G>T-136U	Cod	136.19
feature	Biunc	6Ub-1	1238727|41:C>G	Cod	141
feature	Biunc	6Ub-1	7173921|22:G>A	Cod	143.06
feature	Biunc	6Ub-1	6020637|28:A>C	Cod	145.11
feature	Biunc	6Ub-1	6019177|42:C>A	Cod	145.67
feature	Biunc	6Ub-1	6041804|26:G>A-136U	Cod	145.67
feature	Biunc	6Ub-1	6030828|26:G>A	Cod	146.23
feature	Biunc	6Ub-1	6016153|40:A>G	Cod	150.1
feature	Biunc	6Ub-1	6016006|10:C>T	Cod	153.85
feature	Biunc	6Ub-1	6050320|15:C>G	Cod	153.85
feature	Biunc	6Ub-1	6049572|20:T>C	Cod	157.55
feature	Biunc	6Ub-1	7167046|68:A>G-16U	Cod	159.97
feature	Biunc	6Ub-1	6049040|44:C>T	Cod	162.37
feature	Biunc	6Ub-1	6021122|15:G>T	Cod	163.49
feature	Biunc	6Ub-1	6015122|20:G>A	Cod	163.49
feature	Biunc	6Ub-1	7157841|66:A>C	Cod	163.49
feature	Biunc	6Ub-1	7163410|15:A>G	Cod	164.62
feature	Biunc	6Ub-2	5986966|19:G>C	Cod	0
feature	Biunc	6Ub-2	6015033|20:C>G-126U	Cod	1.13
feature	Biunc	6Ub-2	7164271|37:T>C-136U	Cod	1.13
feature	Biunc	6Ub-2	6012481|12:A>G-16U	Cod	1.13
feature	Biunc	6Ub-2	1183495|53:G>T	Cod	2.25
feature	Biunc	6Ub-2	4329800|27:A>G	Cod	12.58
feature	Biunc	6Ub-2	6029823|22:A>G-16U	Cod	12.81
feature	Biunc	6Ub-2	7167298|5:T>C	Cod	12.81
feature	Biunc	6Ub-2	7172397|6:A>C	Cod	13.03
feature	Biunc	6Ub-2	1018112|17:G>A	Cod	16.71
feature	Biunc	6Ub-2	6014746|40:T>G-167U	Cod	17.99
feature	Biunc	6Ub-2	1259720|18:C>T-136U	Cod	17.99
feature	Biunc	6Ub-2	5988854|31:C>T-16U	Cod	17.99
feature	Biunc	6Ub-2	5983834|24:T>C	Cod	17.99
feature	Biunc	6Ub-2	7170424|11:G>C-16U	Cod	19.26
feature	Biunc	6Ub-2	5988370|25:G>C-16U	Cod	20.75
feature	Biunc	6Ub-2	6043887|38:C>A	Cod	20.75
feature	Biunc	6Ub-2	1243705|21:A>G	Cod	22.25
feature	Biunc	6Ub-2	5978747|19:A>C	Cod	27.3
feature	Biunc	6Ub-2	7164443|57:G>C-6U	Cod	28.42
feature	Biunc	6Ub-2	6017252|7:G>C	Cod	33.71
feature	Biunc	6Ub-2	6047724|49:T>C-136U	Cod	38.79
feature	Biunc	6Ub-2	1229082|53:G>C	Cod	38.79
feature	Biunc	6Ub-2	6043277|62:A>G-136U	Cod	38.79
feature	Biunc	6Ub-2	7172802|18:G>T	Cod	38.79
feature	Biunc	6Ub-2	7172801|8:T>A	Cod	38.79
feature	Biunc	6Ub-2	5978969|29:T>C	Cod	43.75
feature	Biunc	6Ub-2	6049508|6:G>T	Cod	47.89
feature	Biunc	6Ub-2	1114040|62:G>C-167U	Cod	48.68
feature	Biunc	6Ub-2	5978834|62:C>T	Cod	49.47
feature	Biunc	6Ub-2	7170224|21:C>G	Cod	52.87
feature	Biunc	6Ub-2	6019125|19:G>A	Cod	56.23
feature	Biunc	6Ub-2	7166835|64:C>T	Cod	56.57
feature	Biunc	6Ub-2	7163921|14:T>C-136U	Cod	56.57
feature	Biunc	6Ub-2	7165827|42:A>G	Cod	56.9
feature	Biunc	6Ub-2	7159593|17:G>T-16U	Cod	58.04
feature	Biunc	6Ub-2	7166839|20:C>A	Cod	60.31
feature	Biunc	6Ub-2	7159419|44:G>A	Cod	60.31
feature	Biunc	6Ub-2	5983915|41:C>T	Cod	63.05
feature	Biunc	6Ub-2	5331845|9:T>C-16U	Cod	63.05
feature	Biunc	6Ub-2	7168599|31:G>T	Cod	64.66
feature	Biunc	6Ub-2	6016417|28:A>G	Cod	66.48
feature	Biunc	6Ub-2	6021145|30:G>C	Cod	78.25
feature	Biunc	6Ub-2	7171485|24:A>T	Cod	80.96
feature	Biunc	6Ub-2	7168696|8:T>C	Cod	81.18
feature	Biunc	6Ub-2	7172834|60:A>G-6U	Cod	81.18
feature	Biunc	6Ub-2	5988446|58:G>T	Cod	81.18
feature	Biunc	6Ub-2	6041801|32:A>G	Cod	81.4
feature	Biunc	6Ub-2	6018580|20:G>A	Cod	81.51
feature	Biunc	6Ub-2	7173349|29:C>G	Cod	82.06
feature	Biunc	6Ub-2	6012997|34:C>T	Cod	103.32
feature	Biunc	6Ub-2	3957520|7:T>C	Cod	108.71
feature	Biunc	6Ub-2	5983103|67:T>C	Cod	110.33
feature	Biunc	6Ub-2	6016188|28:C>A-136U	Cod	112.4
feature	Biunc	6Ub-2	1216455|33:C>T	Cod	112.51
feature	Biunc	6Ub-2	2267244|37:C>A-16U	Cod	112.62
feature	Biunc	6Ub-2	1096524|21:C>A	Cod	118.06
feature	Biunc	6Ub-2	7164405|68:C>T-126U	Cod	118.06
feature	Biunc	6Ub-2	7170404|52:T>C	Cod	118.06
feature	Biunc	6Ub-2	7170327|12:T>C-16U	Cod	126.6
feature	Biunc	6Ub-2	5986196|15:T>C	Cod	126.6
feature	Biunc	6Ub-2	5331388|17:C>A	Cod	129.82
feature	Biunc	6Ub-2	7164958|28:A>C-16U	Cod	131.29
feature	Biunc	6Ub-2	6042912|14:A>G-136U	Cod	131.29
feature	Biunc	6Ub-2	1262927|62:C>G-6U	Cod	132.76
feature	Biunc	6Ub-2	1124909|14:C>T	Cod	134.12
feature	Biunc	6Ub-2	7170281|21:C>T-1M	Cod	134.12
feature	Biunc	6Ub-2	5331383|43:C>A	Cod	134.12
feature	Biunc	6Ub-2	6047067|57:G>A-3M	Cod	135.48
feature	Biunc	6Ub-2	1124141|37:T>C	Cod	141.36
feature	Biunc	6Ub-2	7164005|32:A>C	Cod	141.93
feature	Biunc	6Ub-2	7172229|11:A>C	Cod	141.93
feature	Biunc	6Ub-2	7164563|10:T>G	Cod	141.93
feature	Biunc	6Ub-2	6048206|11:A>C-16U	Cod	141.93
feature	Biunc	6Ub-2	7171353|29:A>G	Cod	142.49
feature	Biunc	6Ub-2	7171117|41:A>G	Cod	146.15
feature	Biunc	6Ub-2	5981391|16:C>T-16U	Cod	146.15
feature	Biunc	6Ub-2	7172774|30:T>C	Cod	146.15
feature	Biunc	6Ub-2	3955117|11:T>C	Cod	146.15
feature	Biunc	6Ub-2	7164110|9:G>C	Cod	149.76
feature	Biunc	6Ub-2	1663833|58:G>A	Cod	156.54
feature	Biunc	6Ub-2	7158308|42:G>T	Cod	157.1
feature	Biunc	6Ub-2	6050178|16:T>C	Cod	157.1
feature	Biunc	6Ub-2	7158452|38:T>A	Cod	157.1
feature	Biunc	6Ub-2	7158196|39:T>C-16U	Cod	157.1
feature	Biunc	6Ub-2	7159520|27:T>C-126U	Cod	161.72
feature	Biunc	6Ub-2	7168846|5:C>T	Cod	161.72
feature	Biunc	6Ub-2	7169497|45:C>G-16U	Cod	161.72
feature	Biunc	6Ub-2	6019613|10:C>A	Cod	161.72
feature	Biunc	6Ub-2	7166885|8:T>C-3M	Cod	165.72
feature	Biunc	6Ub-2	7163295|52:T>C-136U	Cod	166.63
feature	Biunc	6Ub-2	6037922|6:C>T	Cod	166.63
feature	Biunc	6Ub-2	7159442|58:T>C	Cod	167.54
feature	Biunc	6Ub-2	5987826|7:A>G	Cod	168.66
feature	Biunc	6Ub-2	5980150|5:A>G	Cod	169.79
feature	Biunc	6Ub-2	6018496|12:C>T	Cod	171.84
feature	Biunc	6Ub-2	1095289|39:A>G	Cod	171.84
feature	Biunc	6Ub-2	6014313|7:G>A-16U	Cod	173.89
feature	Biunc	6Ub-2	7165796|11:C>T	Cod	174
feature	Biunc	6Ub-2	4998014|25:C>G-136U	Cod	174.11
feature	Biunc	6Ub-2	4003715|38:C>T-167U	Cod	175.12
feature	Biunc	6Ub-2	7168958|37:C>T-167U	Cod	175.12
feature	Biunc	6Ub-2	7170637|15:T>C	Cod	176.13
feature	Biunc	6Ub-2	5000974|31:T>C-146U	Cod	186.61
feature	Biunc	7Mb	7172060|55:T>G-57M	Cod	0
feature	Biunc	7Mb	7169857|31:G>C	Cod	4.98
feature	Biunc	7Mb	7172006|20:C>T	Cod	5.99
feature	Biunc	7Mb	7173625|35:A>C-7M	Cod	7
feature	Biunc	7Mb	7173626|34:T>C	Cod	10.1
feature	Biunc	7Mb	2241804|41:G>A	Cod	34.36
feature	Biunc	7Mb	1107278|58:T>C	Cod	34.47
feature	Biunc	7Mb	1110903|17:G>A	Cod	34.47
feature	Biunc	7Mb	7173620|8:T>C	Cod	34.47
feature	Biunc	7Mb	2245443|30:G>A-257M	Cod	34.47
feature	Biunc	7Mb	7172613|6:A>G	Cod	34.47
feature	Biunc	7Mb	1019643|9:G>A-357M	Cod	34.47
feature	Biunc	7Mb	1130842|23:T>C-567U	Cod	34.47
feature	Biunc	7Mb	7159531|64:G>A	Cod	34.47
feature	Biunc	7Mb	1694916|41:C>T	Cod	34.47
feature	Biunc	7Mb	6045211|37:A>C	Cod	34.47
feature	Biunc	7Mb	2335137|40:C>T	Cod	34.47
feature	Biunc	7Mb	7169058|41:G>A-7M	Cod	34.47
feature	Biunc	7Mb	7165937|10:C>G	Cod	34.58
feature	Biunc	7Mb	7168147|39:G>C	Cod	35.25
feature	Biunc	7Mb	7163559|52:G>A	Cod	35.25
feature	Biunc	7Mb	7163513|22:A>G	Cod	35.25
feature	Biunc	7Mb	7172363|30:G>A-357M	Cod	35.25
feature	Biunc	7Mb	1099957|8:G>T	Cod	35.25
feature	Biunc	7Mb	7171092|17:T>C-27M	Cod	35.25
feature	Biunc	7Mb	1176954|60:T>G-137M	Cod	35.25
feature	Biunc	7Mb	1202873|13:A>G-357M	Cod	35.25
feature	Biunc	7Mb	7161851|11:A>G	Cod	35.25
feature	Biunc	7Mb	978335|10:A>C	Cod	35.25
feature	Biunc	7Mb	7168640|8:G>A-7M	Cod	36.37
feature	Biunc	7Mb	6015232|10:G>A	Cod	36.37
feature	Biunc	7Mb	988952|56:C>T	Cod	36.37
feature	Biunc	7Mb	2262799|30:G>C	Cod	36.37
feature	Biunc	7Mb	6034850|40:C>T-357M	Cod	36.37
feature	Biunc	7Mb	1026052|14:A>G	Cod	36.37
feature	Biunc	7Mb	7161176|22:C>G	Cod	36.37
feature	Biunc	7Mb	1236107|36:T>C	Cod	36.37
feature	Biunc	7Mb	7165162|6:C>T	Cod	36.37
feature	Biunc	7Mb	7171812|42:T>C-37M	Cod	36.37
feature	Biunc	7Mb	7173341|26:A>G-57M	Cod	36.37
feature	Biunc	7Mb	2245527|61:C>T-7M	Cod	36.37
feature	Biunc	7Mb	1105546|61:G>T-47M	Cod	36.37
feature	Biunc	7Mb	2254157|43:T>C	Cod	36.37
feature	Biunc	7Mb	6018903|21:A>G	Cod	36.37
feature	Biunc	7Mb	7159015|38:A>G-37M	Cod	36.37
feature	Biunc	7Mb	3025795|10:G>C	Cod	36.37
feature	Biunc	7Mb	7168585|33:T>C	Cod	36.37
feature	Biunc	7Mb	1753206|26:A>G-7M	Cod	36.37
feature	Biunc	7Mb	4262284|9:C>T	Cod	36.37
feature	Biunc	7Mb	1111834|29:C>T	Cod	36.37
feature	Biunc	7Mb	4910101|16:C>T-357M	Cod	36.37
feature	Biunc	7Mb	7159509|30:A>C	Cod	36.37
feature	Biunc	7Mb	1021031|26:C>T-37M	Cod	36.37
feature	Biunc	7Mb	1214567|43:G>T-157M	Cod	36.37
feature	Biunc	7Mb	7168584|16:C>T	Cod	36.37
feature	Biunc	7Mb	7173987|11:A>T	Cod	36.37
feature	Biunc	7Mb	1145044|38:G>C	Cod	36.37
feature	Biunc	7Mb	3958834|35:T>C-357M	Cod	36.37
feature	Biunc	7Mb	7163794|9:A>C	Cod	36.37
feature	Biunc	7Mb	2267173|67:G>C-357M	Cod	36.37
feature	Biunc	7Mb	7164119|7:A>G	Cod	36.37
feature	Biunc	7Mb	3026968|14:T>G	Cod	36.37
feature	Biunc	7Mb	7171915|63:G>A-37M	Cod	36.37
feature	Biunc	7Mb	7165922|8:C>A-6M	Cod	36.37
feature	Biunc	7Mb	4009193|10:A>C	Cod	36.37
feature	Biunc	7Mb	7170264|8:C>G	Cod	36.37
feature	Biunc	7Mb	7169181|20:G>C	Cod	36.37
feature	Biunc	7Mb	1245969|24:C>G-357M	Cod	36.37
feature	Biunc	7Mb	7166239|36:G>A	Cod	36.37
feature	Biunc	7Mb	6038952|19:G>A	Cod	36.37
feature	Biunc	7Mb	1134068|61:C>T-47M	Cod	36.37
feature	Biunc	7Mb	1107807|37:G>A-357M	Cod	36.37
feature	Biunc	7Mb	5971470|37:A>G-37M	Cod	36.37
feature	Biunc	7Mb	7171156|33:T>C-37M	Cod	38.39
feature	Biunc	7Mb	2245924|8:C>T	Cod	38.39
feature	Biunc	7Mb	1127772|34:C>T	Cod	39.29
feature	Biunc	7Mb	7173248|31:T>C	Cod	43.78
feature	Biunc	7Mb	2242754|24:C>T	Cod	49.34
feature	Biunc	7Mb	7161332|43:A>G	Cod	49.34
feature	Biunc	7Mb	7171897|58:G>A-357M	Cod	54.29
feature	Biunc	7Mb	1093097|27:C>G	Cod	58.3
feature	Biunc	7Mb	5372447|6:C>A	Cod	64.31
feature	Biunc	7Mb	1705438|65:T>C-57M	Cod	64.53
feature	Biunc	7Mb	7173923|50:G>C	Cod	64.53
feature	Biunc	7Mb	1063482|19:C>T-357M	Cod	64.75
feature	Biunc	7Mb	5978660|42:C>T	Cod	72.32
feature	Biunc	7Mb	1132264|14:G>A	Cod	76.97
feature	Biunc	7Mb	3937231|42:G>A	Cod	77.76
feature	Biunc	7Mb	3947033|28:G>C	Cod	77.76
feature	Biunc	7Mb	2257367|25:C>G	Cod	80.47
feature	Biunc	7Mb	7170709|8:T>C-237M	Cod	80.47
feature	Biunc	7Mb	7166652|62:G>A-37M	Cod	87.59
feature	Biunc	7Mb	7173732|23:T>C	Cod	90.07
feature	Biunc	7Mb	7164404|37:C>G-357M	Cod	92.31
feature	Biunc	7Mb	7158985|7:C>A-357M	Cod	92.64
feature	Biunc	7Mb	7173784|13:C>G	Cod	92.64
feature	Biunc	7Mb	6034774|19:C>T	Cod	92.64
feature	Biunc	7Mb	7171953|28:C>A-357M	Cod	100.91
feature	Biunc	7Mb	1141395|20:C>G-7M	Cod	100.91
feature	Biunc	7Mb	7170078|18:T>C-6M	Cod	100.91
feature	Biunc	7Mb	7159395|43:C>T	Cod	100.91
feature	Biunc	7Mb	1863576|57:G>A	Cod	103.44
feature	Biunc	7Mb	7171122|5:T>C	Cod	103.88
feature	Biunc	7Mb	7159368|13:A>G	Cod	105.35
feature	Biunc	7Mb	7174048|15:C>T	Cod	106.83
feature	Biunc	7Mb	7174006|8:G>A	Cod	111.81
feature	Biunc	7Mb	1018112|68:T>G	Cod	112.03
feature	Biunc	7Mb	2250411|26:G>C	Cod	116.9
feature	Biunc	7Mb	7169637|31:T>G-3M	Cod	123.82
feature	Biunc	7Ub	6042162|12:G>A	Cod	0.56
feature	Biunc	7Ub	6041509|29:T>C	Cod	0.56
feature	Biunc	7Ub	982544|15:C>T-157U	Cod	0.56
feature	Biunc	7Ub	5989111|32:A>C	Cod	1.56
feature	Biunc	7Ub	7163999|42:C>A-457U	Cod	1.56
feature	Biunc	7Ub	6014210|10:C>T-457U	Cod	2.68
feature	Biunc	7Ub	5990300|24:C>G	Cod	4.93
feature	Biunc	7Ub	7168933|34:G>A-2M	Cod	8.57
feature	Biunc	7Ub	6027288|29:T>C	Cod	9.35
feature	Biunc	7Ub	1129156|41:G>A-7U	Cod	10.14
feature	Biunc	7Ub	7169033|19:T>C-7U	Cod	10.7
feature	Biunc	7Ub	6049223|18:A>C	Cod	13.06
feature	Biunc	7Ub	7172778|30:A>G	Cod	13.5
feature	Biunc	7Ub	1242990|28:G>C	Cod	14.17
feature	Biunc	7Ub	7171212|26:A>G-347U	Cod	14.17
feature	Biunc	7Ub	7166651|50:T>G-7U	Cod	14.39
feature	Biunc	7Ub	5986497|53:T>G	Cod	17.16
feature	Biunc	7Ub	7158223|11:A>G-7U	Cod	19.91
feature	Biunc	7Ub	2255934|20:G>A	Cod	22.68
feature	Biunc	7Ub	6044809|55:A>T	Cod	26.32
feature	Biunc	7Ub	6021399|31:T>C-257U	Cod	31.61
feature	Biunc	7Ub	7168494|13:G>A-7U	Cod	32.73
feature	Biunc	7Ub	7171005|31:T>G	Cod	36.62
feature	Biunc	7Ub	6041714|36:C>T	Cod	38.22
feature	Biunc	7Ub	6021991|14:G>T-57U	Cod	38.22
feature	Biunc	7Ub	1023480|9:G>A-157U	Cod	39.81
feature	Biunc	7Ub	7173206|45:T>C	Cod	40.82
feature	Biunc	7Ub	7172721|52:A>G-57U	Cod	41.84
feature	Biunc	7Ub	7164721|40:A>G	Cod	45.98
feature	Biunc	7Ub	6045619|7:A>G	Cod	52.76
feature	Biunc	7Ub	5988267|56:C>A	Cod	54.83
feature	Biunc	7Ub	7172084|27:G>C	Cod	56.88
feature	Biunc	7Ub	1050007|13:C>T	Cod	57.22
feature	Biunc	7Ub	7172779|29:T>C	Cod	57.22
feature	Biunc	7Ub	7164826|34:A>G	Cod	66.97
feature	Biunc	7Ub	2242751|52:C>T-2M	Cod	77.24
feature	Biunc	7Ub	7165231|22:C>G	Cod	81.63
feature	Biunc	7Ub	6016399|14:C>T	Cod	85.94
feature	Biunc	7Ub	7171799|47:G>A	Cod	91.38
feature	Biunc	7Ub	7159582|52:A>T	Cod	91.38
feature	Biunc	7Ub	6045778|13:A>C	Cod	96.66
feature	Biunc	7Ub	6022345|31:A>G	Cod	108.93
feature	Biunc	7Ub	7159231|59:C>A	Cod	114.78
feature	Biunc	7Ub	7161629|5:T>C	Cod	114.78
feature	Biunc	7Ub	7159617|52:C>A	Cod	123.59
feature	Biunc	7Ub	7163890|11:G>A	Cod	125.3
feature	Biunc	7Ub	5984218|11:T>A-57U	Cod	127.01
feature	Biunc	7Ub	6040652|13:C>T	Cod	127.91
feature	Biunc	7Ub	5985262|38:T>C	Cod	128.7
feature	Biunc	7Ub	7170384|32:A>T	Cod	129.49
feature	Biunc	7Ub	5984724|54:G>A	Cod	145.79
feature	Biunc	7Ub	7166967|47:A>C	Cod	145.79
feature	Biunc	7Ub	7169402|29:G>A	Cod	150.6
feature	Biunc	7Ub	1273831|10:G>C	Cod	152.41
feature	Biunc	7Ub	6021488|14:C>G-357U	Cod	160.09
feature	Biunc	7Ub	7163527|46:C>T-357U	Cod	160.31
feature	Biunc	7Ub	4407470|35:G>T	Cod	160.31
feature	Biunc	7Ub	7170641|29:T>C	Cod	160.31
feature	Biunc	7Ub	7169741|37:T>C	Cod	160.31
feature	Biunc	7Ub	5983913|37:T>C	Cod	160.53
feature	Biunc	7Ub	1015449|46:C>T	Cod	160.64
feature	Biunc	7Ub	1046598|7:A>G	Cod	160.64
feature	Biunc	7Ub	6012206|36:T>C	Cod	160.64
feature	Biunc	7Ub	7172782|22:T>A	Cod	160.75
feature	Biunc	7Ub	5982279|66:G>A-57U	Cod	162.68
feature	Biunc	7Ub	6026791|46:T>C-257U	Cod	162.68
feature	Biunc	7Ub	7163546|46:C>A	Cod	162.68
feature	Biunc	7Ub	7161258|17:T>C-157U	Cod	162.68
feature	Biunc	7Ub	7164793|51:A>G	Cod	162.68
feature	Biunc	7Ub	5979905|18:C>T	Cod	162.68
feature	Biunc	7Ub	5979231|34:G>T	Cod	164.61
feature	Biunc	7Ub	2297659|39:C>A-47U	Cod	165.62
feature	Biunc	7Ub	2261930|19:G>A-457U	Cod	165.62
feature	Biunc	7Ub	6022044|31:G>T	Cod	165.62
feature	Biunc	7Ub	6036154|28:A>C-567U	Cod	165.62
feature	Biunc	7Ub	6046197|28:A>C-57U	Cod	167.3
feature	Biunc	7Ub	7172726|40:A>G-7U	Cod	167.3
feature	Biunc	7Ub	7173007|37:G>C	Cod	168.64
feature	Biunc	7Ub	5986354|56:T>A	Cod	168.64
feature	Biunc	7Ub	7173006|7:T>G	Cod	169.31
feature	Biunc	7Ub	7160970|34:T>C	Cod	172.12
feature	Biunc	7Ub	4733545|54:A>G-5U	Cod	172.12
feature	Biunc	7Ub	6037743|13:C>T-357U	Cod	172.12
feature	Biunc	7Ub	983488|19:C>T-57U	Cod	172.12
feature	Biunc	7Ub	7171841|35:C>G	Cod	174.91
feature	Biunc	7Ub	6032377|20:T>C	Cod	176.16
feature	Biunc	7Ub	1228402|31:G>A-7M	Cod	177.42
feature	Biunc	7Ub	6037522|5:A>G	Cod	179.7
feature	Biunc	7Ub	6026239|65:A>G	Cod	181.99
feature	Biunc	7Ub	6027029|36:G>C	Cod	184.27
feature	Biunc	7Ub	7173666|21:A>C-57U	Cod	186.99
feature	Biunc	7Ub	7157737|20:G>C-7U	Cod	188.34
feature	Biunc	7Ub	6015305|5:C>G-157U	Cod	189.7
feature	Biunc	7Ub	6034068|31:C>T	Cod	197.42
feature	Biunc	7Ub	1268751|23:C>T	Cod	200.3
feature	Aeumb	1U	7158069|46:T>G	Cod	4302178
feature	Aeumb	1U	7164222|17:G>T	Cod	5594419
feature	Aeumb	1U	1003864|32:G>A	Cod	12672479
feature	Aeumb	1U	3936165|42:G>A-235M	Cod	14787775
feature	Aeumb	1U	7170244|18:C>A-146U	Cod	15132085
feature	Aeumb	1U	1088761|51:A>C-16U	Cod	15234000
feature	Aeumb	1U	1019993|7:A>G	Cod	18664781
feature	Aeumb	1U	1221968|27:A>C	Cod	19411467
feature	Aeumb	1U	7168016|43:C>T-16U	Cod	19627657
feature	Aeumb	1U	7159875|29:A>G	Cod	19735825
feature	Aeumb	1U	7168934|43:A>G	Cod	20884307
feature	Aeumb	1U	1048511|47:C>G	Cod	21711824
feature	Aeumb	1U	7172717|53:T>C-5U	Cod	22914293
feature	Aeumb	1U	7170184|64:A>G-6M	Cod	23779345
feature	Aeumb	1U	7170184|45:G>C-6M	Cod	23779345
feature	Aeumb	1U	6016385|27:T>C-147U	Cod	24943342
feature	Aeumb	1U	7157949|33:C>T	Cod	25160507
feature	Aeumb	1U	7163370|19:T>G-1U	Cod	25561606
feature	Aeumb	1U	7168671|7:A>G	Cod	25850138
feature	Aeumb	1U	6036638|7:C>G	Cod	28570169
feature	Aeumb	1U	7171678|9:T>G-16U	Cod	30317957
feature	Aeumb	1U	7158058|8:C>T	Cod	31475849
feature	Aeumb	1U	7171313|56:A>G-1U	Cod	31925297
feature	Aeumb	1U	7158652|13:C>A-1U	Cod	34245381
feature	Aeumb	1U	5982099|46:G>T-12U	Cod	35413459
feature	Aeumb	1U	7163684|9:G>C	Cod	37263465
feature	Aeumb	1U	7168905|27:T>C	Cod	38193417
feature	Aeumb	1U	7158154|68:C>G-146U	Cod	39825243
feature	Aeumb	1U	5983477|12:A>G	Cod	41911688
feature	Aeumb	1U	4993225|30:C>G-1U	Cod	44028902
feature	Aeumb	1U	7173558|10:G>C-1U	Cod	44028902
feature	Aeumb	1U	1090475|13:G>A-1U	Cod	44193499
feature	Aeumb	1U	7163564|45:G>A	Cod	44270821
feature	Aeumb	1U	1075193|34:T>C	Cod	45049810
feature	Aeumb	1U	5005496|40:G>A-13U	Cod	46216246
feature	Aeumb	1U	1093186|31:C>T	Cod	46684937
feature	Aeumb	1U	6049693|42:T>C	Cod	46834676
feature	Aeumb	1U	7173220|15:A>G	Cod	47414174
feature	Aeumb	1U	7173060|33:T>C-1U	Cod	49875292
feature	Aeumb	1U	5358372|20:G>A	Cod	51059934
feature	Aeumb	1U	7172404|34:C>G-1U	Cod	53481603
feature	Aeumb	1U	1005852|15:C>G	Cod	60773470
feature	Aeumb	1U	1030290|65:G>A-1U	Cod	65764485
feature	Aeumb	1U	7166341|20:C>T-1U	Cod	67927929
feature	Aeumb	1U	6029526|55:C>T-1U	Cod	69228523
feature	Aeumb	1U	2245102|33:G>A-1U	Cod	69508984
feature	Aeumb	1U	7167266|7:T>A	Cod	69833546
feature	Aeumb	1U	1384792|57:G>A	Cod	72110853
feature	Aeumb	1U	5982959|48:G>T	Cod	73290287
feature	Aeumb	1U	6040766|20:G>A	Cod	75310836
feature	Aeumb	1U	6034902|29:C>T-1U	Cod	76664908
feature	Aeumb	1U	7165203|28:A>G-1U	Cod	77225665
feature	Aeumb	1U	7164702|22:G>C	Cod	79115244
feature	Aeumb	1U	5989311|59:T>C	Cod	90358493
feature	Aeumb	1U	6049448|18:C>T-1U	Cod	98256536
feature	Aeumb	1U	2322938|9:G>A	Cod	99099573
feature	Aeumb	1U	7163882|63:G>C	Cod	109966073
feature	Aeumb	1U	1403692|18:C>A	Cod	115854995
feature	Aeumb	1U	7158017|30:A>G-1U	Cod	120176705
feature	Aeumb	1U	4262260|13:C>A-136U	Cod	125965287
feature	Aeumb	1U	1021980|37:C>T-1U	Cod	128503368
feature	Aeumb	1U	6022416|14:G>T-12U	Cod	134525690
feature	Aeumb	1U	6015050|8:C>T	Cod	149921221
feature	Aeumb	1U	7157781|21:G>A-1U	Cod	155895962
feature	Aeumb	1U	7159301|49:G>A-1U	Cod	171678191
feature	Aeumb	1U	6038952|19:G>A	Cod	171868771
feature	Aeumb	1U	7164809|31:T>C-13U	Cod	172517561
feature	Aeumb	1U	7169026|63:G>C	Cod	177196866
feature	Aeumb	1U	7171246|9:T>C-1U	Cod	193463506
feature	Aeumb	1U	4261204|9:A>G	Cod	200163105
feature	Aeumb	1U	4733575|35:C>A	Cod	202097172
feature	Aeumb	1U	7164360|33:T>C-12U	Cod	212392757
feature	Aeumb	1U	5324461|15:C>T-1U	Cod	236609922
feature	Aeumb	1U	7167157|10:G>A-25M	Cod	246554198
feature	Aeumb	1U	7167491|11:C>T-146U	Cod	256385614
feature	Aeumb	1U	7157728|34:C>G-13U	Cod	261820101
feature	Aeumb	1U	5986482|28:T>A-12U	Cod	273389739
feature	Aeumb	1U	7159739|58:G>C-1U	Cod	276812321
feature	Aeumb	1U	6029657|27:C>A-1U	Cod	289074083
feature	Aeumb	1U	5989947|5:T>C	Cod	293533712
feature	Aeumb	1U	5990385|43:A>G-16U	Cod	294895545
feature	Aeumb	1U	7159495|20:A>T-12U	Cod	304851338
feature	Aeumb	1U	1045227|49:T>C-2M	Cod	305727381
feature	Aeumb	1U	6046185|22:T>C	Cod	307622841
feature	Aeumb	1U	6049041|51:A>T-1U	Cod	307722885
feature	Aeumb	1U	5989089|40:C>T	Cod	319749374
feature	Aeumb	1U	6015421|25:T>G-13U	Cod	323312488
feature	Aeumb	1U	7168160|13:T>C	Cod	340891941
feature	Aeumb	1U	5989026|7:A>G	Cod	348547103
feature	Aeumb	1U	7168802|14:G>T-14U	Cod	352531168
feature	Aeumb	1U	7172725|5:C>A-1U	Cod	352662568
feature	Aeumb	1U	7164375|60:A>G-126U	Cod	352950738
feature	Aeumb	1U	6021417|32:C>G	Cod	353176337
feature	Aeumb	1U	4733642|35:T>C	Cod	355020042
feature	Aeumb	1U	5989496|6:C>T	Cod	356722532
feature	Aeumb	1U	7173260|33:C>G-126U	Cod	356987224
feature	Aeumb	1U	5982480|52:C>T-16U	Cod	364458706
feature	Aeumb	1U	5361308|46:C>A-1U	Cod	365032852
feature	Aeumb	1U	6021143|7:C>G-16U	Cod	370711311
feature	Aeumb	1U	7164236|45:T>C-14U	Cod	373368529
feature	Aeumb	1U	7159726|27:C>T	Cod	375646434
feature	Aeumb	1U	5988389|51:T>C-126U	Cod	377729529
feature	Aeumb	1U	7166864|31:C>T-1U	Cod	380300075
feature	Aeumb	1U	5980177|41:G>A-1U	Cod	384680575
feature	Aeumb	1U	7172927|11:G>A	Cod	385023878
feature	Aeumb	1U	7171108|35:A>G-13U	Cod	386587866
feature	Aeumb	1U	7168979|41:T>C-1U	Cod	392342428
feature	Aeumb	1U	7158516|41:G>C-1U	Cod	392342958
feature	Aeumb	1U	1178758|19:G>C	Cod	398108215
feature	Aeumb	1U	7157793|25:G>T-1U	Cod	403610655
feature	Aeumb	1U	6012989|36:G>A	Cod	403667669
feature	Aeumb	1U	2242161|38:G>T	Cod	408185996
feature	Aeumb	1U	7174026|67:C>T	Cod	410774121
feature	Aeumb	1U	7168216|22:T>C-157U	Cod	413711173
feature	Aeumb	1U	6035982|48:A>T-16U	Cod	414655340
feature	Aeumb	1U	1220355|60:T>C-126U	Cod	418709059
feature	Aeumb	1U	5984594|6:G>A	Cod	421961475
feature	Aeumb	1U	7163273|59:G>A	Cod	422115444
feature	Aeumb	1U	3956610|30:C>A	Cod	422155932
feature	Aeumb	1U	7164228|24:A>G-1U	Cod	423485669
feature	Aeumb	1U	7163832|22:T>C-3M	Cod	424598441
feature	Aeumb	1U	3939093|17:G>A	Cod	428260200
feature	Aeumb	1U	4329717|17:G>A	Cod	428260200
feature	Aeumb	1U	1089779|48:T>G	Cod	428623085
feature	Aeumb	1U	6017507|15:G>C	Cod	431360673
feature	Aeumb	1U	6020949|19:A>G	Cod	433335702
feature	Aeumb	1U	5990040|46:A>T	Cod	433830337
feature	Aeumb	1U	5979976|5:T>C-1U	Cod	434363543
feature	Aeumb	1U	6040185|25:T>C-1U	Cod	434698267
feature	Aeumb	1U	6037717|25:T>C-1U	Cod	434698267
feature	Aeumb	1U	2245281|64:C>T-1U	Cod	435623542
feature	Aeumb	1U	1071774|32:T>C	Cod	435637341
feature	Aeumb	1U	6017927|35:G>A	Cod	441500233
feature	Aeumb	1U	2265868|31:T>A-147U	Cod	443837788
feature	Aeumb	1U	6017550|52:G>A-13U	Cod	445619626
feature	Aeumb	1U	5361199|44:A>G-14U	Cod	446176347
feature	Aeumb	1U	7163914|9:A>G	Cod	446202363
feature	Aeumb	1U	6040539|12:C>G-13U	Cod	446315443
feature	Aeumb	1U	6020814|47:T>C-126U	Cod	448348272
feature	Aeumb	1U	7165837|29:T>A-136U	Cod	448889788
feature	Aeumb	1U	7174047|32:G>C	Cod	451475002
feature	Aeumb	1U	6011693|11:A>G	Cod	461342781
feature	Aeumb	1U	2246266|16:A>C	Cod	466081143
feature	Aeumb	1U	5986837|54:C>T	Cod	466442070
feature	Aeumb	1U	5980140|23:C>T-1U	Cod	466442073
feature	Aeumb	1U	7163387|13:G>A	Cod	466442238
feature	Aeumb	1U	1024769|21:C>G-134U	Cod	467221152
feature	Aeumb	1U	5989869|11:A>T	Cod	469331267
feature	Aeumb	1U	3956383|10:G>A	Cod	471330713
[truncated: 3,553 more rows]
