# Supplementary material for: A linkage map of Aegilops biuncialis reveals significant genomic rearrangements compared to bread wheat
Source: Plant Genome. 2025 Feb 26;18(1):e70009. doi: 10.1002/tpg2.70009 (PMC11863542; doi:10.1002/tpg2.70009)
Supplement: Supplementary file 8 — Supplementary Data 8: Data file that can be opened in the Strudel software to display syntenic relationships between the individual chromosomes of Ae. biuncialis and Ae. comosa PI551049 (explained in Supplementary Data 4). [file TPG2-18-e70009-s005.csv]

feature	Biunc	1Ub	7158069|46:T>G	Cod	3.19
feature	Biunc	1Ub	7163333|61:G>C	Cod	8.81
feature	Biunc	1Ub	1003864|32:G>A	Cod	11.84
feature	Biunc	1Ub	7170244|18:C>A-146U	Cod	14.91
feature	Biunc	1Ub	1221968|27:A>C	Cod	22.83
feature	Biunc	1Ub	7168016|43:C>T-16U	Cod	26.46
feature	Biunc	1Ub	991036|50:G>C-1U	Cod	32.71
feature	Biunc	1Ub	7157949|33:C>T	Cod	37.6
feature	Biunc	1Ub	7171313|56:A>G-1U	Cod	63.89
feature	Biunc	1Ub	7163684|9:G>C	Cod	65.47
feature	Biunc	1Ub	7168905|27:T>C	Cod	66.48
feature	Biunc	1Ub	5983477|12:A>G	Cod	69.08
feature	Biunc	1Ub	4993225|30:C>G-1U	Cod	71.23
feature	Biunc	1Ub	7173558|10:G>C-1U	Cod	71.23
feature	Biunc	1Ub	1075193|34:T>C	Cod	72.13
feature	Biunc	1Ub	1093186|31:C>T	Cod	74.61
feature	Biunc	1Ub	5005496|40:G>A-13U	Cod	75.4
feature	Biunc	1Ub	1005852|15:C>G	Cod	76.4
feature	Biunc	1Ub	6029526|55:C>T-1U	Cod	76.85
feature	Biunc	1Ub	2245102|33:G>A-1U	Cod	76.85
feature	Biunc	1Ub	7172404|34:C>G-1U	Cod	76.85
feature	Biunc	1Ub	1030290|65:G>A-1U	Cod	76.85
feature	Biunc	1Ub	7167266|7:T>A	Cod	77.29
feature	Biunc	1Ub	7172417|10:T>G	Cod	78.4
feature	Biunc	1Ub	4262260|13:C>A-136U	Cod	79.29
feature	Biunc	1Ub	4261204|9:A>G	Cod	79.29
feature	Biunc	1Ub	6049448|18:C>T-1U	Cod	79.29
feature	Biunc	1Ub	7164360|33:T>C-12U	Cod	79.29
feature	Biunc	1Ub	1403692|18:C>A	Cod	79.29
feature	Biunc	1Ub	7169026|63:G>C	Cod	79.29
feature	Biunc	1Ub	7171246|9:T>C-1U	Cod	79.29
feature	Biunc	1Ub	7172573|8:C>G	Cod	79.29
feature	Biunc	1Ub	1021980|37:C>T-1U	Cod	79.29
feature	Biunc	1Ub	7167491|11:C>T-146U	Cod	79.29
feature	Biunc	1Ub	1045227|49:T>C-2M	Cod	79.95
feature	Biunc	1Ub	6029657|27:C>A-1U	Cod	79.95
feature	Biunc	1Ub	6049041|51:A>T-1U	Cod	80.84
feature	Biunc	1Ub	5361308|46:C>A-1U	Cod	81.85
feature	Biunc	1Ub	7164375|60:A>G-126U	Cod	81.85
feature	Biunc	1Ub	5982480|52:C>T-16U	Cod	81.85
feature	Biunc	1Ub	7172725|5:C>A-1U	Cod	81.85
feature	Biunc	1Ub	5989026|7:A>G	Cod	81.85
feature	Biunc	1Ub	5989089|40:C>T	Cod	81.85
feature	Biunc	1Ub	6015421|25:T>G-13U	Cod	81.85
feature	Biunc	1Ub	6038517|11:C>T	Cod	81.85
feature	Biunc	1Ub	7168802|14:G>T-14U	Cod	81.85
feature	Biunc	1Ub	5980177|41:G>A-1U	Cod	82.52
feature	Biunc	1Ub	5988389|51:T>C-126U	Cod	82.52
feature	Biunc	1Ub	7172927|11:G>A	Cod	82.52
feature	Biunc	1Ub	7171108|35:A>G-13U	Cod	82.85
feature	Biunc	1Ub	7168979|41:T>C-1U	Cod	85.77
feature	Biunc	1Ub	2242161|38:G>T	Cod	90.3
feature	Biunc	1Ub	1178758|19:G>C	Cod	90.3
feature	Biunc	1Ub	7174026|67:C>T	Cod	90.3
feature	Biunc	1Ub	3956610|30:C>A	Cod	93.94
feature	Biunc	1Ub	5984594|6:G>A	Cod	93.94
feature	Biunc	1Ub	7164228|24:A>G-1U	Cod	95.3
feature	Biunc	1Ub	3939093|17:G>A	Cod	98.7
feature	Biunc	1Ub	4329717|17:G>A	Cod	99.04
feature	Biunc	1Ub	1089779|48:T>G	Cod	99.37
feature	Biunc	1Ub	6040185|25:T>C-1U	Cod	102.31
feature	Biunc	1Ub	5361199|44:A>G-14U	Cod	103.33
feature	Biunc	1Ub	6040539|12:C>G-13U	Cod	103.33
feature	Biunc	1Ub	7163914|9:A>G	Cod	103.33
feature	Biunc	1Ub	2265868|31:T>A-147U	Cod	103.44
feature	Biunc	1Ub	5979976|5:T>C-1U	Cod	104.68
feature	Biunc	1Ub	2245281|64:C>T-1U	Cod	104.68
feature	Biunc	1Ub	6020814|47:T>C-126U	Cod	105.92
feature	Biunc	1Ub	6036320|36:C>G-1U	Cod	109.76
feature	Biunc	1Ub	7174047|32:G>C	Cod	110.88
feature	Biunc	1Ub	2246266|16:A>C	Cod	120.36
feature	Biunc	1Ub	1024769|21:C>G-134U	Cod	123.08
feature	Biunc	1Ub	5989869|11:A>T	Cod	127.19
feature	Biunc	1Ub	7170361|10:C>T	Cod	149.78
feature	Biunc	1Ub	5971564|11:G>A-1U	Cod	149.78
feature	Biunc	2Mb	7163514|46:G>A	Cod	0
feature	Biunc	2Mb	7170243|29:A>G	Cod	2.94
feature	Biunc	2Mb	7164047|40:A>G-2M	Cod	4.07
feature	Biunc	2Mb	2260288|6:A>C-125M	Cod	7.68
feature	Biunc	2Mb	1093597|67:A>G	Cod	8.92
feature	Biunc	2Mb	7163988|6:G>T-257M	Cod	10.16
feature	Biunc	2Mb	7164214|11:A>G-235M	Cod	12.44
feature	Biunc	2Mb	1093143|17:G>A	Cod	12.44
feature	Biunc	2Mb	7163445|28:C>T	Cod	12.44
feature	Biunc	2Mb	7167644|40:C>T	Cod	14.73
feature	Biunc	2Mb	7172163|21:A>G-3M	Cod	18.32
feature	Biunc	2Mb	7170077|50:A>C	Cod	18.32
feature	Biunc	2Mb	7170908|25:A>G	Cod	18.32
feature	Biunc	2Mb	1108799|7:A>G-25M	Cod	18.32
feature	Biunc	2Mb	7168226|13:C>G-3M	Cod	18.32
feature	Biunc	2Mb	2261526|26:G>A-25M	Cod	18.32
feature	Biunc	2Mb	7172819|62:C>T-25M	Cod	18.32
feature	Biunc	2Mb	7172818|11:C>A	Cod	18.32
feature	Biunc	2Mb	1002448|33:G>T	Cod	21.95
feature	Biunc	2Mb	1074660|30:A>T	Cod	23.75
feature	Biunc	2Mb	1153776|39:C>T-125M	Cod	28.61
feature	Biunc	2Mb	7170262|53:A>G	Cod	28.61
feature	Biunc	2Mb	7164133|10:G>A-125M	Cod	28.61
feature	Biunc	2Mb	3027893|22:G>A	Cod	28.61
feature	Biunc	2Mb	5368387|26:C>G	Cod	28.61
feature	Biunc	2Mb	1063814|20:C>G-25M	Cod	28.61
feature	Biunc	2Mb	7172370|22:C>G-25M	Cod	28.61
feature	Biunc	2Mb	7159663|15:G>C-25M	Cod	28.61
feature	Biunc	2Mb	7158435|41:A>C-125M	Cod	28.95
feature	Biunc	2Mb	3944264|19:G>C-257M	Cod	29.06
feature	Biunc	2Mb	7168105|16:A>G	Cod	29.06
feature	Biunc	2Mb	7171933|17:T>C-5M	Cod	29.06
feature	Biunc	2Mb	1010970|14:C>G	Cod	29.06
feature	Biunc	2Mb	7163633|40:G>C	Cod	29.17
feature	Biunc	2Mb	4262820|37:G>A	Cod	29.5
feature	Biunc	2Mb	3954940|55:C>G-7M	Cod	29.5
feature	Biunc	2Mb	6042897|23:G>A-25M	Cod	29.5
feature	Biunc	2Mb	3946644|44:G>A-235M	Cod	29.5
feature	Biunc	2Mb	1064423|37:T>A	Cod	29.5
feature	Biunc	2Mb	6043043|7:A>G	Cod	29.84
feature	Biunc	2Mb	7167324|28:G>C-235M	Cod	30.4
feature	Biunc	2Mb	7160651|13:C>G	Cod	30.4
feature	Biunc	2Mb	7170286|7:G>A-25M	Cod	30.4
feature	Biunc	2Mb	7164512|33:A>C	Cod	30.96
feature	Biunc	2Mb	5578361|12:T>C	Cod	31.29
feature	Biunc	2Mb	7168531|38:A>C	Cod	31.29
feature	Biunc	2Mb	7173347|41:G>A	Cod	31.29
feature	Biunc	2Mb	7169617|8:T>C-25M	Cod	31.29
feature	Biunc	2Mb	7159577|9:G>A-257M	Cod	31.29
feature	Biunc	2Mb	7163729|16:G>C	Cod	31.29
feature	Biunc	2Mb	7167234|37:T>C	Cod	31.29
feature	Biunc	2Mb	7168503|53:T>C-235M	Cod	31.29
feature	Biunc	2Mb	7159276|9:G>T	Cod	31.29
feature	Biunc	2Mb	4396580|25:C>T-235M	Cod	31.29
feature	Biunc	2Mb	7166983|56:A>G	Cod	31.29
feature	Biunc	2Mb	1022409|12:C>T-25M	Cod	31.29
feature	Biunc	2Mb	7159466|39:A>G-25M	Cod	31.29
feature	Biunc	2Mb	7158175|61:T>C	Cod	31.29
feature	Biunc	2Mb	7164414|8:A>G	Cod	31.29
feature	Biunc	2Mb	2276203|50:C>T	Cod	31.29
feature	Biunc	2Mb	7158864|19:C>A-245M	Cod	31.29
feature	Biunc	2Mb	3934531|17:C>G-25M	Cod	31.29
feature	Biunc	2Mb	7166843|33:C>A	Cod	31.29
feature	Biunc	2Mb	7159225|39:C>T-125M	Cod	31.29
feature	Biunc	2Mb	1408196|47:A>G-257M	Cod	31.29
feature	Biunc	2Mb	3028472|12:G>A	Cod	31.29
feature	Biunc	2Mb	7168086|10:G>T	Cod	31.29
feature	Biunc	2Mb	7158711|26:C>T-257M	Cod	31.29
feature	Biunc	2Mb	7171470|14:C>T	Cod	31.29
feature	Biunc	2Mb	3021091|17:G>T	Cod	31.29
feature	Biunc	2Mb	7167188|49:G>C	Cod	31.29
feature	Biunc	2Mb	1051868|43:C>T-256M	Cod	31.29
feature	Biunc	2Mb	7158757|46:T>G	Cod	31.29
feature	Biunc	2Mb	7165329|7:T>C-235M	Cod	31.63
feature	Biunc	2Mb	7168991|17:C>G	Cod	34.11
feature	Biunc	2Mb	7159124|30:C>T	Cod	34.56
feature	Biunc	2Mb	7169755|46:A>G-235M	Cod	34.56
feature	Biunc	2Mb	7164229|26:G>A	Cod	34.56
feature	Biunc	2Mb	7163416|67:G>A	Cod	34.56
feature	Biunc	2Mb	3029131|5:C>T-235M	Cod	34.56
feature	Biunc	2Mb	3940907|11:C>T	Cod	34.56
feature	Biunc	2Mb	7159867|23:A>G-25M	Cod	34.56
feature	Biunc	2Mb	7161241|7:T>C-235M	Cod	35
feature	Biunc	2Mb	7172389|21:G>C-25M	Cod	36.26
feature	Biunc	2Mb	7165987|36:T>G	Cod	36.26
feature	Biunc	2Mb	1123369|5:C>G	Cod	37.75
feature	Biunc	2Mb	5350240|18:C>A	Cod	37.75
feature	Biunc	2Mb	7169329|35:G>C-235M	Cod	37.75
feature	Biunc	2Mb	7158574|7:A>G	Cod	37.75
feature	Biunc	2Mb	1102479|51:T>C	Cod	37.97
feature	Biunc	2Mb	7163877|42:G>A-235M	Cod	38.08
feature	Biunc	2Mb	2258302|56:C>T-5M	Cod	38.08
feature	Biunc	2Mb	1084921|47:T>C	Cod	38.19
feature	Biunc	2Mb	1128271|55:G>A	Cod	39.43
feature	Biunc	2Mb	7159299|65:T>C-25M	Cod	39.43
feature	Biunc	2Mb	7161327|28:G>T	Cod	40.68
feature	Biunc	2Mb	1030407|17:C>T	Cod	40.9
feature	Biunc	2Mb	7161354|45:A>G	Cod	41.91
feature	Biunc	2Mb	6036139|52:C>T	Cod	41.91
feature	Biunc	2Mb	7166853|44:C>G-125M	Cod	41.91
feature	Biunc	2Mb	7167175|46:T>G-2M	Cod	41.91
feature	Biunc	2Mb	7159325|49:C>A-25M	Cod	42.93
feature	Biunc	2Mb	7168849|28:G>A-257M	Cod	43.71
feature	Biunc	2Mb	1154341|25:C>G	Cod	43.71
feature	Biunc	2Mb	7157955|44:C>T	Cod	43.71
feature	Biunc	2Mb	7163502|11:T>C-235M	Cod	43.71
feature	Biunc	2Mb	7164814|36:A>G	Cod	43.71
feature	Biunc	2Mb	5972364|34:G>T	Cod	43.71
feature	Biunc	2Mb	1221348|6:A>G	Cod	43.71
feature	Biunc	2Mb	7170704|38:C>G	Cod	43.71
feature	Biunc	2Mb	7162236|25:G>C-235M	Cod	43.71
feature	Biunc	2Mb	7169064|20:T>A	Cod	43.71
feature	Biunc	2Mb	1091064|42:A>G	Cod	44.5
feature	Biunc	2Mb	7173409|35:A>C-235M	Cod	44.84
feature	Biunc	2Mb	7166889|68:C>T	Cod	44.84
feature	Biunc	2Mb	7158661|9:C>G-235M	Cod	44.84
feature	Biunc	2Mb	5372158|33:A>G-235M	Cod	44.84
feature	Biunc	2Mb	7167184|48:T>C-25M	Cod	45.18
feature	Biunc	2Mb	6026868|62:G>C-235M	Cod	46.52
feature	Biunc	2Mb	1095366|12:C>G	Cod	46.52
feature	Biunc	2Mb	1218817|41:G>T	Cod	46.97
feature	Biunc	2Mb	7161995|24:A>C	Cod	49.02
feature	Biunc	2Mb	7171239|63:G>C-25M	Cod	52.2
feature	Biunc	2Mb	7170328|50:A>G-235M	Cod	52.64
feature	Biunc	2Mb	1089271|14:C>A-25M	Cod	53.99
feature	Biunc	2Mb	7170248|52:C>T-25M	Cod	53.99
feature	Biunc	2Mb	7159280|22:C>T-3M	Cod	55.35
feature	Biunc	2Mb	1000477|13:G>C-25M	Cod	55.46
feature	Biunc	2Mb	7166992|35:T>C	Cod	55.79
feature	Biunc	2Mb	7171488|23:C>T	Cod	56.01
feature	Biunc	2Mb	7163440|11:T>C	Cod	56.79
feature	Biunc	2Mb	996799|14:T>C-235M	Cod	56.79
feature	Biunc	2Mb	1005067|62:G>C-234U	Cod	57.58
feature	Biunc	2Mb	7158063|24:A>G	Cod	57.91
feature	Biunc	2Mb	7173543|42:T>A-25M	Cod	57.91
feature	Biunc	2Mb	988735|38:C>T	Cod	57.91
feature	Biunc	2Mb	7161361|11:C>T	Cod	58.25
feature	Biunc	2Mb	7173009|25:G>A	Cod	58.58
feature	Biunc	2Mb	7159156|25:C>T-125M	Cod	58.92
feature	Biunc	2Mb	7161550|17:G>A-125M	Cod	59.14
feature	Biunc	2Mb	7163752|8:A>G	Cod	59.14
feature	Biunc	2Mb	7173733|32:G>C-125M	Cod	59.36
feature	Biunc	2Mb	7174136|22:G>C	Cod	59.92
feature	Biunc	2Mb	7174133|11:G>A-25M	Cod	59.92
feature	Biunc	2Mb	7173840|45:A>T	Cod	61.26
feature	Biunc	2Mb	7174135|42:T>C-235M	Cod	61.26
feature	Biunc	2Mb	1222537|19:C>T-235M	Cod	61.59
feature	Biunc	2Mb	7174108|41:C>T-257M	Cod	62.03
feature	Biunc	2Mb	7174107|44:C>T	Cod	62.25
feature	Biunc	2Mb	1862822|54:A>C	Cod	62.82
feature	Biunc	2Mb	1696632|45:G>T	Cod	62.82
feature	Biunc	2Mb	5347815|8:A>G	Cod	63.38
feature	Biunc	2Mb	5009456|22:A>G	Cod	66.58
feature	Biunc	2Mb	994563|37:G>C-25M	Cod	68.05
feature	Biunc	2Mb	7172758|48:G>A	Cod	68.05
feature	Biunc	2Mb	3936165|42:G>A-235M	Cod	68.05
feature	Biunc	2Mb	7171617|25:C>T	Cod	68.05
feature	Biunc	2Mb	7167132|7:T>C	Cod	68.05
feature	Biunc	2Mb	7170920|6:G>T	Cod	70.32
feature	Biunc	2Mb	7165923|13:T>C	Cod	71.79
feature	Biunc	2Mb	1665908|45:C>G	Cod	71.79
feature	Biunc	2Mb	7165615|45:G>A	Cod	73.48
feature	Biunc	2Mb	7161609|27:C>T	Cod	73.48
feature	Biunc	2Mb	1167327|58:C>A-25M	Cod	74.71
feature	Biunc	2Mb	7164158|14:T>C-125M	Cod	74.93
feature	Biunc	2Mb	7163958|64:A>G-235M	Cod	75.49
feature	Biunc	2Mb	5346224|29:C>T	Cod	75.49
feature	Biunc	2Mb	1078974|6:G>C	Cod	75.49
feature	Biunc	2Mb	4410048|44:G>A	Cod	76.05
feature	Biunc	2Mb	1072449|28:G>A-245M	Cod	76.72
feature	Biunc	2Mb	7166668|26:G>C	Cod	77.28
feature	Biunc	2Mb	7173098|6:T>A	Cod	78.28
feature	Biunc	2Mb	1130831|52:C>G-25M	Cod	82.16
feature	Biunc	2Mb	7164114|25:A>G	Cod	82.49
feature	Biunc	2Mb	1105075|45:G>A	Cod	82.49
feature	Biunc	2Mb	7170321|44:G>C-235M	Cod	82.49
feature	Biunc	2Mb	1696881|26:G>C-25M	Cod	82.49
feature	Biunc	2Mb	2279731|14:C>G-25M	Cod	82.49
feature	Biunc	2Mb	4006069|7:T>C	Cod	82.49
feature	Biunc	2Mb	7169492|24:G>A-25M	Cod	82.49
feature	Biunc	2Mb	3533906|5:C>G	Cod	82.83
feature	Biunc	2Mb	1117471|19:T>G-25M	Cod	82.94
feature	Biunc	2Mb	7171486|12:T>G	Cod	83.05
feature	Biunc	2Mb	5008429|26:T>G	Cod	86.04
feature	Biunc	2Mb	1026265|55:G>A-235M	Cod	86.04
feature	Biunc	2Mb	1202111|50:A>G	Cod	89.07
feature	Biunc	2Mb	3385264|17:C>G	Cod	89.85
feature	Biunc	2Mb	7158029|16:G>T-5M	Cod	89.85
feature	Biunc	2Mb	3938145|6:C>T	Cod	89.85
feature	Biunc	2Mb	3959908|19:G>C	Cod	89.85
feature	Biunc	2Mb	7170399|66:T>C-25M	Cod	89.85
feature	Biunc	2Mb	7169965|22:C>G-235M	Cod	89.85
feature	Biunc	2Mb	3020437|6:A>G-235M	Cod	89.85
feature	Biunc	2Mb	7173485|14:T>A	Cod	89.85
feature	Biunc	2Mb	7173463|27:G>A	Cod	89.85
feature	Biunc	2Mb	1031792|35:G>A	Cod	89.85
feature	Biunc	2Mb	7173916|41:G>C	Cod	91.53
feature	Biunc	2Mb	7167730|22:G>A	Cod	91.97
feature	Biunc	2Mb	1744473|31:A>C	Cod	91.97
feature	Biunc	2Mb	7173915|8:G>C-245M	Cod	91.97
feature	Biunc	2Mb	7173957|46:G>C-235M	Cod	91.97
feature	Biunc	2Mb	7173836|5:A>G	Cod	91.97
feature	Biunc	2Mb	1092980|36:A>G-257M	Cod	91.97
feature	Biunc	2Mb	7171119|23:A>C-3M	Cod	92.42
feature	Biunc	2Mb	7159110|29:C>T	Cod	94.23
feature	Biunc	2Mb	7168781|43:C>T	Cod	94.23
feature	Biunc	2Mb	3954757|13:G>A-24U	Cod	94.23
feature	Biunc	2Mb	7170624|7:G>T-25M	Cod	96.05
feature	Biunc	2Mb	7165297|36:T>C	Cod	96.27
feature	Biunc	2Mb	1088087|14:G>A	Cod	96.27
feature	Biunc	2Mb	6035219|9:C>T-235M	Cod	96.27
feature	Biunc	2Mb	7167022|14:T>A-5U	Cod	96.49
feature	Biunc	2Mb	7157866|31:T>C	Cod	99.12
feature	Biunc	2Mb	7173655|11:C>T-257M	Cod	99.12
feature	Biunc	2Mb	3956776|29:C>G	Cod	99.12
feature	Biunc	2Mb	5340382|21:C>A-25M	Cod	99.12
feature	Biunc	2Mb	998651|50:A>G-235M	Cod	101.77
feature	Biunc	2Mb	7171865|9:T>C-25M	Cod	101.99
feature	Biunc	2Mb	7173202|24:G>C	Cod	101.99
feature	Biunc	2Mb	7164023|44:C>T	Cod	101.99
feature	Biunc	2Mb	1241495|29:G>A-125M	Cod	101.99
feature	Biunc	2Mb	4009475|6:G>C	Cod	102.21
feature	Biunc	2Mb	1161059|20:G>A-257M	Cod	103.68
feature	Biunc	2Mb	7173016|31:G>C	Cod	103.68
feature	Biunc	2Mb	7162207|24:A>G	Cod	103.68
feature	Biunc	2Mb	3027116|31:G>A	Cod	105.16
feature	Biunc	2Mb	7172314|16:G>T	Cod	105.38
feature	Biunc	2Mb	7173995|26:A>G	Cod	105.38
feature	Biunc	2Mb	7173540|10:T>C-25M	Cod	105.38
feature	Biunc	2Mb	7166794|5:C>T	Cod	105.38
feature	Biunc	2Mb	1238876|8:G>C	Cod	105.38
feature	Biunc	2Mb	4993845|67:T>C-25M	Cod	107.76
feature	Biunc	2Mb	1085269|43:G>T	Cod	112.21
feature	Biunc	2Mb	4544261|11:C>T-125M	Cod	112.21
feature	Biunc	2Mb	7168361|23:A>T	Cod	112.21
feature	Biunc	2Mb	7173875|41:G>C	Cod	114.5
feature	Biunc	2Mb	7158373|54:C>G-25M	Cod	117.13
feature	Biunc	2Mb	7158011|12:G>T-245M	Cod	117.13
feature	Biunc	2Mb	7169746|15:C>G	Cod	131.89
feature	Biunc	2Mb	7166542|25:G>A	Cod	131.89
feature	Biunc	2Mb	7170836|14:G>A-257M	Cod	131.89
feature	Biunc	2Mb	1071003|11:G>T-235M	Cod	131.89
feature	Biunc	2Mb	7159879|14:C>A	Cod	131.89
feature	Biunc	2Mb	7162110|7:G>A	Cod	140.9
feature	Biunc	2Mb	1114004|23:G>A-25M	Cod	141.47
feature	Biunc	2Mb	7168976|17:G>A	Cod	151.86
feature	Biunc	2Mb	1003268|68:G>C-125M	Cod	152.87
feature	Biunc	2Mb	977952|13:A>G	Cod	152.87
feature	Biunc	2Mb	2242708|15:C>A	Cod	157.32
feature	Biunc	2Mb	7159439|19:G>C	Cod	157.66
feature	Biunc	2Mb	1217457|38:G>A	Cod	157.66
feature	Biunc	2Mb	986316|14:C>G	Cod	157.66
feature	Biunc	2Mb	7158342|50:A>T	Cod	158
feature	Biunc	2Mb	7158229|16:G>A-25M	Cod	159.24
feature	Biunc	2Mb	7159059|40:C>G-25M	Cod	160.48
feature	Biunc	2Mb	7170827|18:A>G-1U	Cod	160.93
feature	Biunc	2Mb	7173818|37:G>C-25M	Cod	161.39
feature	Biunc	2Mb	1211829|20:C>T-245M	Cod	162.42
feature	Biunc	2Mb	7158543|52:A>G-5U	Cod	162.42
feature	Biunc	2Mb	7173816|10:G>C-25M	Cod	162.42
feature	Biunc	2Mb	7164104|14:G>C	Cod	168.98
feature	Biunc	2Mb	7172384|15:A>G	Cod	172.44
feature	Biunc	2Mb	7170193|8:T>C-25M	Cod	172.44
feature	Biunc	2Mb	7158077|18:G>A	Cod	172.44
feature	Biunc	2Mb	7170781|35:T>C-25M	Cod	172.44
feature	Biunc	2Mb	3945398|14:C>G	Cod	172.44
feature	Biunc	2Mb	7159712|22:C>A	Cod	172.44
feature	Biunc	2Mb	5371720|14:T>C	Cod	172.44
feature	Biunc	2Mb	7169548|49:T>C	Cod	172.44
feature	Biunc	2Ub	7168920|14:C>T-234U	Cod	2.71
feature	Biunc	2Ub	1088479|16:C>T	Cod	2.71
feature	Biunc	2Ub	4910302|60:G>T-234U	Cod	8.06
feature	Biunc	2Ub	7173905|21:C>A-234U	Cod	11.5
feature	Biunc	2Ub	5979365|6:A>G	Cod	13.4
feature	Biunc	2Ub	1130121|18:A>G-234U	Cod	15.69
feature	Biunc	2Ub	7159759|16:C>T-24U	Cod	15.69
feature	Biunc	2Ub	7159612|40:C>A-234U	Cod	21.86
feature	Biunc	2Ub	6050053|9:T>C	Cod	22.31
feature	Biunc	2Ub	1051765|26:A>G	Cod	22.75
feature	Biunc	2Ub	6043065|50:C>T-234U	Cod	24.82
feature	Biunc	2Ub	5979069|53:A>G	Cod	28.74
feature	Biunc	2Ub	7169063|9:G>A	Cod	28.74
feature	Biunc	2Ub	7166534|52:C>G-234U	Cod	28.74
feature	Biunc	2Ub	6045152|33:A>G-234U	Cod	28.74
feature	Biunc	2Ub	5989912|15:T>C	Cod	28.74
feature	Biunc	2Ub	7170315|10:T>C-2U	Cod	32.29
feature	Biunc	2Ub	5989401|7:A>G-234U	Cod	57.98
feature	Biunc	2Ub	1218332|16:C>T-234U	Cod	60.71
feature	Biunc	2Ub	1696659|23:T>C-234U	Cod	60.71
feature	Biunc	2Ub	5325266|61:C>T-234U	Cod	61.38
feature	Biunc	2Ub	1864077|26:G>T-2U	Cod	61.38
feature	Biunc	2Ub	6050635|21:G>T-24U	Cod	61.72
feature	Biunc	2Ub	1098256|16:C>G-24U	Cod	61.72
feature	Biunc	2Ub	100701051|34:A>G-23U	Cod	61.72
feature	Biunc	2Ub	984693|67:C>A-14M	Cod	61.72
feature	Biunc	2Ub	7174134|7:G>C-234U	Cod	61.72
feature	Biunc	2Ub	1696632|50:C>G	Cod	62.05
feature	Biunc	2Ub	1023052|36:C>T-234U	Cod	103.8
feature	Biunc	2Ub	6017619|7:T>A	Cod	107.85
feature	Biunc	2Ub	5984402|36:G>A	Cod	113.32
feature	Biunc	2Ub	2322355|8:C>T-2U	Cod	121.67
feature	Biunc	2Ub	7170475|47:G>T	Cod	130.63
feature	Biunc	2Ub	6049059|17:C>G	Cod	131.41
feature	Biunc	2Ub	1127590|38:G>A	Cod	144.79
feature	Biunc	2Ub	6021641|41:G>A	Cod	152.36
feature	Biunc	2Ub	7164388|58:T>C-234U	Cod	160.59
feature	Biunc	2Ub	7170097|11:C>A	Cod	166.12
feature	Biunc	2Ub	7173203|43:A>C-234U	Cod	171.26
feature	Biunc	2Ub	7170294|13:T>C-24U	Cod	176
feature	Biunc	2Ub	6017303|32:G>A-234U	Cod	176
feature	Biunc	2Ub	7158198|63:A>G-234U	Cod	177.24
feature	Biunc	2Ub	7170401|11:C>G-24U	Cod	193.97
feature	Biunc	2Ub	1159063|6:A>C	Cod	195.79
feature	Biunc	2Ub	7170251|19:G>C	Cod	198.07
feature	Biunc	2Ub	7170599|6:C>G-24U	Cod	198.07
feature	Biunc	2Ub	7172411|59:G>A	Cod	200.78
feature	Biunc	2Ub	7170930|7:C>T	Cod	202.59
feature	Biunc	2Ub	6043117|28:C>T	Cod	204.41
feature	Biunc	2Ub	5341636|23:T>C-23U	Cod	206.92
feature	Biunc	2Ub	6048437|21:A>T	Cod	206.92
feature	Biunc	2Ub	6046327|24:G>A	Cod	210.54
feature	Biunc	2Ub	986509|16:G>A	Cod	210.76
feature	Biunc	2Ub	1071878|30:A>G	Cod	210.76
feature	Biunc	2Ub	6017999|45:G>T	Cod	210.98
feature	Biunc	2Ub	1023925|34:G>A-24U	Cod	211.2
feature	Biunc	2Ub	4733798|9:A>T-234U	Cod	211.2
feature	Biunc	2Ub	5980240|17:G>C-234U	Cod	213.58
feature	Biunc	2Ub	7163305|60:T>C	Cod	216.32
feature	Biunc	2Ub	7159788|22:T>C	Cod	216.32
feature	Biunc	2Ub	6049406|5:C>A-23U	Cod	217.91
feature	Biunc	2Ub	3960239|27:G>A	Cod	222.85
feature	Biunc	2Ub	6046070|43:G>T	Cod	226.82
feature	Biunc	3Mb	7168815|16:A>G	Cod	0
feature	Biunc	3Mb	2337730|10:G>C-23M	Cod	3.6
feature	Biunc	3Mb	5332729|22:C>T-6M	Cod	3.6
feature	Biunc	3Mb	1202126|25:T>G	Cod	3.6
feature	Biunc	3Mb	3958091|57:G>C-37M	Cod	3.6
feature	Biunc	3Mb	5410490|37:A>G	Cod	4.28
feature	Biunc	3Mb	7166912|13:A>G	Cod	12.06
feature	Biunc	3Mb	3027702|16:C>G-2U	Cod	12.06
feature	Biunc	3Mb	7165634|5:G>C-3M	Cod	17.04
feature	Biunc	3Mb	7163764|10:G>A-3M	Cod	19.32
feature	Biunc	3Mb	7159621|44:A>G-3M	Cod	19.54
feature	Biunc	3Mb	7168534|28:A>T-234M	Cod	19.54
feature	Biunc	3Mb	7173117|16:T>C-3M	Cod	19.54
feature	Biunc	3Mb	7170276|63:C>G-3M	Cod	19.77
feature	Biunc	3Mb	7163452|31:C>T-3M	Cod	26.69
feature	Biunc	3Mb	7166699|7:A>G	Cod	27.93
feature	Biunc	3Mb	7161611|37:A>C-3M	Cod	27.93
feature	Biunc	3Mb	7168062|45:A>T-235M	Cod	32.35
feature	Biunc	3Mb	7170273|13:G>C	Cod	33.93
feature	Biunc	3Mb	7167426|15:A>G	Cod	35.52
feature	Biunc	3Mb	1143046|38:A>G-7U	Cod	36.88
feature	Biunc	3Mb	7158799|48:G>A	Cod	39.02
feature	Biunc	3Mb	7168695|27:A>C-3M	Cod	39.02
feature	Biunc	3Mb	7167468|12:C>T-36M	Cod	39.8
feature	Biunc	3Mb	1699747|12:C>G-3M	Cod	41.14
feature	Biunc	3Mb	1090824|44:T>C	Cod	43.18
feature	Biunc	3Mb	7166847|6:A>G	Cod	44.42
feature	Biunc	3Mb	1228607|55:G>C	Cod	44.42
feature	Biunc	3Mb	7169254|7:T>C	Cod	44.42
feature	Biunc	3Mb	6047807|10:G>A	Cod	44.42
feature	Biunc	3Mb	4733631|7:T>C	Cod	45.66
feature	Biunc	3Mb	7168542|25:A>G	Cod	46.33
feature	Biunc	3Mb	7169202|29:C>T-37M	Cod	46.33
feature	Biunc	3Mb	7173077|34:G>C-345M	Cod	46.33
feature	Biunc	3Mb	7166944|43:T>C-3M	Cod	47.78
feature	Biunc	3Mb	1001830|34:C>T-234M	Cod	49.24
feature	Biunc	3Mb	7163289|44:C>T-3M	Cod	50.02
feature	Biunc	3Mb	4998213|48:G>A-3M	Cod	50.02
feature	Biunc	3Mb	7160196|9:C>T-3M	Cod	50.02
feature	Biunc	3Mb	4005727|38:C>G-123M	Cod	50.02
feature	Biunc	3Mb	1015449|34:G>T	Cod	50.13
feature	Biunc	3Mb	7167437|7:A>C-346M	Cod	51.37
feature	Biunc	3Mb	7157815|59:C>T-3M	Cod	51.37
feature	Biunc	3Mb	7171369|6:C>T	Cod	51.37
feature	Biunc	3Mb	7169085|31:T>C	Cod	52.61
feature	Biunc	3Mb	7158926|57:T>C-3M	Cod	52.83
feature	Biunc	3Mb	7173344|57:G>C-3M	Cod	52.83
feature	Biunc	3Mb	7170195|19:G>A-3M	Cod	52.83
feature	Biunc	3Mb	7171349|16:G>A-13M	Cod	52.83
feature	Biunc	3Mb	7172747|9:G>A	Cod	52.83
feature	Biunc	3Mb	7164190|45:A>G-3M	Cod	52.83
feature	Biunc	3Mb	7170031|50:T>C-3M	Cod	52.83
feature	Biunc	3Mb	7167150|48:C>G-3M	Cod	52.83
feature	Biunc	3Mb	1246961|66:G>A	Cod	52.83
feature	Biunc	3Mb	7160372|16:G>A-3M	Cod	52.83
feature	Biunc	3Mb	1128366|10:C>T-134M	Cod	52.83
feature	Biunc	3Mb	7173343|5:A>G-34M	Cod	52.83
feature	Biunc	3Mb	7167129|7:C>G-3M	Cod	52.83
feature	Biunc	3Mb	4407470|7:C>G-23M	Cod	52.83
feature	Biunc	3Mb	7172780|10:G>A-13M	Cod	52.83
feature	Biunc	3Mb	7171150|46:T>C-3M	Cod	52.83
feature	Biunc	3Mb	7163906|19:G>A	Cod	52.83
feature	Biunc	3Mb	3944001|22:G>A-13M	Cod	53.05
feature	Biunc	3Mb	7168488|12:A>C-34M	Cod	55.22
feature	Biunc	3Mb	1029183|13:C>G	Cod	57.4
feature	Biunc	3Mb	7173375|59:A>G	Cod	58.96
feature	Biunc	3Mb	7167322|22:T>C-14M	Cod	59.86
feature	Biunc	3Mb	1040352|46:G>A-23M	Cod	59.86
feature	Biunc	3Mb	7166258|28:A>G	Cod	59.86
feature	Biunc	3Mb	7163832|22:T>C-3M	Cod	59.86
feature	Biunc	3Mb	1041958|12:A>C	Cod	60.76
feature	Biunc	3Mb	7171843|35:A>G	Cod	61.1
feature	Biunc	3Mb	2243037|60:G>A-347M	Cod	61.1
feature	Biunc	3Mb	1024800|34:G>A-3M	Cod	61.1
feature	Biunc	3Mb	7160180|10:A>G-234M	Cod	61.1
feature	Biunc	3Mb	7164466|11:C>T	Cod	61.1
feature	Biunc	3Mb	7163784|28:A>G-3M	Cod	61.1
feature	Biunc	3Mb	7170688|38:T>C-37M	Cod	61.1
feature	Biunc	3Mb	7167397|21:G>A-347M	Cod	61.1
feature	Biunc	3Mb	7163847|16:A>G-2M	Cod	61.1
feature	Biunc	3Mb	1267788|53:A>G	Cod	61.1
feature	Biunc	3Mb	7157826|59:C>G	Cod	61.1
feature	Biunc	3Mb	7168597|24:G>A	Cod	61.1
feature	Biunc	3Mb	7166779|14:C>G-23M	Cod	61.1
feature	Biunc	3Mb	7171343|19:G>C-347M	Cod	61.43
feature	Biunc	3Mb	7170997|50:C>T-23M	Cod	62.9
feature	Biunc	3Mb	4004843|54:G>C-3M	Cod	62.9
feature	Biunc	3Mb	7158832|29:C>G-3M	Cod	62.9
feature	Biunc	3Mb	5978952|33:A>C-3M	Cod	62.9
feature	Biunc	3Mb	7171231|38:C>T-34M	Cod	62.9
feature	Biunc	3Mb	6017579|21:C>G-23M	Cod	62.9
feature	Biunc	3Mb	7168827|35:C>T-235M	Cod	62.9
feature	Biunc	3Mb	1004574|29:G>C-3M	Cod	62.9
feature	Biunc	3Mb	7166932|44:C>A-234M	Cod	62.9
feature	Biunc	3Mb	6041393|6:G>C-346M	Cod	62.9
feature	Biunc	3Mb	7171061|62:C>G-3M	Cod	62.9
feature	Biunc	3Mb	7166245|37:A>G	Cod	62.9
feature	Biunc	3Mb	7166197|28:G>A	Cod	62.9
feature	Biunc	3Mb	7161363|5:G>C-34M	Cod	62.9
feature	Biunc	3Mb	7166507|6:T>A-345M	Cod	62.9
feature	Biunc	3Mb	1696200|10:T>C	Cod	64.38
feature	Biunc	3Mb	5580152|23:G>A	Cod	64.6
feature	Biunc	3Mb	7165849|29:G>T-234M	Cod	64.6
feature	Biunc	3Mb	7163982|59:T>C-234M	Cod	64.6
feature	Biunc	3Mb	7161668|19:T>C-3M	Cod	64.6
feature	Biunc	3Mb	7168344|22:G>C-234M	Cod	64.6
feature	Biunc	3Mb	4002189|25:C>T	Cod	64.6
feature	Biunc	3Mb	1037736|45:C>G-134M	Cod	64.6
feature	Biunc	3Mb	7159003|43:T>C-3M	Cod	64.6
feature	Biunc	3Mb	7158472|15:T>A	Cod	64.82
feature	Biunc	3Mb	1109565|32:A>G-34M	Cod	65.26
feature	Biunc	3Mb	1091425|13:C>T	Cod	65.26
feature	Biunc	3Mb	992804|43:G>C-34M	Cod	65.26
feature	Biunc	3Mb	7167066|21:T>G-237M	Cod	65.26
feature	Biunc	3Mb	1292697|28:T>C-37M	Cod	65.26
feature	Biunc	3Mb	1104952|35:A>G	Cod	65.26
feature	Biunc	3Mb	1046204|13:C>G-37M	Cod	65.26
feature	Biunc	3Mb	7172849|23:A>T-35M	Cod	65.71
feature	Biunc	3Mb	1001059|37:G>C-37M	Cod	65.71
feature	Biunc	3Mb	1080572|18:T>C	Cod	66.16
feature	Biunc	3Mb	7157790|31:C>T-3M	Cod	66.61
feature	Biunc	3Mb	7166974|47:T>C	Cod	67.63
feature	Biunc	3Mb	1118147|61:C>T	Cod	67.63
feature	Biunc	3Mb	7171331|19:G>C-23M	Cod	67.63
feature	Biunc	3Mb	7163942|16:C>G-3M	Cod	67.63
feature	Biunc	3Mb	7164752|5:G>A	Cod	68.66
feature	Biunc	3Mb	7164516|61:A>G	Cod	69.44
feature	Biunc	3Mb	1064634|31:A>T	Cod	70.23
feature	Biunc	3Mb	7162248|13:T>C-237M	Cod	70.79
feature	Biunc	3Mb	7171381|34:G>C-3M	Cod	70.79
feature	Biunc	3Mb	7164072|43:T>C-3M	Cod	70.79
feature	Biunc	3Mb	7162382|42:A>G	Cod	70.79
feature	Biunc	3Mb	1318141|43:C>T-13M	Cod	70.79
feature	Biunc	3Mb	7159154|67:A>G-236M	Cod	70.79
feature	Biunc	3Mb	6014300|20:G>A	Cod	70.79
feature	Biunc	3Mb	5364061|8:C>A-34M	Cod	71.35
feature	Biunc	3Mb	3021461|16:T>C	Cod	71.46
feature	Biunc	3Mb	2244850|39:G>C-236M	Cod	71.46
feature	Biunc	3Mb	2259131|61:T>C-23M	Cod	71.46
feature	Biunc	3Mb	1042343|28:G>A-3M	Cod	71.46
feature	Biunc	3Mb	7158590|16:G>A-3M	Cod	71.46
feature	Biunc	3Mb	7159699|34:A>G-13M	Cod	71.57
feature	Biunc	3Mb	7163592|37:T>C-234M	Cod	73.27
feature	Biunc	3Mb	7173737|6:C>T	Cod	73.27
feature	Biunc	3Mb	1110312|29:C>T-347M	Cod	73.27
feature	Biunc	3Mb	7169270|5:G>A-345M	Cod	73.27
feature	Biunc	3Mb	5411810|11:G>A	Cod	73.27
feature	Biunc	3Mb	7164455|60:G>A-3M	Cod	73.27
feature	Biunc	3Mb	7166649|6:A>G-3M	Cod	73.27
feature	Biunc	3Mb	1334926|60:G>A-37M	Cod	73.27
feature	Biunc	3Mb	7173738|47:G>C	Cod	73.27
feature	Biunc	3Mb	7157971|43:C>T-34M	Cod	74.98
feature	Biunc	3Mb	2275049|28:T>C	Cod	75.32
feature	Biunc	3Mb	1202383|16:T>C-34M	Cod	75.65
feature	Biunc	3Mb	4995751|22:C>G-34M	Cod	78.29
feature	Biunc	3Mb	7160524|14:G>A	Cod	78.29
feature	Biunc	3Mb	7168290|23:G>A	Cod	78.29
feature	Biunc	3Mb	7158401|63:C>T-3M	Cod	78.29
feature	Biunc	3Mb	1024644|14:G>A	Cod	78.29
feature	Biunc	3Mb	7172499|17:T>C-23M	Cod	80.94
feature	Biunc	3Mb	5989533|15:T>C-36M	Cod	81.39
feature	Biunc	3Mb	2242931|27:A>C	Cod	81.39
feature	Biunc	3Mb	1228922|14:C>T-37M	Cod	81.39
feature	Biunc	3Mb	7159716|23:C>T-3M	Cod	81.39
feature	Biunc	3Mb	1071782|53:G>T-3M	Cod	81.39
feature	Biunc	3Mb	7170957|8:C>T-3M	Cod	81.83
feature	Biunc	3Mb	7163786|19:G>A-3M	Cod	82.62
feature	Biunc	3Mb	5989575|50:G>A	Cod	82.62
feature	Biunc	3Mb	7158537|14:G>A-3M	Cod	82.62
feature	Biunc	3Mb	7162171|16:C>A-3M	Cod	82.62
feature	Biunc	3Mb	7168760|55:T>A-23M	Cod	82.62
feature	Biunc	3Mb	7163880|60:A>T	Cod	83.4
feature	Biunc	3Mb	7171274|11:C>A-3M	Cod	84.29
feature	Biunc	3Mb	1151835|20:C>G-37M	Cod	84.85
feature	Biunc	3Mb	7168804|20:C>G-34M	Cod	84.85
feature	Biunc	3Mb	7162038|31:A>G	Cod	84.85
feature	Biunc	3Mb	3948847|10:T>C	Cod	84.85
feature	Biunc	3Mb	7170067|47:A>G-137M	Cod	84.85
feature	Biunc	3Mb	7158006|7:G>A-35M	Cod	84.85
feature	Biunc	3Mb	1088125|30:C>T-123M	Cod	85.41
feature	Biunc	3Mb	1251643|54:T>C	Cod	86.2
feature	Biunc	3Mb	7162211|16:T>C-34M	Cod	86.2
feature	Biunc	3Mb	999766|31:A>C-3M	Cod	86.2
feature	Biunc	3Mb	7170136|57:A>G-237M	Cod	86.99
feature	Biunc	3Mb	7161847|27:G>T	Cod	87.55
feature	Biunc	3Mb	6042717|45:C>T-367M	Cod	87.55
feature	Biunc	3Mb	7170880|14:T>C	Cod	90.28
feature	Biunc	3Mb	7157965|44:T>C-234M	Cod	92.46
feature	Biunc	3Mb	7171783|41:T>A-36M	Cod	99.31
feature	Biunc	3Mb	7171805|20:C>T	Cod	99.31
feature	Biunc	3Mb	7170303|50:G>A	Cod	99.31
feature	Biunc	3Mb	7169034|16:G>A-3M	Cod	99.31
feature	Biunc	3Mb	7159720|42:T>C	Cod	99.64
feature	Biunc	3Mb	7159492|5:C>T-3M	Cod	102.52
feature	Biunc	3Mb	3957088|39:A>G	Cod	102.52
feature	Biunc	3Mb	7163407|16:C>T-37M	Cod	107.35
feature	Biunc	3Mb	7172556|9:G>C-3M	Cod	108.38
feature	Biunc	3Mb	7162640|34:A>T-234M	Cod	108.6
feature	Biunc	3Mb	7170186|10:C>T	Cod	110.18
feature	Biunc	3Mb	7159647|25:G>A-3M	Cod	110.41
feature	Biunc	3Mb	7171856|17:C>T-3M	Cod	110.63
feature	Biunc	3Mb	7164897|5:G>A	Cod	113.86
feature	Biunc	3Mb	7168648|61:C>G-3M	Cod	119.18
feature	Biunc	3Mb	7163542|39:T>G-23M	Cod	121.24
feature	Biunc	3Mb	7169212|36:A>G	Cod	121.8
feature	Biunc	3Mb	5578092|6:T>G	Cod	122.36
feature	Biunc	3Mb	985372|7:C>G	Cod	123.37
feature	Biunc	3Mb	7167079|65:C>T	Cod	123.37
feature	Biunc	3Mb	1150095|15:C>T-23M	Cod	123.37
feature	Biunc	3Mb	4993340|31:C>A	Cod	125.73
feature	Biunc	3Mb	7169963|6:T>C-3M	Cod	126.4
feature	Biunc	3Mb	7158194|24:A>G	Cod	126.4
feature	Biunc	3Mb	7170797|18:G>A	Cod	132.13
feature	Biunc	3Mb	5983390|29:A>G-3M	Cod	140.4
feature	Biunc	3Mb	5005803|17:C>T	Cod	146.65
feature	Biunc	3Mb	7172502|12:A>G-137M	Cod	147.43
feature	Biunc	3Mb	7167165|31:A>G	Cod	147.43
feature	Biunc	3Mb	1082172|28:C>T-345M	Cod	148.22
feature	Biunc	3Mb	7172766|7:C>G-3M	Cod	152.09
feature	Biunc	3Mb	7171115|13:G>A-3M	Cod	152.76
feature	Biunc	3Mb	5370073|15:C>T-23M	Cod	155.13
feature	Biunc	3Mb	1090961|31:A>G-3M	Cod	156.83
feature	Biunc	3Mb	6048734|11:T>C	Cod	160.05
feature	Biunc	3Mb	6041862|7:C>G	Cod	160.05
feature	Biunc	3Mb	7170736|16:C>T-3M	Cod	160.05
feature	Biunc	3Mb	7160460|31:C>T	Cod	160.05
feature	Biunc	3Mb	1695832|5:A>G	Cod	160.05
feature	Biunc	3Mb	1092125|43:T>C-3M	Cod	163.31
feature	Biunc	3Mb	7172592|18:G>C-3M	Cod	168.59
feature	Biunc	3Mb	7157877|9:T>C-3M	Cod	169.72
feature	Biunc	3Mb	7162474|42:C>T	Cod	170.86
feature	Biunc	3Mb	3934343|14:C>A	Cod	177.47
feature	Biunc	3Mb	7167390|15:G>C	Cod	177.47
feature	Biunc	3Mb	7168810|23:C>G	Cod	190.22
feature	Biunc	3Mb	7172741|37:T>G-37M	Cod	190.22
feature	Biunc	3Mb	7171852|18:A>G	Cod	191.24
feature	Biunc	3Mb	7161179|13:A>G	Cod	194.36
feature	Biunc	3Mb	7168299|5:C>T	Cod	197.51
feature	Biunc	3Mb	7170408|43:A>G-37M	Cod	205.91
feature	Biunc	3Mb	7167158|12:C>A-23M	Cod	208.69
feature	Biunc	3Mb	7160221|17:C>T-347M	Cod	208.91
feature	Biunc	3Mb	2258939|27:T>C-23M	Cod	208.91
feature	Biunc	3Mb	7168858|47:C>T	Cod	208.91
feature	Biunc	3Mb	7169097|42:G>C	Cod	208.91
feature	Biunc	3Mb	7170510|7:G>A	Cod	208.91
feature	Biunc	3Mb	992906|6:C>T	Cod	209.13
feature	Biunc	3Ub	1021421|14:C>T	Cod	0.44
feature	Biunc	3Ub	7169322|25:T>C-236U	Cod	1.11
feature	Biunc	3Ub	7170284|17:G>A-36U	Cod	2.67
feature	Biunc	3Ub	5980587|15:C>G	Cod	2.67
feature	Biunc	3Ub	6045406|40:T>A-236U	Cod	2.67
feature	Biunc	3Ub	6037373|28:C>T	Cod	2.67
feature	Biunc	3Ub	7163614|22:G>A	Cod	5.16
feature	Biunc	3Ub	7172895|10:A>G-346U	Cod	5.16
feature	Biunc	3Ub	6042966|53:G>A-36U	Cod	5.16
feature	Biunc	3Ub	6046224|37:G>C	Cod	5.16
feature	Biunc	3Ub	3944093|46:G>T-236U	Cod	5.16
feature	Biunc	3Ub	6043105|55:G>A	Cod	5.16
feature	Biunc	3Ub	6048239|14:G>A-346U	Cod	5.16
feature	Biunc	3Ub	6047318|13:G>T-36U	Cod	6.75
feature	Biunc	3Ub	5981025|37:C>T	Cod	7.53
feature	Biunc	3Ub	5982599|29:G>A-346U	Cod	7.53
feature	Biunc	3Ub	7163549|42:G>C-236U	Cod	7.53
feature	Biunc	3Ub	7159832|34:G>T	Cod	8.54
feature	Biunc	3Ub	1020069|49:G>C	Cod	8.98
feature	Biunc	3Ub	1051316|32:C>T-346U	Cod	9.42
feature	Biunc	3Ub	1093109|26:G>T-36U	Cod	9.42
feature	Biunc	3Ub	5369353|31:G>A	Cod	9.42
feature	Biunc	3Ub	6049419|16:A>G-36U	Cod	10.41
feature	Biunc	3Ub	5990452|22:C>T	Cod	10.75
feature	Biunc	3Ub	5360783|62:C>A-346U	Cod	13.39
feature	Biunc	3Ub	1732484|50:G>A-36U	Cod	16.05
feature	Biunc	3Ub	1695387|49:G>A-36U	Cod	17.62
feature	Biunc	3Ub	7167026|32:C>G-36U	Cod	18.29
feature	Biunc	3Ub	6048381|10:T>A-36U	Cod	18.96
feature	Biunc	3Ub	7173209|18:C>T	Cod	19.63
feature	Biunc	3Ub	3027592|34:C>T-36U	Cod	20.98
feature	Biunc	3Ub	3023922|9:G>A-236U	Cod	21.88
feature	Biunc	3Ub	6045533|8:G>A-136U	Cod	23.35
feature	Biunc	3Ub	7167984|31:C>T-236U	Cod	23.35
feature	Biunc	3Ub	7173018|55:A>C	Cod	23.91
feature	Biunc	3Ub	7171975|5:T>C-36U	Cod	24.81
feature	Biunc	3Ub	6026571|41:G>A-236U	Cod	28.19
feature	Biunc	3Ub	6012305|18:C>T-36U	Cod	30.2
feature	Biunc	3Ub	6039785|24:G>T-136U	Cod	31.1
feature	Biunc	3Ub	1021968|46:G>T-36U	Cod	32
feature	Biunc	3Ub	7170323|38:G>C-36U	Cod	33.95
feature	Biunc	3Ub	7167577|20:G>A-236U	Cod	39.05
feature	Biunc	3Ub	1042343|19:A>G-36U	Cod	39.05
feature	Biunc	3Ub	3029138|8:G>T-36U	Cod	39.05
feature	Biunc	3Ub	1717915|59:T>C	Cod	42.56
feature	Biunc	3Ub	1089757|30:C>G-36U	Cod	42.56
feature	Biunc	3Ub	7166836|13:T>C-36U	Cod	42.56
feature	Biunc	3Ub	7167245|18:G>A-36U	Cod	51.33
feature	Biunc	3Ub	6048063|49:C>A-36U	Cod	58.69
feature	Biunc	3Ub	7168537|5:G>A	Cod	59.7
feature	Biunc	3Ub	1163310|56:C>G-136U	Cod	62.86
feature	Biunc	3Ub	4003536|25:T>C-36U	Cod	62.86
feature	Biunc	3Ub	6044911|11:G>C	Cod	62.86
feature	Biunc	3Ub	6035911|31:C>T-36U	Cod	63.64
feature	Biunc	3Ub	6049649|8:A>C-36U	Cod	65.35
feature	Biunc	3Ub	6042820|46:G>T-356U	Cod	68.09
feature	Biunc	3Ub	5989533|47:C>G	Cod	68.65
feature	Biunc	3Ub	4006169|14:C>T	Cod	73.16
feature	Biunc	3Ub	4996451|12:C>T-36U	Cod	77.68
feature	Biunc	3Ub	1094077|25:G>C	Cod	78.47
feature	Biunc	3Ub	7163680|7:T>C	Cod	79.48
feature	Biunc	3Ub	7164408|20:C>A-36U	Cod	79.48
feature	Biunc	3Ub	6043738|11:T>C	Cod	79.48
feature	Biunc	3Ub	6019080|5:G>T	Cod	79.48
feature	Biunc	3Ub	6038969|44:C>T	Cod	80.5
feature	Biunc	3Ub	4733575|35:C>A	Cod	83.01
feature	Biunc	3Ub	7174071|10:T>C-236U	Cod	83.01
feature	Biunc	3Ub	1026000|10:A>G-36U	Cod	85.55
feature	Biunc	3Ub	7171969|48:C>G	Cod	86.68
feature	Biunc	3Ub	1092411|28:C>T-36U	Cod	96.11
feature	Biunc	3Ub	5358372|20:G>A	Cod	104.3
feature	Biunc	3Ub	6048669|25:C>T-136U	Cod	108.17
feature	Biunc	3Ub	7173210|63:C>A	Cod	108.17
feature	Biunc	3Ub	6049474|7:C>A	Cod	108.84
feature	Biunc	3Ub	1125212|5:T>C-2M	Cod	118.17
feature	Biunc	3Ub	3570255|10:C>T	Cod	119.29
feature	Biunc	3Ub	7166812|24:G>T-36U	Cod	120.41
feature	Biunc	3Ub	7170187|11:A>G-3U	Cod	128.66
feature	Biunc	3Ub	1119223|36:T>C	Cod	136.18
feature	Biunc	3Ub	2250976|41:A>G	Cod	140.05
feature	Biunc	3Ub	1158450|13:C>T-346U	Cod	145.59
feature	Biunc	3Ub	5987487|5:G>A	Cod	145.59
feature	Biunc	4Mb	7161271|35:C>G-145M	Cod	0
feature	Biunc	4Mb	3960271|8:G>C	Cod	1.35
feature	Biunc	4Mb	5324413|8:C>G	Cod	7.39
feature	Biunc	4Mb	7164910|38:A>G	Cod	12.35
feature	Biunc	4Mb	3954712|37:G>C	Cod	13.94
feature	Biunc	4Mb	7162724|30:A>C	Cod	15.54
feature	Biunc	4Mb	7170270|47:G>A-14M	Cod	26.49
feature	Biunc	4Mb	1091769|55:G>A-14M	Cod	27.61
feature	Biunc	4Mb	7173157|21:A>G	Cod	31.26
feature	Biunc	4Mb	7171114|11:C>G	Cod	33.43
feature	Biunc	4Mb	1130103|12:A>T	Cod	35.6
feature	Biunc	4Mb	7167076|13:G>C	Cod	40.02
feature	Biunc	4Mb	1042486|31:C>G	Cod	44.52
feature	Biunc	4Mb	2252536|38:A>C-14M	Cod	46.33
feature	Biunc	4Mb	7168193|25:C>A	Cod	46.44
feature	Biunc	4Mb	7166806|11:A>G-124M	Cod	48.34
feature	Biunc	4Mb	7158233|65:G>C-14M	Cod	48.78
feature	Biunc	4Mb	7167334|59:C>T	Cod	49.34
feature	Biunc	4Mb	7171909|55:C>T	Cod	49.9
feature	Biunc	4Mb	7163570|37:C>G-14M	Cod	50.57
feature	Biunc	4Mb	7171770|59:T>G-14M	Cod	51.94
feature	Biunc	4Mb	7166921|13:C>T	Cod	52.74
feature	Biunc	4Mb	4395798|63:T>C-14M	Cod	52.74
feature	Biunc	4Mb	7158766|40:A>C	Cod	52.74
feature	Biunc	4Mb	7159503|48:A>G-145M	Cod	52.74
feature	Biunc	4Mb	3946186|20:C>G-14M	Cod	52.74
feature	Biunc	4Mb	7173062|10:T>C-124M	Cod	53.54
feature	Biunc	4Mb	3022294|18:T>A	Cod	53.65
feature	Biunc	4Mb	7160871|22:C>G	Cod	53.76
feature	Biunc	4Mb	7158405|8:T>C-14M	Cod	53.98
feature	Biunc	4Mb	7166684|6:A>G	Cod	53.98
feature	Biunc	4Mb	7168807|7:C>G-14M	Cod	53.98
feature	Biunc	4Mb	7173069|23:C>T	Cod	53.98
feature	Biunc	4Mb	7159038|11:C>G-134M	Cod	54.21
feature	Biunc	4Mb	6037863|44:C>T	Cod	54.21
feature	Biunc	4Mb	7167971|14:T>G	Cod	54.89
feature	Biunc	4Mb	7163750|42:A>C-14M	Cod	54.89
feature	Biunc	4Mb	7172634|30:T>C-4M	Cod	54.89
feature	Biunc	4Mb	1206626|10:G>A-14M	Cod	56.38
feature	Biunc	4Mb	4005848|13:G>T	Cod	56.38
feature	Biunc	4Mb	2242659|14:G>T	Cod	56.38
feature	Biunc	4Mb	7168264|24:C>T	Cod	56.38
feature	Biunc	4Mb	7167113|25:G>A	Cod	56.38
feature	Biunc	4Mb	1093455|7:C>T	Cod	56.38
feature	Biunc	4Mb	7164264|39:A>G	Cod	56.38
feature	Biunc	4Mb	7171602|25:A>G	Cod	57.18
feature	Biunc	4Mb	3954196|16:A>G	Cod	57.85
feature	Biunc	4Mb	1075505|45:T>C-124M	Cod	57.85
feature	Biunc	4Mb	1109896|63:C>G	Cod	58.52
feature	Biunc	4Mb	7170089|15:C>T-14M	Cod	58.63
feature	Biunc	4Mb	7171834|55:T>C-14M	Cod	58.63
feature	Biunc	4Mb	7172133|6:T>G-134M	Cod	58.63
feature	Biunc	4Mb	7170183|53:A>G-1M	Cod	58.63
feature	Biunc	4Mb	7166688|40:T>C-14M	Cod	58.63
feature	Biunc	4Mb	7159137|45:A>G-124M	Cod	58.63
feature	Biunc	4Mb	7157909|28:G>A	Cod	58.63
feature	Biunc	4Mb	7161838|42:A>C	Cod	58.63
feature	Biunc	4Mb	7158752|8:C>T-14M	Cod	58.63
feature	Biunc	4Mb	7166905|16:T>G-134M	Cod	58.63
feature	Biunc	4Mb	7159727|20:C>G	Cod	58.63
feature	Biunc	4Mb	6029851|48:A>G-134M	Cod	58.63
feature	Biunc	4Mb	7171830|51:G>T-14M	Cod	58.63
feature	Biunc	4Mb	2243952|68:C>A-124M	Cod	58.63
feature	Biunc	4Mb	5359044|25:C>A	Cod	58.63
feature	Biunc	4Mb	7164723|23:G>A	Cod	58.63
feature	Biunc	4Mb	7169024|37:G>A	Cod	58.63
feature	Biunc	4Mb	997385|33:C>T	Cod	58.63
feature	Biunc	4Mb	1007549|36:C>A	Cod	58.63
feature	Biunc	4Mb	7163507|17:A>G	Cod	58.63
feature	Biunc	4Mb	5578794|8:C>T	Cod	58.63
feature	Biunc	4Mb	7167837|26:C>T-134M	Cod	58.63
feature	Biunc	4Mb	7159069|43:T>C	Cod	58.63
feature	Biunc	4Mb	7172100|34:A>G	Cod	58.63
feature	Biunc	4Mb	7164019|10:A>G-14M	Cod	58.63
feature	Biunc	4Mb	7166933|39:A>G	Cod	58.63
feature	Biunc	4Mb	7158683|29:C>A-14M	Cod	58.63
feature	Biunc	4Mb	7169055|50:C>T-145M	Cod	58.63
feature	Biunc	4Mb	7163543|10:A>G-14M	Cod	58.63
feature	Biunc	4Mb	7163286|39:G>A	Cod	58.63
feature	Biunc	4Mb	7158303|35:T>C	Cod	58.74
feature	Biunc	4Mb	7158946|31:C>G-24M	Cod	58.85
feature	Biunc	4Mb	7166558|37:C>T	Cod	58.85
feature	Biunc	4Mb	1056516|37:G>A-124M	Cod	58.85
feature	Biunc	4Mb	7166501|24:C>A	Cod	58.85
feature	Biunc	4Mb	7168422|43:A>G	Cod	58.85
feature	Biunc	4Mb	7165505|10:G>A	Cod	58.85
feature	Biunc	4Mb	7169954|22:C>A	Cod	58.85
feature	Biunc	4Mb	5581592|26:T>G-134M	Cod	58.85
feature	Biunc	4Mb	7171874|68:C>G	Cod	58.96
feature	Biunc	4Mb	5992476|12:C>T	Cod	59.18
feature	Biunc	4Mb	996513|62:G>A-14M	Cod	59.18
feature	Biunc	4Mb	7158149|18:C>G	Cod	59.18
feature	Biunc	4Mb	1000850|22:C>G-134M	Cod	59.4
feature	Biunc	4Mb	7170324|19:A>T	Cod	60.07
feature	Biunc	4Mb	7166787|13:C>G-134M	Cod	60.07
feature	Biunc	4Mb	7165678|34:A>G-14M	Cod	60.07
feature	Biunc	4Mb	7158704|5:T>C	Cod	60.07
feature	Biunc	4Mb	7168729|26:T>C-14M	Cod	60.74
feature	Biunc	4Mb	7163660|61:C>G	Cod	61.52
feature	Biunc	4Mb	7169188|18:G>C	Cod	61.52
feature	Biunc	4Mb	7158610|66:T>G	Cod	61.52
feature	Biunc	4Mb	7164363|43:G>A-134M	Cod	61.52
feature	Biunc	4Mb	1092137|22:T>A-124M	Cod	61.52
feature	Biunc	4Mb	7166670|23:C>G-146M	Cod	61.52
feature	Biunc	4Mb	7172002|34:G>A-134M	Cod	61.52
feature	Biunc	4Mb	7166067|41:G>C-134M	Cod	61.52
feature	Biunc	4Mb	7171123|17:G>T	Cod	62.31
feature	Biunc	4Mb	1011215|8:G>C-14M	Cod	62.64
feature	Biunc	4Mb	6012466|22:A>C	Cod	62.64
feature	Biunc	4Mb	3575321|47:C>A-24M	Cod	62.64
feature	Biunc	4Mb	7167286|37:G>A	Cod	62.64
feature	Biunc	4Mb	3575321|68:A>G	Cod	62.64
feature	Biunc	4Mb	7158732|48:G>C-124M	Cod	62.98
feature	Biunc	4Mb	7170359|23:A>G-14M	Cod	63.2
feature	Biunc	4Mb	7163957|65:T>C-124M	Cod	63.2
feature	Biunc	4Mb	3026693|14:T>G	Cod	63.42
feature	Biunc	4Mb	7167210|20:T>C-124M	Cod	64.2
feature	Biunc	4Mb	1114733|10:T>G	Cod	64.2
feature	Biunc	4Mb	7168872|40:T>C-14M	Cod	64.2
feature	Biunc	4Mb	7170767|9:G>C-134M	Cod	64.2
feature	Biunc	4Mb	7170113|11:C>G	Cod	64.2
feature	Biunc	4Mb	7171970|26:T>A-134M	Cod	64.2
feature	Biunc	4Mb	7166797|28:A>G	Cod	64.2
feature	Biunc	4Mb	7163536|64:A>T-14M	Cod	64.2
feature	Biunc	4Mb	7160674|9:T>C-14M	Cod	64.2
feature	Biunc	4Mb	7158994|8:A>G	Cod	64.2
feature	Biunc	4Mb	2254889|16:A>G-134M	Cod	64.2
feature	Biunc	4Mb	3022538|11:T>C	Cod	64.2
feature	Biunc	4Mb	5331568|10:C>T-134M	Cod	64.2
feature	Biunc	4Mb	7164479|50:G>C	Cod	64.2
feature	Biunc	4Mb	7164368|64:A>G-124M	Cod	64.2
feature	Biunc	4Mb	7159149|46:G>C-134M	Cod	64.2
feature	Biunc	4Mb	7166826|58:A>G-124M	Cod	64.2
feature	Biunc	4Mb	987747|42:A>G	Cod	64.99
feature	Biunc	4Mb	3935196|10:C>A	Cod	66.78
feature	Biunc	4Mb	7158236|14:A>G-124M	Cod	67.57
feature	Biunc	4Mb	7159468|10:G>A	Cod	68.35
feature	Biunc	4Mb	7163915|8:G>A-14M	Cod	68.91
feature	Biunc	4Mb	7166866|16:C>G	Cod	68.91
feature	Biunc	4Mb	7170717|38:C>T-134M	Cod	68.91
feature	Biunc	4Mb	7169015|66:C>A	Cod	69.47
feature	Biunc	4Mb	7170857|16:G>C	Cod	69.92
feature	Biunc	4Mb	7164010|27:G>T	Cod	70.36
feature	Biunc	4Mb	7157997|63:C>T-14M	Cod	70.7
feature	Biunc	4Mb	7163902|11:C>T-14M	Cod	72.27
feature	Biunc	4Mb	1151558|32:G>C-14M	Cod	72.27
feature	Biunc	4Mb	7164744|46:G>C	Cod	73.73
feature	Biunc	4Mb	7160602|18:A>C	Cod	74.63
feature	Biunc	4Mb	7168767|15:G>A-14M	Cod	74.63
feature	Biunc	4Mb	7170164|22:G>A	Cod	74.63
feature	Biunc	4Mb	7171064|43:G>A-14M	Cod	74.63
feature	Biunc	4Mb	7166737|14:T>C	Cod	74.63
feature	Biunc	4Mb	1096493|10:G>C	Cod	74.63
feature	Biunc	4Mb	7168871|16:A>G-14M	Cod	74.63
feature	Biunc	4Mb	7170349|61:C>A-14M	Cod	74.63
feature	Biunc	4Mb	7168619|7:A>G-14M	Cod	75.53
feature	Biunc	4Mb	2255220|6:C>G	Cod	79.14
feature	Biunc	4Mb	6019755|33:G>A	Cod	79.81
feature	Biunc	4Mb	7171010|37:G>A-14M	Cod	79.81
feature	Biunc	4Mb	7167325|14:G>A	Cod	79.81
feature	Biunc	4Mb	1093804|63:G>A-14M	Cod	79.81
feature	Biunc	4Mb	7158218|47:T>A-124M	Cod	80.48
feature	Biunc	4Mb	7159360|62:G>A-14M	Cod	81.26
feature	Biunc	4Mb	7167988|21:C>T-124M	Cod	81.26
feature	Biunc	4Mb	7162754|41:A>C-134M	Cod	81.26
feature	Biunc	4Mb	7172708|43:A>G-14M	Cod	82.05
feature	Biunc	4Mb	2251238|24:T>C-134M	Cod	84.75
feature	Biunc	4Mb	1025508|28:C>T-14M	Cod	84.97
feature	Biunc	4Mb	7157685|29:C>T	Cod	93.61
feature	Biunc	4Mb	5565252|27:G>C	Cod	97.94
feature	Biunc	4Mb	7163352|49:C>T	Cod	102.97
feature	Biunc	4Mb	7158918|62:T>C	Cod	102.97
feature	Biunc	4Mb	7165462|20:T>C	Cod	109.16
feature	Biunc	4Mb	7168917|42:G>C	Cod	109.73
feature	Biunc	4Mb	1862682|59:G>C	Cod	112.48
feature	Biunc	4Mb	7171024|33:G>T-134M	Cod	112.48
feature	Biunc	4Mb	3942016|19:C>T	Cod	115.25
feature	Biunc	4Mb	979290|16:T>C	Cod	126.84
feature	Biunc	4Mb	7164266|13:G>C-3M	Cod	129.12
feature	Biunc	4Mb	1096868|41:A>G	Cod	131.42
feature	Biunc	4Mb	7168870|35:T>C	Cod	132.2
feature	Biunc	4Mb	7168971|39:G>C-124M	Cod	132.99
feature	Biunc	4Mb	7159568|23:G>A-14M	Cod	134.8
feature	Biunc	4Mb	7167013|66:A>T-124M	Cod	137.31
feature	Biunc	4Mb	7168839|55:T>C	Cod	138
feature	Biunc	4Mb	4262607|14:C>G	Cod	141.03
feature	Biunc	4Mb	1080678|29:G>A	Cod	141.03
feature	Biunc	4Ub	6030165|24:T>C-3M	Cod	0
feature	Biunc	4Ub	7173359|23:G>C-24U	Cod	0
feature	Biunc	4Ub	7172312|16:T>G	Cod	0
feature	Biunc	4Ub	5367030|25:A>G-234U	Cod	3.41
feature	Biunc	4Ub	3958795|30:C>G	Cod	17.64
feature	Biunc	4Ub	7158212|21:G>A-24U	Cod	17.64
feature	Biunc	4Ub	1018402|29:A>G	Cod	20.98
feature	Biunc	4Ub	3943638|26:C>T-234U	Cod	25.57
feature	Biunc	4Ub	7173467|49:C>T	Cod	32.46
feature	Biunc	4Ub	5981239|54:T>G	Cod	33.83
feature	Biunc	4Ub	3934023|5:G>C	Cod	40.13
feature	Biunc	4Ub	1219571|26:G>A-234U	Cod	40.13
feature	Biunc	4Ub	5987540|30:C>T-247U	Cod	48.77
feature	Biunc	4Ub	6035723|49:T>A-24U	Cod	66.4
feature	Biunc	4Ub	6020353|41:G>T-24U	Cod	69.83
feature	Biunc	4Ub	5982975|45:C>T	Cod	69.83
feature	Biunc	4Ub	4003596|50:G>T	Cod	82.69
feature	Biunc	4Ub	6030657|24:G>A-247U	Cod	83.7
feature	Biunc	4Ub	6040264|63:A>G-234U	Cod	84.71
feature	Biunc	4Ub	7166624|67:G>C-24U	Cod	85.71
feature	Biunc	4Ub	2252110|25:C>T-24U	Cod	87.63
feature	Biunc	4Ub	5972419|11:G>A	Cod	87.63
feature	Biunc	4Ub	4003496|12:C>T-24U	Cod	87.63
feature	Biunc	4Ub	7166630|30:T>C-24U	Cod	87.63
feature	Biunc	4Ub	6048357|54:C>T	Cod	90.31
feature	Biunc	4Ub	7169941|14:C>T-24U	Cod	90.31
feature	Biunc	4Ub	1674720|17:T>C-24U	Cod	90.53
feature	Biunc	4Ub	7173134|53:T>C-24U	Cod	91.32
feature	Biunc	4Ub	7163987|18:G>C-36U	Cod	91.32
feature	Biunc	4Ub	7159798|66:C>A	Cod	91.32
feature	Biunc	4Ub	6044366|7:G>T-24U	Cod	91.32
feature	Biunc	4Ub	1007209|32:C>G-234U	Cod	92.1
feature	Biunc	4Ub	6028160|13:G>T-247U	Cod	92.21
feature	Biunc	4Ub	7158237|23:C>A	Cod	92.32
feature	Biunc	4Ub	1060558|46:C>A-234U	Cod	92.99
feature	Biunc	4Ub	1102322|45:C>T	Cod	92.99
feature	Biunc	4Ub	6041880|23:G>A	Cod	92.99
feature	Biunc	4Ub	7164297|36:G>A-24U	Cod	94.11
feature	Biunc	4Ub	6046638|23:G>T	Cod	94.55
feature	Biunc	4Ub	1211489|65:C>A-24U	Cod	94.55
feature	Biunc	4Ub	7171300|10:G>T-4U	Cod	97.02
feature	Biunc	4Ub	7170325|20:T>C	Cod	97.02
feature	Biunc	4Ub	5990295|38:G>C	Cod	97.69
feature	Biunc	4Ub	6048747|42:G>T-234U	Cod	97.91
feature	Biunc	4Ub	7166645|60:A>G	Cod	97.91
feature	Biunc	4Ub	7160648|29:C>T	Cod	97.91
feature	Biunc	4Ub	7173687|14:C>G	Cod	98.13
feature	Biunc	4Ub	6046115|37:G>T	Cod	103.65
feature	Biunc	4Ub	1145731|13:G>T-124U	Cod	103.98
feature	Biunc	4Ub	6015593|30:G>A	Cod	103.98
feature	Biunc	4Ub	2273390|20:A>C	Cod	103.98
feature	Biunc	4Ub	5990873|38:T>G-246U	Cod	103.98
feature	Biunc	4Ub	5332379|13:G>A	Cod	105.21
feature	Biunc	4Ub	7159483|17:T>C-234U	Cod	131.87
feature	Biunc	4Ub	5990939|6:T>C-247U	Cod	142.97
feature	Biunc	4Ub	3945422|5:C>A	Cod	155.18
feature	Biunc	4Ub	7173244|12:C>G-247U	Cod	156.65
feature	Biunc	4Ub	5985930|61:G>C	Cod	156.65
feature	Biunc	5Mb	7166291|53:A>C-125M	Cod	0
feature	Biunc	5Mb	7168907|7:C>T	Cod	0.9
feature	Biunc	5Mb	7172732|11:T>C	Cod	0.9
feature	Biunc	5Mb	7172776|13:C>T	Cod	1.8
feature	Biunc	5Mb	3027358|18:C>T	Cod	4.26
feature	Biunc	5Mb	7163515|26:A>G	Cod	5.16
feature	Biunc	5Mb	7157854|36:C>T	Cod	6.06
feature	Biunc	5Mb	7157759|62:T>C	Cod	6.73
feature	Biunc	5Mb	7168787|10:G>C	Cod	7.4
feature	Biunc	5Mb	1095451|61:C>T-3M	Cod	8.52
feature	Biunc	5Mb	7167287|13:T>C	Cod	10
feature	Biunc	5Mb	7164193|27:G>A	Cod	10
feature	Biunc	5Mb	1091440|10:C>G-5U	Cod	12.16
feature	Biunc	5Mb	7164729|6:G>A	Cod	12.84
feature	Biunc	5Mb	1125235|37:C>A	Cod	15.34
feature	Biunc	5Mb	7157804|5:A>G	Cod	16.81
feature	Biunc	5Mb	7173335|15:T>G	Cod	16.81
feature	Biunc	5Mb	5372260|11:C>T	Cod	18.28
feature	Biunc	5Mb	7158763|67:C>T	Cod	18.39
feature	Biunc	5Mb	7166907|45:C>G-25M	Cod	18.39
feature	Biunc	5Mb	7167566|51:C>T	Cod	18.39
feature	Biunc	5Mb	7159683|55:G>A	Cod	18.39
feature	Biunc	5Mb	7164026|55:G>C-25M	Cod	18.39
feature	Biunc	5Mb	2247671|55:C>T-2M	Cod	18.39
feature	Biunc	5Mb	6036232|58:G>A-245M	Cod	18.39
feature	Biunc	5Mb	7160614|31:C>G-235M	Cod	18.39
feature	Biunc	5Mb	7159261|10:G>A-235M	Cod	18.39
feature	Biunc	5Mb	7162537|16:T>C	Cod	18.39
feature	Biunc	5Mb	7171405|7:A>C	Cod	18.39
feature	Biunc	5Mb	7173213|38:C>T-237M	Cod	18.39
feature	Biunc	5Mb	7170894|32:T>C	Cod	18.39
feature	Biunc	5Mb	7173416|5:C>T-5U	Cod	18.39
feature	Biunc	5Mb	1306480|23:A>G-245U	Cod	18.39
feature	Biunc	5Mb	7168633|6:A>G-235M	Cod	18.39
feature	Biunc	5Mb	7169834|30:C>T	Cod	18.39
feature	Biunc	5Mb	7159496|38:A>G	Cod	18.39
feature	Biunc	5Mb	7163379|63:T>C	Cod	18.39
feature	Biunc	5Mb	6038176|40:G>T	Cod	18.39
feature	Biunc	5Mb	5581397|7:C>A	Cod	18.39
feature	Biunc	5Mb	7164211|38:A>G	Cod	18.39
feature	Biunc	5Mb	7166587|24:G>T-235M	Cod	18.5
feature	Biunc	5Mb	7172332|63:C>G	Cod	18.5
feature	Biunc	5Mb	7172753|24:T>C	Cod	18.5
feature	Biunc	5Mb	1033698|61:G>A-257M	Cod	19.07
feature	Biunc	5Mb	7161060|30:A>G	Cod	19.07
feature	Biunc	5Mb	7173194|9:T>C-235M	Cod	19.07
feature	Biunc	5Mb	7167157|10:G>A-25M	Cod	19.07
feature	Biunc	5Mb	7166505|27:A>C	Cod	19.07
feature	Biunc	5Mb	5580405|8:G>A-25M	Cod	19.07
feature	Biunc	5Mb	3935522|10:C>A-235M	Cod	19.07
feature	Biunc	5Mb	7172442|22:T>C-25M	Cod	19.07
feature	Biunc	5Mb	7159432|10:C>T-245M	Cod	19.07
feature	Biunc	5Mb	1103380|8:C>A	Cod	19.07
feature	Biunc	5Mb	7172512|47:A>G	Cod	19.07
feature	Biunc	5Mb	7171657|37:A>C-125M	Cod	19.07
feature	Biunc	5Mb	7169397|5:C>A-235M	Cod	19.07
feature	Biunc	5Mb	7169368|9:G>A	Cod	19.07
feature	Biunc	5Mb	7170212|38:A>G	Cod	19.07
feature	Biunc	5Mb	7173761|8:C>T	Cod	19.07
feature	Biunc	5Mb	988505|29:T>C	Cod	19.07
feature	Biunc	5Mb	999226|60:G>A	Cod	19.07
feature	Biunc	5Mb	6043020|19:G>C	Cod	19.63
feature	Biunc	5Mb	7173768|14:C>G-245M	Cod	19.63
feature	Biunc	5Mb	2243334|35:G>A-25M	Cod	20.64
feature	Biunc	5Mb	7170674|13:T>G-257M	Cod	20.64
feature	Biunc	5Mb	7168809|68:T>G-25M	Cod	20.64
feature	Biunc	5Mb	7168974|29:G>A-25M	Cod	20.64
feature	Biunc	5Mb	7160210|20:T>G	Cod	20.64
feature	Biunc	5Mb	7159754|52:G>C-235M	Cod	20.64
feature	Biunc	5Mb	2258792|38:T>G-235M	Cod	20.64
feature	Biunc	5Mb	7169292|17:A>G	Cod	20.64
feature	Biunc	5Mb	7173770|54:T>C	Cod	20.64
feature	Biunc	5Mb	5371415|50:C>G	Cod	20.64
feature	Biunc	5Mb	1004000|28:C>G-245M	Cod	20.64
feature	Biunc	5Mb	7170381|31:G>A-5M	Cod	20.64
feature	Biunc	5Mb	7157979|8:T>C-235M	Cod	20.64
feature	Biunc	5Mb	7164877|39:T>C	Cod	21.65
feature	Biunc	5Mb	6031154|23:T>C	Cod	22.78
feature	Biunc	5Mb	7166491|56:A>G	Cod	22.78
feature	Biunc	5Mb	6043246|23:C>G	Cod	23.9
feature	Biunc	5Mb	7171281|23:G>A	Cod	24.01
feature	Biunc	5Mb	5582039|41:G>T	Cod	24.12
feature	Biunc	5Mb	7169066|67:A>C-25M	Cod	24.79
feature	Biunc	5Mb	1090890|5:C>A	Cod	24.79
feature	Biunc	5Mb	3025681|22:C>G	Cod	24.79
feature	Biunc	5Mb	7167203|34:A>T	Cod	25.8
feature	Biunc	5Mb	1152398|41:T>C	Cod	26.14
feature	Biunc	5Mb	7163567|52:C>T-25M	Cod	26.7
feature	Biunc	5Mb	7168605|58:A>G	Cod	26.7
feature	Biunc	5Mb	7161004|34:G>A	Cod	27.26
feature	Biunc	5Mb	6046364|8:G>C-25M	Cod	27.82
feature	Biunc	5Mb	7164152|62:T>G	Cod	28.39
feature	Biunc	5Mb	7167388|14:G>C	Cod	29.99
feature	Biunc	5Mb	2262756|22:T>G-257M	Cod	31.81
feature	Biunc	5Mb	7158266|10:A>C	Cod	33.97
feature	Biunc	5Mb	7173268|11:C>A	Cod	33.97
feature	Biunc	5Mb	7173267|5:A>C	Cod	33.97
feature	Biunc	5Mb	1128025|12:G>T	Cod	33.97
feature	Biunc	5Mb	7170141|50:G>A-25M	Cod	33.97
feature	Biunc	5Mb	1220527|12:G>C	Cod	36.14
feature	Biunc	5Mb	7170369|22:C>A	Cod	37.04
feature	Biunc	5Mb	7171964|15:C>T-25M	Cod	37.04
feature	Biunc	5Mb	6037790|38:G>C	Cod	37.04
feature	Biunc	5Mb	7163337|25:C>A-245M	Cod	37.04
feature	Biunc	5Mb	1092021|57:A>G-25M	Cod	37.04
feature	Biunc	5Mb	5361284|45:A>G-25M	Cod	37.04
feature	Biunc	5Mb	7170665|28:G>A	Cod	37.04
feature	Biunc	5Mb	7169625|41:T>G	Cod	37.04
feature	Biunc	5Mb	7163801|15:C>G	Cod	37.04
feature	Biunc	5Mb	7169016|30:T>C-125U	Cod	37.04
feature	Biunc	5Mb	7167242|32:T>A-245M	Cod	37.04
feature	Biunc	5Mb	5369013|19:C>T	Cod	37.94
feature	Biunc	5Mb	7171292|35:C>T	Cod	37.94
feature	Biunc	5Mb	984035|51:A>G	Cod	39.18
feature	Biunc	5Mb	7167061|45:A>G-25M	Cod	39.18
feature	Biunc	5Mb	7164160|48:G>A	Cod	39.18
feature	Biunc	5Mb	7173066|5:G>C	Cod	39.18
feature	Biunc	5Mb	7173232|5:T>C	Cod	39.18
feature	Biunc	5Mb	3020403|18:C>A	Cod	39.18
feature	Biunc	5Mb	1128270|46:G>A	Cod	39.18
feature	Biunc	5Mb	5325215|26:C>A	Cod	39.18
feature	Biunc	5Mb	7174045|9:A>G-25M	Cod	40.98
feature	Biunc	5Mb	7164123|26:A>G-25M	Cod	40.98
feature	Biunc	5Mb	7159104|64:T>G	Cod	40.98
feature	Biunc	5Mb	1040610|11:C>T	Cod	40.98
feature	Biunc	5Mb	7171761|15:G>A	Cod	40.98
feature	Biunc	5Mb	7166084|49:A>G-235M	Cod	40.98
feature	Biunc	5Mb	4539141|37:G>A-2M	Cod	40.98
feature	Biunc	5Mb	7172425|49:G>C	Cod	40.98
feature	Biunc	5Mb	7169232|19:G>C-245M	Cod	43.8
feature	Biunc	5Mb	7172843|8:T>C-25M	Cod	44.36
feature	Biunc	5Mb	7164542|29:G>C	Cod	44.36
feature	Biunc	5Mb	7164469|17:T>C-5U	Cod	44.36
feature	Biunc	5Mb	3941473|23:T>C	Cod	47.43
feature	Biunc	5Mb	1204508|24:A>G	Cod	49.95
feature	Biunc	5Mb	7164112|11:T>G	Cod	50.74
feature	Biunc	5Mb	1400598|7:T>C-25M	Cod	50.74
feature	Biunc	5Mb	1696722|29:T>G	Cod	53.34
feature	Biunc	5Mb	7164499|5:T>C	Cod	53.34
feature	Biunc	5Mb	7173663|18:T>C-2M	Cod	53.34
feature	Biunc	5Mb	7171161|31:C>T-25M	Cod	53.34
feature	Biunc	5Mb	1228479|7:T>C-235M	Cod	53.34
feature	Biunc	5Mb	7158060|66:G>C-2M	Cod	53.34
feature	Biunc	5Mb	7171280|57:T>C-25M	Cod	53.34
feature	Biunc	5Mb	7165099|11:A>G	Cod	53.34
feature	Biunc	5Mb	4261246|22:A>G	Cod	53.34
feature	Biunc	5Mb	7166589|62:G>T-235M	Cod	53.34
feature	Biunc	5Mb	1221313|24:G>A-256M	Cod	53.34
feature	Biunc	5Mb	7170441|18:G>A-25M	Cod	56.96
feature	Biunc	5Mb	7168155|29:A>G	Cod	59.47
feature	Biunc	5Mb	7173773|36:G>T	Cod	59.47
feature	Biunc	5Mb	7166221|6:C>T	Cod	62
feature	Biunc	5Mb	7173964|39:G>A	Cod	66.99
feature	Biunc	5Mb	7163798|11:C>T	Cod	68.12
feature	Biunc	5Mb	5994317|6:C>T	Cod	69.47
feature	Biunc	5Mb	7157814|34:C>T-245M	Cod	69.47
feature	Biunc	5Mb	7163380|55:C>G	Cod	70.83
feature	Biunc	5Mb	7158128|51:A>C-125M	Cod	73.23
feature	Biunc	5Mb	6046315|68:G>C-25M	Cod	73.23
feature	Biunc	5Mb	3955446|5:C>T	Cod	73.23
feature	Biunc	5Mb	7164132|38:C>T	Cod	73.23
feature	Biunc	5Mb	7167674|8:T>A	Cod	75.65
feature	Biunc	5Mb	999795|11:T>C	Cod	78.41
feature	Biunc	5Mb	7160670|6:A>G	Cod	78.41
feature	Biunc	5Mb	7163353|28:G>A	Cod	78.41
feature	Biunc	5Mb	7168925|25:C>T	Cod	81.98
feature	Biunc	5Mb	7169366|14:A>G	Cod	82.77
feature	Biunc	5Mb	5345165|30:C>G-25M	Cod	84.11
feature	Biunc	5Mb	1016056|7:G>A	Cod	90.64
feature	Biunc	5Mb	1733757|34:C>G	Cod	92.01
feature	Biunc	5Mb	7172240|33:G>C-25M	Cod	97.89
feature	Biunc	5Mb	7169052|10:G>C-235M	Cod	99.94
feature	Biunc	5Mb	7171771|34:G>T	Cod	99.94
feature	Biunc	5Mb	5358920|47:T>C	Cod	99.94
feature	Biunc	5Mb	1089820|63:A>C-235M	Cod	99.94
feature	Biunc	5Mb	1010797|64:G>C	Cod	101.99
feature	Biunc	5Mb	7167329|14:T>C	Cod	102.66
feature	Biunc	5Mb	1100654|20:G>A	Cod	103.34
feature	Biunc	5Mb	1036832|55:G>A	Cod	103.9
feature	Biunc	5Mb	7167255|25:C>T	Cod	105.03
feature	Biunc	5Mb	7171373|40:T>C	Cod	105.03
feature	Biunc	5Mb	7172722|11:C>G-235M	Cod	105.03
feature	Biunc	5Mb	1090252|65:C>G-5U	Cod	105.03
feature	Biunc	5Mb	7173585|6:A>G-257M	Cod	105.03
feature	Biunc	5Mb	7168399|16:C>T-3M	Cod	105.03
feature	Biunc	5Mb	6039825|13:C>G	Cod	105.03
feature	Biunc	5Mb	7164096|30:C>G	Cod	105.6
feature	Biunc	5Mb	7158158|53:C>G	Cod	107.4
feature	Biunc	5Mb	6026594|37:G>T-125M	Cod	108.87
feature	Biunc	5Mb	7158948|13:C>T	Cod	110.34
feature	Biunc	5Mb	7169520|17:T>C-25M	Cod	113.82
feature	Biunc	5Mb	7161232|28:A>G-235M	Cod	118.58
feature	Biunc	5Mb	7170126|17:T>C	Cod	118.58
feature	Biunc	5Mb	5355283|8:C>G-2M	Cod	118.58
feature	Biunc	5Mb	7164488|65:G>C	Cod	119.83
feature	Biunc	5Mb	1089814|43:C>T	Cod	121.41
feature	Biunc	5Mb	4411793|13:C>T	Cod	125.28
feature	Biunc	5Mb	7168857|46:G>A	Cod	126.4
feature	Biunc	5Mb	7159854|56:C>A	Cod	126.4
feature	Biunc	5Mb	7158996|8:G>A	Cod	126.4
feature	Biunc	5Mb	7173382|8:C>T	Cod	126.4
feature	Biunc	5Mb	7158078|64:A>T	Cod	126.4
feature	Biunc	5Mb	7159213|63:T>A-245M	Cod	127.53
feature	Biunc	5Mb	7172369|57:A>G	Cod	129.81
feature	Biunc	5Mb	7173047|15:C>T	Cod	129.81
feature	Biunc	5Mb	3953331|54:A>G-245M	Cod	129.81
feature	Biunc	5Mb	7172545|39:A>G	Cod	129.81
feature	Biunc	5Mb	2243272|5:T>C	Cod	132.1
feature	Biunc	5Mb	1055230|7:C>A-235M	Cod	132.21
feature	Biunc	5Mb	3958790|23:G>C-245M	Cod	132.21
feature	Biunc	5Mb	1024479|62:G>A-245M	Cod	133.33
feature	Biunc	5Mb	7161322|26:G>C-125M	Cod	133.33
feature	Biunc	5Mb	7166828|13:T>C-235M	Cod	135.94
feature	Biunc	5Mb	7173767|16:G>A	Cod	139.79
feature	Biunc	5Mb	7170612|13:G>C-235M	Cod	144.6
feature	Biunc	5Mb	5000041|31:A>T	Cod	145.5
feature	Biunc	5Mb	7166667|24:T>A	Cod	146.4
feature	Biunc	5Mb	7163579|38:G>C-2M	Cod	147.97
feature	Biunc	5Mb	7169791|44:C>G-25M	Cod	149.21
feature	Biunc	5Mb	7167276|7:C>T-245M	Cod	150.89
feature	Biunc	5Mb	7173795|8:C>G	Cod	152.47
feature	Biunc	5Mb	6027711|59:C>G	Cod	154.06
feature	Biunc	5Mb	7158152|56:G>A-3M	Cod	154.62
feature	Biunc	5Mb	7171011|13:C>T-2M	Cod	154.62
feature	Biunc	5Mb	3939043|41:G>A	Cod	155.18
feature	Biunc	5Mb	7158971|15:G>C-3M	Cod	155.29
feature	Biunc	5Mb	7168559|18:A>C-125M	Cod	155.4
feature	Biunc	5Mb	7166103|34:T>C-235M	Cod	158.87
feature	Biunc	5Mb	7163402|20:A>G-25M	Cod	158.87
feature	Biunc	5Mb	7158081|42:C>T-235M	Cod	165.36
feature	Biunc	5Mb	7172476|34:C>G-25M	Cod	165.36
feature	Biunc	5Mb	7164460|6:G>A-257M	Cod	165.36
feature	Biunc	5Mb	7160396|50:C>T	Cod	165.36
feature	Biunc	5Mb	7167249|8:T>C	Cod	165.36
feature	Biunc	5Mb	993527|48:C>A	Cod	165.36
feature	Biunc	5Mb	7163593|39:G>A	Cod	165.36
feature	Biunc	5Mb	7171318|17:A>G	Cod	165.36
feature	Biunc	5Mb	7163312|43:A>G	Cod	168.38
feature	Biunc	5Mb	7165496|7:C>T	Cod	168.82
feature	Biunc	5Mb	7159725|17:C>A	Cod	170.39
feature	Biunc	5Mb	7163409|7:G>C	Cod	176.14
feature	Biunc	5Mb	7161705|29:A>T	Cod	179.07
feature	Biunc	5Mb	7164428|26:T>C	Cod	180.21
feature	Biunc	5Mb	7160900|28:A>G	Cod	180.21
feature	Biunc	5Mb	5411840|16:G>T	Cod	181.11
feature	Biunc	5Mb	2249113|38:G>A-235M	Cod	181.11
feature	Biunc	5Mb	1118498|21:A>G	Cod	184.5
feature	Biunc	5Mb	1118498|63:G>A-257M	Cod	190.4
feature	Biunc	5Mb	7171151|9:T>C-6M	Cod	190.4
feature	Biunc	5Mb	7168919|47:A>G	Cod	198.8
feature	Biunc	5Mb	1218077|21:A>G	Cod	202.11
feature	Biunc	5Mb	7158581|33:A>G-235M	Cod	203.12
feature	Biunc	5Mb	7171844|14:T>C	Cod	203.68
feature	Biunc	5Mb	7171846|26:A>G-25M	Cod	203.68
feature	Biunc	5Mb	5573143|13:C>T-245M	Cod	205.25
feature	Biunc	5Mb	1021367|7:T>A	Cod	208.57
feature	Biunc	5Mb	6018264|14:G>A-256M	Cod	208.57
feature	Biunc	5Mb	7164287|10:G>A-245M	Cod	208.57
feature	Biunc	5Mb	7164184|40:T>A-235M	Cod	210.89
feature	Biunc	5Mb	7173745|17:G>A	Cod	212.97
feature	Biunc	5Mb	7171167|55:C>G-245M	Cod	215.05
feature	Biunc	5Mb	7170062|19:C>G-25M	Cod	217.64
feature	Biunc	5Mb	7168194|9:T>G	Cod	217.64
feature	Biunc	5Mb	7172736|8:C>G-25M	Cod	219.79
feature	Biunc	5Mb	3029912|35:G>T	Cod	219.79
feature	Biunc	5Mb	7167212|16:A>G	Cod	219.79
feature	Biunc	5Mb	7168942|28:T>C	Cod	219.79
feature	Biunc	5Mb	1143827|23:G>A-25M	Cod	225.49
feature	Biunc	5Mb	1091414|19:G>T	Cod	225.49
feature	Biunc	5Mb	7158928|50:C>G-256M	Cod	225.49
feature	Biunc	5Mb	7166993|10:G>A	Cod	225.49
feature	Biunc	5Mb	7166697|10:T>A	Cod	225.49
feature	Biunc	5Mb	5011314|13:T>C-25M	Cod	225.49
feature	Biunc	5Ub-1	2258501|35:G>A-125U	Cod	2.58
feature	Biunc	5Ub-1	5980444|25:T>A-5U	Cod	2.92
feature	Biunc	5Ub-1	989817|11:T>G-25U	Cod	3.93
feature	Biunc	5Ub-1	6043046|27:G>A	Cod	3.93
feature	Biunc	5Ub-1	7168994|42:G>A	Cod	5.95
feature	Biunc	5Ub-1	5985921|35:C>G-5U	Cod	5.95
feature	Biunc	5Ub-1	1168249|11:C>T	Cod	5.95
feature	Biunc	5Ub-1	1666802|59:A>G-5U	Cod	5.95
feature	Biunc	5Ub-1	1000175|8:A>G	Cod	5.95
feature	Biunc	5Ub-1	7167071|19:G>C-5U	Cod	5.95
feature	Biunc	5Ub-1	987258|44:C>T-35U	Cod	5.95
feature	Biunc	5Ub-1	7163550|32:T>A	Cod	5.95
feature	Biunc	5Ub-1	6045080|49:T>G-35U	Cod	5.95
feature	Biunc	5Ub-1	6047054|38:T>C-57U	Cod	5.95
feature	Biunc	5Ub-1	6020231|22:G>C-35U	Cod	5.95
feature	Biunc	5Ub-1	1245588|21:A>C-57U	Cod	5.95
feature	Biunc	5Ub-1	4002634|29:A>T	Cod	6.96
feature	Biunc	5Ub-1	5987519|45:T>C-5U	Cod	7.52
feature	Biunc	5Ub-1	7172704|28:T>C-5U	Cod	7.52
feature	Biunc	5Ub-1	7163401|7:C>T-56U	Cod	8.3
feature	Biunc	5Ub-1	6018250|9:G>A-15U	Cod	8.52
feature	Biunc	5Ub-1	7164279|52:T>C-456U	Cod	8.97
feature	Biunc	5Ub-1	7173771|56:G>C-5U	Cod	9.42
feature	Biunc	5Ub-1	5979799|30:G>A-135U	Cod	10.77
feature	Biunc	5Ub-1	5363343|37:C>G-157U	Cod	11.67
feature	Biunc	5Ub-1	7172310|16:G>T	Cod	16.31
feature	Biunc	5Ub-1	7164347|63:A>G	Cod	16.31
feature	Biunc	5Ub-1	1206583|29:G>C-567U	Cod	17.32
feature	Biunc	5Ub-1	2276318|9:C>T	Cod	17.76
feature	Biunc	5Ub-1	983145|45:G>A	Cod	18.87
feature	Biunc	5Ub-1	1133764|20:G>A-35U	Cod	19.31
feature	Biunc	5Ub-1	7169065|34:A>G-56U	Cod	19.64
feature	Biunc	5Ub-1	5984590|33:A>T-457U	Cod	20.42
feature	Biunc	5Ub-1	1006247|59:C>T-5U	Cod	24.61
feature	Biunc	5Ub-1	7168635|26:T>C-5U	Cod	25.85
feature	Biunc	5Ub-1	6037366|51:A>G	Cod	26.75
feature	Biunc	5Ub-1	4411681|16:T>G	Cod	26.86
feature	Biunc	5Ub-1	6047130|38:C>A	Cod	26.86
feature	Biunc	5Ub-1	7165142|6:C>T-15U	Cod	26.97
feature	Biunc	5Ub-1	6018452|30:T>G-45U	Cod	27.19
feature	Biunc	5Ub-1	4261408|28:G>A-35U	Cod	31.98
feature	Biunc	5Ub-1	7166802|63:T>C	Cod	34.72
feature	Biunc	5Ub-1	7173469|53:G>T-5U	Cod	48.13
feature	Biunc	5Ub-1	7159045|42:C>G-5U	Cod	51.06
feature	Biunc	5Ub-1	1165688|58:C>T-5U	Cod	51.4
feature	Biunc	5Ub-1	2329593|16:G>A	Cod	51.4
feature	Biunc	5Ub-1	1014880|13:C>G	Cod	51.73
feature	Biunc	5Ub-1	7158257|15:G>T-5U	Cod	56.48
feature	Biunc	5Ub-1	1667027|60:C>G-5U	Cod	57.62
feature	Biunc	5Ub-1	7167797|11:G>C	Cod	58.75
feature	Biunc	5Ub-1	6045434|28:G>T	Cod	63.79
feature	Biunc	5Ub-1	6026618|48:T>A-5U	Cod	63.79
feature	Biunc	5Ub-1	7169081|28:T>C	Cod	65.7
feature	Biunc	5Ub-1	4261472|41:G>C-56U	Cod	66.83
feature	Biunc	5Ub-1	5983719|38:C>G	Cod	74.92
feature	Biunc	5Ub-1	3946216|32:G>A	Cod	81.48
feature	Biunc	5Ub-1	984858|35:G>T-35U	Cod	87.33
feature	Biunc	5Ub-1	7166943|29:G>C-35U	Cod	94.74
feature	Biunc	5Ub-1	1228479|6:A>G-5U	Cod	95.19
feature	Biunc	5Ub-1	1218676|18:A>G	Cod	95.64
feature	Biunc	5Ub-1	1218676|9:G>A	Cod	95.64
feature	Biunc	5Ub-1	1030395|44:C>G	Cod	95.86
feature	Biunc	5Ub-1	7170410|6:A>G-5U	Cod	98.59
feature	Biunc	5Ub-1	6046346|14:G>C-45U	Cod	100.43
feature	Biunc	5Ub-1	7170346|19:A>G	Cod	104.07
feature	Biunc	5Ub-1	1024971|11:G>A	Cod	111.38
feature	Biunc	5Ub-1	5984475|42:C>G-5U	Cod	112.52
feature	Biunc	5Ub-1	7168513|10:C>T	Cod	118.63
feature	Biunc	5Ub-2	5985525|33:G>A-5U	Cod	0.34
feature	Biunc	5Ub-2	6035612|6:G>A-57U	Cod	0.34
feature	Biunc	5Ub-2	6027422|36:A>C-35U	Cod	0.67
feature	Biunc	5Ub-2	6019511|21:A>G-5U	Cod	5.87
feature	Biunc	5Ub-2	1078370|61:A>G	Cod	6.9
feature	Biunc	5Ub-2	6042771|29:G>C-457U	Cod	6.9
feature	Biunc	5Ub-2	6047143|11:A>G-5U	Cod	9.8
feature	Biunc	5Ub-2	5988710|12:C>A	Cod	38.47
feature	Biunc	5Ub-2	7169938|12:A>G-356U	Cod	54.78
feature	Biunc	5Ub-2	7165898|7:T>G	Cod	55.45
feature	Biunc	5Ub-2	6038160|11:C>G	Cod	55.45
feature	Biunc	5Ub-2	6040775|10:G>T-345U	Cod	55.45
feature	Biunc	5Ub-2	6047933|35:C>T	Cod	56.12
feature	Biunc	5Ub-2	7173361|29:A>G	Cod	56.34
feature	Biunc	5Ub-2	1044675|42:G>A	Cod	59.23
feature	Biunc	5Ub-2	6037785|19:G>A-45U	Cod	87.93
feature	Biunc	5Ub-2	7169480|10:G>A-15U	Cod	89.05
feature	Biunc	5Ub-2	1080555|40:T>C	Cod	94.84
feature	Biunc	5Ub-2	7163446|17:C>G	Cod	108.14
feature	Biunc	5Ub-2	1118824|48:A>G-56U	Cod	109.6
feature	Biunc	5Ub-2	1053607|30:G>A-45U	Cod	117.72
feature	Biunc	5Ub-2	1091337|18:T>C-357U	Cod	124.69
feature	Biunc	5Ub-2	7168988|41:A>C-35U	Cod	130.57
feature	Biunc	6Mb	3945597|28:C>T-16M	Cod	2.27
feature	Biunc	6Mb	991209|24:G>C	Cod	4.06
feature	Biunc	6Mb	7159522|18:T>G-6M	Cod	6.07
feature	Biunc	6Mb	7164230|44:T>C	Cod	6.07
feature	Biunc	6Mb	7172673|18:G>T-6M	Cod	6.07
feature	Biunc	6Mb	7159024|61:G>T-6M	Cod	6.74
feature	Biunc	6Mb	6047208|41:A>T	Cod	12.01
feature	Biunc	6Mb	7168710|37:C>A	Cod	13.8
feature	Biunc	6Mb	7158726|15:T>G	Cod	14.14
feature	Biunc	6Mb	2245473|14:G>A-67M	Cod	14.47
feature	Biunc	6Mb	1182851|26:C>A-6M	Cod	23.67
feature	Biunc	6Mb	1103094|17:G>C	Cod	30.25
feature	Biunc	6Mb	7174114|9:A>T	Cod	32.5
feature	Biunc	6Mb	1009567|41:G>C-6M	Cod	34.44
feature	Biunc	6Mb	990843|31:A>G	Cod	34.44
feature	Biunc	6Mb	6046233|26:C>T-36M	Cod	34.44
feature	Biunc	6Mb	7171871|29:T>G-6M	Cod	34.44
feature	Biunc	6Mb	7171866|41:T>C-36M	Cod	34.44
feature	Biunc	6Mb	4262744|29:C>T	Cod	36.39
feature	Biunc	6Mb	7166231|20:T>C	Cod	40.35
feature	Biunc	6Mb	7158712|27:G>A	Cod	40.35
feature	Biunc	6Mb	7166286|9:G>C	Cod	40.35
feature	Biunc	6Mb	7168593|65:A>G	Cod	40.35
feature	Biunc	6Mb	1012529|35:C>G-67M	Cod	40.35
feature	Biunc	6Mb	2268488|8:T>C	Cod	48.87
feature	Biunc	6Mb	986941|16:C>T-36M	Cod	52.48
feature	Biunc	6Mb	7172594|13:G>C-6M	Cod	52.48
feature	Biunc	6Mb	7167078|6:T>C-36M	Cod	56.47
feature	Biunc	6Mb	7163869|16:C>T	Cod	56.47
feature	Biunc	6Mb	7169411|34:A>G	Cod	59.12
feature	Biunc	6Mb	7169000|42:C>T	Cod	60.46
feature	Biunc	6Mb	7169882|8:C>G	Cod	60.8
feature	Biunc	6Mb	7172812|35:A>C	Cod	61.13
feature	Biunc	6Mb	7167003|11:G>A	Cod	62.24
feature	Biunc	6Mb	4538377|37:G>C	Cod	62.46
feature	Biunc	6Mb	1697288|11:G>T	Cod	62.8
feature	Biunc	6Mb	7168700|48:G>C-6M	Cod	63.13
feature	Biunc	6Mb	6037443|33:G>A-36U	Cod	63.58
feature	Biunc	6Mb	7172759|31:G>C-36M	Cod	63.58
feature	Biunc	6Mb	7168784|25:C>T-136M	Cod	63.58
feature	Biunc	6Mb	7171035|63:T>G	Cod	63.58
feature	Biunc	6Mb	1124273|46:G>A	Cod	64.02
feature	Biunc	6Mb	3022852|26:C>A-167M	Cod	65.84
feature	Biunc	6Mb	7158905|13:T>C-6M	Cod	65.84
feature	Biunc	6Mb	7169472|36:A>G-6M	Cod	65.84
feature	Biunc	6Mb	7168670|23:G>A-36M	Cod	65.84
feature	Biunc	6Mb	7163360|9:A>G	Cod	67.66
feature	Biunc	6Mb	7167777|33:G>A-26M	Cod	68.1
feature	Biunc	6Mb	7170022|42:C>A-136M	Cod	68.1
feature	Biunc	6Mb	1731836|19:G>T-236M	Cod	68.1
feature	Biunc	6Mb	7166488|25:G>C-256M	Cod	68.55
feature	Biunc	6Mb	7166087|6:C>T-367M	Cod	69.11
feature	Biunc	6Mb	7158066|47:A>G-6M	Cod	72.72
feature	Biunc	6Mb	7158348|55:T>G	Cod	72.72
feature	Biunc	6Mb	7172886|30:C>T	Cod	72.72
feature	Biunc	6Mb	3952496|5:G>A	Cod	72.72
feature	Biunc	6Mb	7173085|32:A>G-6M	Cod	72.72
feature	Biunc	6Mb	7172058|16:C>A-26M	Cod	72.72
feature	Biunc	6Mb	7159232|40:G>T-567M	Cod	72.72
feature	Biunc	6Mb	2241907|48:G>A-236M	Cod	73.05
feature	Biunc	6Mb	7169823|7:C>T-56M	Cod	73.39
feature	Biunc	6Mb	7163265|62:A>C-6M	Cod	73.39
feature	Biunc	6Mb	7171593|11:C>T	Cod	73.39
feature	Biunc	6Mb	3953676|12:G>T	Cod	73.39
feature	Biunc	6Mb	7171260|35:A>G-346M	Cod	73.39
feature	Biunc	6Mb	7166851|20:C>G	Cod	73.39
feature	Biunc	6Mb	7172543|8:A>G	Cod	73.39
feature	Biunc	6Mb	1132926|40:C>A-236M	Cod	73.39
feature	Biunc	6Mb	7170266|14:A>G-236M	Cod	73.39
feature	Biunc	6Mb	7162779|45:G>A-16M	Cod	73.39
feature	Biunc	6Mb	7173470|23:A>T-56M	Cod	73.39
feature	Biunc	6Mb	7165562|30:C>T-36M	Cod	73.39
feature	Biunc	6Mb	7160073|62:A>G-6M	Cod	73.39
feature	Biunc	6Mb	7171853|13:G>C	Cod	73.39
feature	Biunc	6Mb	7159671|39:C>T	Cod	73.39
feature	Biunc	6Mb	1022055|14:G>T-56M	Cod	73.39
feature	Biunc	6Mb	7158560|53:T>C-56M	Cod	73.39
feature	Biunc	6Mb	7159105|55:G>A-6M	Cod	73.39
feature	Biunc	6Mb	7159777|54:G>A-3M	Cod	73.39
feature	Biunc	6Mb	7157901|51:C>T-6M	Cod	73.39
feature	Biunc	6Mb	7173728|40:G>A	Cod	73.39
feature	Biunc	6Mb	7172290|28:T>C	Cod	73.39
feature	Biunc	6Mb	7157756|48:T>A	Cod	73.39
feature	Biunc	6Mb	7168936|28:A>G-6M	Cod	73.39
feature	Biunc	6Mb	7161872|20:T>C	Cod	73.72
feature	Biunc	6Mb	7163642|6:A>G-36M	Cod	74.62
feature	Biunc	6Mb	7164002|54:G>C-6M	Cod	74.62
feature	Biunc	6Mb	7169622|47:A>G-26M	Cod	74.62
feature	Biunc	6Mb	1053835|14:C>T	Cod	74.62
feature	Biunc	6Mb	7159384|14:T>C-6M	Cod	74.62
feature	Biunc	6Mb	7162282|46:C>T-6M	Cod	74.62
feature	Biunc	6Mb	7168021|7:A>G-36M	Cod	74.62
feature	Biunc	6Mb	7172471|9:G>A-36M	Cod	74.62
feature	Biunc	6Mb	7166113|5:T>C	Cod	74.62
feature	Biunc	6Mb	7171068|53:A>G-16M	Cod	75.52
feature	Biunc	6Mb	7170291|11:A>G-567M	Cod	75.86
feature	Biunc	6Mb	7163936|44:G>A-6M	Cod	75.86
feature	Biunc	6Mb	7158567|22:C>T-26M	Cod	75.86
feature	Biunc	6Mb	7166834|65:A>T-356M	Cod	75.86
feature	Biunc	6Mb	7163931|27:A>C-6M	Cod	77.32
feature	Biunc	6Mb	3571162|16:A>T-26M	Cod	77.32
feature	Biunc	6Mb	7166978|66:T>G-6M	Cod	77.32
feature	Biunc	6Mb	7170992|8:T>A-36M	Cod	77.32
feature	Biunc	6Mb	993745|11:C>T-167M	Cod	77.32
feature	Biunc	6Mb	7158953|20:T>A-56M	Cod	77.32
feature	Biunc	6Mb	1100326|20:T>C-6M	Cod	77.32
feature	Biunc	6Mb	7160249|20:T>C-6M	Cod	77.32
feature	Biunc	6Mb	989034|23:G>A	Cod	78.66
feature	Biunc	6Mb	7163266|31:T>C-126M	Cod	78.66
feature	Biunc	6Mb	1865366|9:G>C-36M	Cod	78.66
feature	Biunc	6Mb	3027174|11:G>A-36M	Cod	78.66
feature	Biunc	6Mb	7159488|21:G>A-236M	Cod	78.88
feature	Biunc	6Mb	7169330|19:A>G-6M	Cod	78.99
feature	Biunc	6Mb	994256|38:C>T-36M	Cod	79.77
feature	Biunc	6Mb	7165595|12:T>C-256M	Cod	79.77
feature	Biunc	6Mb	1110062|59:A>T-46M	Cod	79.77
feature	Biunc	6Mb	7159819|23:A>G-6M	Cod	79.77
feature	Biunc	6Mb	7163492|36:G>A	Cod	79.77
feature	Biunc	6Mb	6012340|38:C>T-236M	Cod	80.44
feature	Biunc	6Mb	2251569|54:A>G	Cod	81.23
feature	Biunc	6Mb	7173126|6:G>T	Cod	85.95
feature	Biunc	6Mb	7160436|35:A>G-6M	Cod	85.95
feature	Biunc	6Mb	7169789|20:C>G	Cod	85.95
feature	Biunc	6Mb	4404927|17:G>A-236M	Cod	85.95
feature	Biunc	6Mb	7164052|47:A>G	Cod	85.95
feature	Biunc	6Mb	7170283|32:C>G-6M	Cod	85.95
feature	Biunc	6Mb	7163673|22:A>G-236M	Cod	85.95
feature	Biunc	6Mb	7170173|49:T>G	Cod	85.95
feature	Biunc	6Mb	7157744|29:G>A	Cod	85.95
feature	Biunc	6Mb	7169980|25:A>G-16M	Cod	85.95
feature	Biunc	6Mb	1023849|8:A>G-36M	Cod	89.95
feature	Biunc	6Mb	7159833|7:T>G	Cod	90.4
feature	Biunc	6Mb	4006110|7:G>C-6M	Cod	90.4
feature	Biunc	6Mb	7163376|56:C>T-6M	Cod	90.4
feature	Biunc	6Mb	7161674|13:A>G-6M	Cod	90.4
feature	Biunc	6Mb	7163959|10:G>A	Cod	90.84
feature	Biunc	6Mb	7170683|43:A>C-367M	Cod	93.31
feature	Biunc	6Mb	1181960|13:G>C-2U	Cod	93.31
feature	Biunc	6Mb	7165966|31:A>C-367M	Cod	95.1
feature	Biunc	6Mb	7158150|52:C>A-236M	Cod	95.32
feature	Biunc	6Mb	7161028|39:C>T-6M	Cod	95.32
feature	Biunc	6Mb	7163705|51:A>G-356M	Cod	95.32
feature	Biunc	6Mb	7166803|39:T>A-6M	Cod	95.32
feature	Biunc	6Mb	7163946|62:C>T	Cod	95.32
feature	Biunc	6Mb	7172392|11:C>G-6M	Cod	95.32
feature	Biunc	6Mb	7168921|11:C>T-136M	Cod	96.55
feature	Biunc	6Mb	7172166|10:G>A-6M	Cod	96.55
feature	Biunc	6Mb	7169324|32:C>G-367M	Cod	106.69
feature	Biunc	6Mb	3938769|63:C>T-6M	Cod	109.17
feature	Biunc	6Mb	7173129|27:A>G	Cod	109.84
feature	Biunc	6Mb	1066193|68:G>C	Cod	110.51
feature	Biunc	6Mb	7163808|38:A>G	Cod	112.91
feature	Biunc	6Mb	7172799|50:T>C-2U	Cod	115.33
feature	Biunc	6Mb	7170606|50:C>G-6M	Cod	116.12
feature	Biunc	6Mb	7168496|58:G>C-6M	Cod	116.12
feature	Biunc	6Mb	7157908|22:A>G-56M	Cod	116.12
feature	Biunc	6Mb	7173897|46:C>G-6M	Cod	116.12
feature	Biunc	6Mb	7157973|57:G>A-6M	Cod	116.12
feature	Biunc	6Mb	1096178|64:C>T	Cod	116.12
feature	Biunc	6Mb	1220832|22:A>G	Cod	116.12
feature	Biunc	6Mb	7169371|6:G>A-6M	Cod	116.12
feature	Biunc	6Mb	3941709|29:G>C	Cod	116.91
feature	Biunc	6Mb	7172353|38:T>C	Cod	121.77
feature	Biunc	6Mb	2243164|24:G>A-6M	Cod	125.14
feature	Biunc	6Mb	7164043|58:A>G	Cod	130.15
feature	Biunc	6Mb	7168231|18:A>G-136M	Cod	131.28
feature	Biunc	6Mb	7171893|37:T>C	Cod	131.28
feature	Biunc	6Mb	7171515|16:C>T-357M	Cod	131.28
feature	Biunc	6Mb	7173164|37:T>C	Cod	131.28
feature	Biunc	6Mb	5348035|24:A>G-236M	Cod	131.28
feature	Biunc	6Mb	2243750|49:C>G-56M	Cod	134.93
feature	Biunc	6Mb	2253216|20:C>G-36M	Cod	137.47
feature	Biunc	6Mb	2253216|16:T>C-36M	Cod	139.32
feature	Biunc	6Mb	7167585|9:G>T-356M	Cod	141.17
feature	Biunc	6Mb	3025487|20:T>C-16M	Cod	142.09
feature	Biunc	6Mb	7164311|17:C>T	Cod	143.57
feature	Biunc	6Mb	7173629|10:A>G	Cod	146.64
feature	Biunc	6Mb	1021431|37:C>A	Cod	147.32
feature	Biunc	6Mb	7164838|47:T>A	Cod	148.01
feature	Biunc	6Mb	3944102|13:C>G-367M	Cod	148.81
feature	Biunc	6Ub-1	6029963|35:G>T-16U	Cod	0.33
feature	Biunc	6Ub-1	1084407|37:C>G-6U	Cod	1
feature	Biunc	6Ub-1	4535780|24:C>T	Cod	13.31
feature	Biunc	6Ub-1	7163484|54:G>A	Cod	13.42
feature	Biunc	6Ub-1	5989618|31:G>A	Cod	14.45
feature	Biunc	6Ub-1	7159480|42:T>A-16U	Cod	16.49
feature	Biunc	6Ub-1	7173063|60:C>A-136U	Cod	16.49
feature	Biunc	6Ub-1	2256019|57:G>T-16U	Cod	18.17
feature	Biunc	6Ub-1	6044955|28:G>A	Cod	18.17
feature	Biunc	6Ub-1	6049657|40:G>A	Cod	23.15
feature	Biunc	6Ub-1	1051500|9:C>T-146U	Cod	25.56
feature	Biunc	6Ub-1	1130803|50:G>C-6U	Cod	45.17
feature	Biunc	6Ub-1	1863286|20:G>A-16U	Cod	46.52
feature	Biunc	6Ub-1	7165085|9:C>G	Cod	65.81
feature	Biunc	6Ub-1	3939843|17:G>C-16U	Cod	66.6
feature	Biunc	6Ub-1	1223663|14:G>C-6U	Cod	66.6
feature	Biunc	6Ub-1	6027606|45:G>A-16U	Cod	77.14
feature	Biunc	6Ub-1	1025833|9:G>A-36U	Cod	81.02
feature	Biunc	6Ub-1	7166854|33:A>T-67U	Cod	81.02
feature	Biunc	6Ub-1	6018881|16:A>T	Cod	81.02
feature	Biunc	6Ub-1	5368351|32:G>C	Cod	85.18
feature	Biunc	6Ub-1	7171187|21:A>T-16U	Cod	85.18
feature	Biunc	6Ub-1	6043678|56:G>T-136U	Cod	85.18
feature	Biunc	6Ub-1	7165358|19:G>T	Cod	87.32
feature	Biunc	6Ub-1	5347023|16:G>A-6U	Cod	90.74
feature	Biunc	6Ub-1	7166547|12:T>A-136U	Cod	90.74
feature	Biunc	6Ub-1	7165716|48:G>C	Cod	90.74
feature	Biunc	6Ub-1	5980966|62:G>A-6U	Cod	94.96
feature	Biunc	6Ub-1	1390111|62:C>A-136U	Cod	94.96
feature	Biunc	6Ub-1	5982962|8:A>T-6U	Cod	99.18
feature	Biunc	6Ub-1	5411734|8:G>A-136U	Cod	101.52
feature	Biunc	6Ub-1	1055508|14:T>C	Cod	101.52
feature	Biunc	6Ub-1	7171842|68:G>T	Cod	101.52
feature	Biunc	6Ub-1	1003777|5:C>A	Cod	106.82
feature	Biunc	6Ub-1	1229724|7:G>A-136U	Cod	117.68
feature	Biunc	6Ub-1	7167243|15:T>G	Cod	123.82
feature	Biunc	6Ub-1	7171134|10:T>C	Cod	135.07
feature	Biunc	6Ub-1	1238727|41:C>G	Cod	141
feature	Biunc	6Ub-1	7173921|22:G>A	Cod	143.06
feature	Biunc	6Ub-1	6049691|35:C>G	Cod	143.06
feature	Biunc	6Ub-1	6041804|26:G>A-136U	Cod	145.67
feature	Biunc	6Ub-1	7167046|68:A>G-16U	Cod	159.97
feature	Biunc	6Ub-1	6049040|44:C>T	Cod	162.37
feature	Biunc	6Ub-2	1183495|53:G>T	Cod	2.25
feature	Biunc	6Ub-2	6029823|22:A>G-16U	Cod	12.81
feature	Biunc	6Ub-2	7172397|6:A>C	Cod	13.03
feature	Biunc	6Ub-2	1018112|17:G>A	Cod	16.71
feature	Biunc	6Ub-2	5988854|31:C>T-16U	Cod	17.99
feature	Biunc	6Ub-2	5988370|25:G>C-16U	Cod	20.75
feature	Biunc	6Ub-2	1243705|21:A>G	Cod	22.25
feature	Biunc	6Ub-2	5978747|19:A>C	Cod	27.3
feature	Biunc	6Ub-2	1229082|53:G>C	Cod	38.79
feature	Biunc	6Ub-2	6043277|62:A>G-136U	Cod	38.79
feature	Biunc	6Ub-2	7172803|21:C>A	Cod	38.79
feature	Biunc	6Ub-2	2300864|25:A>G	Cod	48.68
feature	Biunc	6Ub-2	6019125|19:G>A	Cod	56.23
feature	Biunc	6Ub-2	7166835|64:C>T	Cod	56.57
feature	Biunc	6Ub-2	7166839|20:C>A	Cod	60.31
feature	Biunc	6Ub-2	7172834|60:A>G-6U	Cod	81.18
feature	Biunc	6Ub-2	5988446|58:G>T	Cod	81.18
feature	Biunc	6Ub-2	7173349|29:C>G	Cod	82.06
feature	Biunc	6Ub-2	2267244|37:C>A-16U	Cod	112.62
feature	Biunc	6Ub-2	1096524|21:C>A	Cod	118.06
feature	Biunc	6Ub-2	7170404|52:T>C	Cod	118.06
feature	Biunc	6Ub-2	6048627|8:C>G	Cod	123.33
feature	Biunc	6Ub-2	7170327|12:T>C-16U	Cod	126.6
feature	Biunc	6Ub-2	6042912|14:A>G-136U	Cod	131.29
feature	Biunc	6Ub-2	1124909|14:C>T	Cod	134.12
feature	Biunc	6Ub-2	7170281|21:C>T-1M	Cod	134.12
feature	Biunc	6Ub-2	1124141|37:T>C	Cod	141.36
feature	Biunc	6Ub-2	7171353|29:A>G	Cod	142.49
feature	Biunc	6Ub-2	7171117|41:A>G	Cod	146.15
feature	Biunc	6Ub-2	7172774|30:T>C	Cod	146.15
feature	Biunc	6Ub-2	1133005|19:T>C-16U	Cod	146.15
feature	Biunc	6Ub-2	1663833|58:G>A	Cod	156.54
feature	Biunc	6Ub-2	7158308|42:G>T	Cod	157.1
feature	Biunc	6Ub-2	7158196|39:T>C-16U	Cod	157.1
feature	Biunc	6Ub-2	7159520|27:T>C-126U	Cod	161.72
feature	Biunc	6Ub-2	7169497|45:C>G-16U	Cod	161.72
feature	Biunc	6Ub-2	6037922|6:C>T	Cod	166.63
feature	Biunc	6Ub-2	7171365|5:G>A-6U	Cod	171.84
feature	Biunc	6Ub-2	4003715|38:C>T-167U	Cod	175.12
feature	Biunc	6Ub-2	7168958|37:C>T-167U	Cod	175.12
feature	Biunc	6Ub-2	7170637|15:T>C	Cod	176.13
feature	Biunc	6Ub-2	5000974|31:T>C-146U	Cod	186.61
feature	Biunc	7Mb	7172060|55:T>G-57M	Cod	0
feature	Biunc	7Mb	7168225|26:G>A	Cod	1.8
feature	Biunc	7Mb	7172006|20:C>T	Cod	5.99
feature	Biunc	7Mb	7173625|35:A>C-7M	Cod	7
feature	Biunc	7Mb	7170363|13:C>T	Cod	13.23
feature	Biunc	7Mb	7164864|15:C>T	Cod	14.93
feature	Biunc	7Mb	7171193|57:G>A	Cod	16.63
feature	Biunc	7Mb	2241804|41:G>A	Cod	34.36
feature	Biunc	7Mb	1107278|58:T>C	Cod	34.47
feature	Biunc	7Mb	3022742|5:C>T-14M	Cod	34.47
feature	Biunc	7Mb	7173620|8:T>C	Cod	34.47
feature	Biunc	7Mb	7158018|35:C>T	Cod	34.47
feature	Biunc	7Mb	2245443|30:G>A-257M	Cod	34.47
feature	Biunc	7Mb	1024610|22:G>T	Cod	34.47
feature	Biunc	7Mb	7172613|6:A>G	Cod	34.47
feature	Biunc	7Mb	1019643|9:G>A-357M	Cod	34.47
feature	Biunc	7Mb	1130842|23:T>C-567U	Cod	34.47
feature	Biunc	7Mb	7159531|64:G>A	Cod	34.47
feature	Biunc	7Mb	1694916|41:C>T	Cod	34.47
feature	Biunc	7Mb	6045211|37:A>C	Cod	34.47
feature	Biunc	7Mb	2335137|40:C>T	Cod	34.47
feature	Biunc	7Mb	7169058|41:G>A-7M	Cod	34.47
feature	Biunc	7Mb	7158451|23:A>G-357M	Cod	34.47
feature	Biunc	7Mb	7173682|33:T>C-567U	Cod	34.47
feature	Biunc	7Mb	7171107|13:C>T	Cod	34.47
feature	Biunc	7Mb	7165937|10:C>G	Cod	34.58
feature	Biunc	7Mb	1748951|44:T>C-17M	Cod	35.25
feature	Biunc	7Mb	7157822|24:C>A	Cod	35.25
feature	Biunc	7Mb	988123|18:A>C	Cod	35.25
feature	Biunc	7Mb	7171702|7:A>G	Cod	35.25
feature	Biunc	7Mb	7165624|7:G>A	Cod	35.25
feature	Biunc	7Mb	1018524|18:C>T-357M	Cod	35.25
feature	Biunc	7Mb	7172336|19:C>T-6M	Cod	35.25
feature	Biunc	7Mb	7163559|52:G>A	Cod	35.25
feature	Biunc	7Mb	7159254|42:G>A	Cod	35.25
feature	Biunc	7Mb	7163513|22:A>G	Cod	35.25
feature	Biunc	7Mb	7172363|30:G>A-357M	Cod	35.25
feature	Biunc	7Mb	1233320|33:A>C	Cod	35.25
feature	Biunc	7Mb	7161635|28:G>A	Cod	35.25
feature	Biunc	7Mb	7167858|5:T>C	Cod	35.25
feature	Biunc	7Mb	1079372|16:T>C	Cod	35.25
feature	Biunc	7Mb	1099957|8:G>T	Cod	35.25
feature	Biunc	7Mb	3027187|20:A>G	Cod	35.25
feature	Biunc	7Mb	7171092|17:T>C-27M	Cod	35.25
feature	Biunc	7Mb	7171001|20:G>A	Cod	35.25
feature	Biunc	7Mb	7172743|10:A>G	Cod	35.25
feature	Biunc	7Mb	7170271|61:C>T-357M	Cod	35.25
feature	Biunc	7Mb	7171038|13:C>T	Cod	35.25
feature	Biunc	7Mb	3938447|10:C>T	Cod	35.25
feature	Biunc	7Mb	7172743|5:C>G	Cod	35.25
feature	Biunc	7Mb	7163773|15:A>G-357M	Cod	35.25
feature	Biunc	7Mb	1176954|60:T>G-137M	Cod	35.25
feature	Biunc	7Mb	1202873|13:A>G-357M	Cod	35.25
feature	Biunc	7Mb	1091268|13:C>T	Cod	35.25
feature	Biunc	7Mb	3027793|24:A>G	Cod	35.25
feature	Biunc	7Mb	7161728|29:C>G-134M	Cod	35.25
feature	Biunc	7Mb	7165909|11:C>T	Cod	35.25
feature	Biunc	7Mb	7168842|22:A>G	Cod	35.25
feature	Biunc	7Mb	7159373|35:C>T-37M	Cod	35.92
feature	Biunc	7Mb	7168640|8:G>A-7M	Cod	36.37
feature	Biunc	7Mb	7166859|27:T>C-37M	Cod	36.37
feature	Biunc	7Mb	988952|56:C>T	Cod	36.37
feature	Biunc	7Mb	7163329|7:T>C-256M	Cod	36.37
feature	Biunc	7Mb	2262799|30:G>C	Cod	36.37
feature	Biunc	7Mb	7167039|49:C>T	Cod	36.37
feature	Biunc	7Mb	7167033|59:T>C-137M	Cod	36.37
feature	Biunc	7Mb	6034850|40:C>T-357M	Cod	36.37
feature	Biunc	7Mb	1026052|14:A>G	Cod	36.37
feature	Biunc	7Mb	7161176|22:C>G	Cod	36.37
feature	Biunc	7Mb	1236107|36:T>C	Cod	36.37
feature	Biunc	7Mb	7165162|6:C>T	Cod	36.37
feature	Biunc	7Mb	1130439|39:C>T-57M	Cod	36.37
feature	Biunc	7Mb	7167123|16:G>A-237M	Cod	36.37
feature	Biunc	7Mb	7162041|23:G>A	Cod	36.37
feature	Biunc	7Mb	7173341|26:A>G-57M	Cod	36.37
feature	Biunc	7Mb	7169008|33:A>G-2M	Cod	36.37
feature	Biunc	7Mb	2245527|61:C>T-7M	Cod	36.37
feature	Biunc	7Mb	981676|25:C>T	Cod	36.37
feature	Biunc	7Mb	7164343|41:G>A	Cod	36.37
feature	Biunc	7Mb	7168268|30:C>T	Cod	36.37
feature	Biunc	7Mb	7166616|32:C>T	Cod	36.37
feature	Biunc	7Mb	1105546|61:G>T-47M	Cod	36.37
feature	Biunc	7Mb	2244041|10:G>T	Cod	36.37
feature	Biunc	7Mb	1100863|13:A>C	Cod	36.37
feature	Biunc	7Mb	2254157|43:T>C	Cod	36.37
feature	Biunc	7Mb	6018903|21:A>G	Cod	36.37
feature	Biunc	7Mb	7171403|11:A>C	Cod	36.37
feature	Biunc	7Mb	7159015|38:A>G-37M	Cod	36.37
feature	Biunc	7Mb	3025795|10:G>C	Cod	36.37
feature	Biunc	7Mb	7168585|33:T>C	Cod	36.37
feature	Biunc	7Mb	7164781|28:C>T	Cod	36.37
feature	Biunc	7Mb	6038868|5:A>G	Cod	36.37
feature	Biunc	7Mb	4262284|9:C>T	Cod	36.37
feature	Biunc	7Mb	1111834|29:C>T	Cod	36.37
feature	Biunc	7Mb	7168074|49:C>A	Cod	36.37
feature	Biunc	7Mb	7159136|37:T>C	Cod	36.37
feature	Biunc	7Mb	7163274|21:C>A	Cod	36.37
feature	Biunc	7Mb	7163691|30:T>C-137M	Cod	36.37
feature	Biunc	7Mb	4910101|16:C>T-357M	Cod	36.37
feature	Biunc	7Mb	7171965|14:C>T-7M	Cod	36.37
feature	Biunc	7Mb	7158893|32:G>A-137M	Cod	36.37
feature	Biunc	7Mb	7163511|51:C>T	Cod	36.37
feature	Biunc	7Mb	7164493|29:G>T-37M	Cod	36.37
feature	Biunc	7Mb	7159509|30:A>C	Cod	36.37
feature	Biunc	7Mb	7158688|21:T>C-37M	Cod	36.37
feature	Biunc	7Mb	1021031|26:C>T-37M	Cod	36.37
feature	Biunc	7Mb	1214567|43:G>T-157M	Cod	36.37
feature	Biunc	7Mb	7168584|16:C>T	Cod	36.37
feature	Biunc	7Mb	7159827|42:G>C-137M	Cod	36.37
feature	Biunc	7Mb	7168584|42:T>C	Cod	36.37
feature	Biunc	7Mb	7168992|47:T>C-57M	Cod	36.37
feature	Biunc	7Mb	1053216|6:A>G	Cod	36.37
feature	Biunc	7Mb	7173987|11:A>T	Cod	36.37
feature	Biunc	7Mb	7171426|37:T>C-3M	Cod	36.37
feature	Biunc	7Mb	7159555|21:C>T-357M	Cod	36.37
feature	Biunc	7Mb	6020605|16:G>A	Cod	36.37
feature	Biunc	7Mb	7171213|15:G>C-237M	Cod	36.37
feature	Biunc	7Mb	1145044|38:G>C	Cod	36.37
feature	Biunc	7Mb	7172671|31:T>C	Cod	36.37
feature	Biunc	7Mb	1361180|65:C>T-17M	Cod	36.37
feature	Biunc	7Mb	1089331|8:A>G	Cod	36.37
feature	Biunc	7Mb	7170790|38:A>G	Cod	36.37
feature	Biunc	7Mb	6015744|16:G>C-357M	Cod	36.37
feature	Biunc	7Mb	3023579|16:C>A	Cod	36.37
feature	Biunc	7Mb	7163794|9:A>C	Cod	36.37
feature	Biunc	7Mb	7160254|27:A>G-357M	Cod	36.37
feature	Biunc	7Mb	7162688|37:C>G-357M	Cod	36.37
feature	Biunc	7Mb	6047542|40:G>A	Cod	36.37
feature	Biunc	7Mb	7163599|21:G>C-237M	Cod	36.37
feature	Biunc	7Mb	7160879|13:G>A	Cod	36.37
feature	Biunc	7Mb	2267173|67:G>C-357M	Cod	36.37
feature	Biunc	7Mb	7164119|7:A>G	Cod	36.37
feature	Biunc	7Mb	3026968|14:T>G	Cod	36.37
feature	Biunc	7Mb	7171438|11:G>A	Cod	36.37
feature	Biunc	7Mb	7171915|63:G>A-37M	Cod	36.37
feature	Biunc	7Mb	7165922|8:C>A-6M	Cod	36.37
feature	Biunc	7Mb	1080698|13:G>A	Cod	36.37
feature	Biunc	7Mb	1093333|19:A>G-357M	Cod	36.37
feature	Biunc	7Mb	7166706|67:G>A-37M	Cod	36.37
feature	Biunc	7Mb	4009193|10:A>C	Cod	36.37
feature	Biunc	7Mb	7167239|46:A>G-7M	Cod	36.37
feature	Biunc	7Mb	7172784|20:A>G	Cod	36.37
feature	Biunc	7Mb	1260327|48:T>C	Cod	36.37
feature	Biunc	7Mb	7159294|28:T>A	Cod	36.37
feature	Biunc	7Mb	7169181|20:G>C	Cod	36.37
feature	Biunc	7Mb	1245969|24:C>G-357M	Cod	36.37
feature	Biunc	7Mb	7172662|27:C>T-357M	Cod	36.37
feature	Biunc	7Mb	6038952|19:G>A	Cod	36.37
feature	Biunc	7Mb	1134068|61:C>T-47M	Cod	36.37
feature	Biunc	7Mb	1107807|37:G>A-357M	Cod	36.37
feature	Biunc	7Mb	5971470|37:A>G-37M	Cod	36.37
feature	Biunc	7Mb	1007200|35:C>T	Cod	36.37
feature	Biunc	7Mb	7171650|29:G>A	Cod	37.49
feature	Biunc	7Mb	7171156|33:T>C-37M	Cod	38.39
feature	Biunc	7Mb	7172706|12:A>G-7M	Cod	38.39
feature	Biunc	7Mb	2245924|8:C>T	Cod	38.39
feature	Biunc	7Mb	1127772|34:C>T	Cod	39.29
feature	Biunc	7Mb	7159764|43:C>A-357M	Cod	40.75
feature	Biunc	7Mb	7166622|53:T>C	Cod	42.44
feature	Biunc	7Mb	7169522|14:A>C-2M	Cod	42.55
feature	Biunc	7Mb	3020466|18:A>T	Cod	42.66
feature	Biunc	7Mb	7173248|31:T>C	Cod	43.78
feature	Biunc	7Mb	7166065|6:A>T	Cod	43.78
feature	Biunc	7Mb	7164535|41:T>G	Cod	43.78
feature	Biunc	7Mb	7172230|31:T>G	Cod	44.91
feature	Biunc	7Mb	7172157|31:A>G	Cod	46.61
feature	Biunc	7Mb	3945207|12:T>C	Cod	48.32
feature	Biunc	7Mb	7168843|15:C>T	Cod	49.34
feature	Biunc	7Mb	7163938|20:T>A-37M	Cod	49.34
feature	Biunc	7Mb	2242754|24:C>T	Cod	49.34
feature	Biunc	7Mb	7165404|27:T>C	Cod	49.34
feature	Biunc	7Mb	7159078|39:G>A-7M	Cod	49.34
feature	Biunc	7Mb	7161332|43:A>G	Cod	49.34
feature	Biunc	7Mb	7158211|15:G>A	Cod	50.35
feature	Biunc	7Mb	7171897|58:G>A-357M	Cod	54.29
feature	Biunc	7Mb	7168630|9:G>A	Cod	54.29
feature	Biunc	7Mb	1093097|27:C>G	Cod	58.3
feature	Biunc	7Mb	5372447|6:C>A	Cod	64.31
feature	Biunc	7Mb	1705438|65:T>C-57M	Cod	64.53
feature	Biunc	7Mb	7173923|50:G>C	Cod	64.53
feature	Biunc	7Mb	1063482|19:C>T-357M	Cod	64.75
feature	Biunc	7Mb	7172208|10:A>C	Cod	66.68
feature	Biunc	7Mb	7172608|17:A>C	Cod	68.62
feature	Biunc	7Mb	7165682|13:A>G	Cod	72.32
feature	Biunc	7Mb	5978660|42:C>T	Cod	72.32
feature	Biunc	7Mb	7158609|43:G>T-357M	Cod	76.08
feature	Biunc	7Mb	1132264|14:G>A	Cod	76.97
feature	Biunc	7Mb	3937231|42:G>A	Cod	77.76
feature	Biunc	7Mb	1133351|14:G>A	Cod	77.76
feature	Biunc	7Mb	1066528|14:G>A	Cod	77.76
feature	Biunc	7Mb	7170048|6:A>C-37M	Cod	77.76
feature	Biunc	7Mb	7158179|13:C>G-357M	Cod	77.76
feature	Biunc	7Mb	3947033|28:G>C	Cod	77.76
feature	Biunc	7Mb	7166775|62:C>G	Cod	78.54
feature	Biunc	7Mb	7163260|26:C>G	Cod	80.47
feature	Biunc	7Mb	2257367|25:C>G	Cod	80.47
feature	Biunc	7Mb	7170709|8:T>C-237M	Cod	80.47
feature	Biunc	7Mb	7163746|37:T>C	Cod	86.23
feature	Biunc	7Mb	7168949|26:C>T	Cod	87.59
feature	Biunc	7Mb	7166652|62:G>A-37M	Cod	87.59
feature	Biunc	7Mb	7168948|41:A>G	Cod	87.59
feature	Biunc	7Mb	7167036|46:A>T	Cod	88.94
feature	Biunc	7Mb	7173732|23:T>C	Cod	90.07
feature	Biunc	7Mb	3953256|6:T>C	Cod	90.63
feature	Biunc	7Mb	5581053|10:T>C	Cod	90.63
feature	Biunc	7Mb	7164404|37:C>G-357M	Cod	92.31
feature	Biunc	7Mb	7158985|7:C>A-357M	Cod	92.64
feature	Biunc	7Mb	7173784|13:C>G	Cod	92.64
feature	Biunc	7Mb	6034774|19:C>T	Cod	92.64
feature	Biunc	7Mb	1216830|28:C>G	Cod	92.98
feature	Biunc	7Mb	7171953|28:C>A-357M	Cod	100.91
feature	Biunc	7Mb	1141395|20:C>G-7M	Cod	100.91
feature	Biunc	7Mb	7170078|18:T>C-6M	Cod	100.91
feature	Biunc	7Mb	7158441|59:T>C-2U	Cod	100.91
feature	Biunc	7Mb	7159395|43:C>T	Cod	100.91
feature	Biunc	7Mb	1863576|57:G>A	Cod	103.44
feature	Biunc	7Mb	7162257|11:G>T	Cod	103.66
feature	Biunc	7Mb	7171122|5:T>C	Cod	103.88
feature	Biunc	7Mb	7159368|13:A>G	Cod	105.35
feature	Biunc	7Mb	7174048|15:C>T	Cod	106.83
feature	Biunc	7Mb	7174049|11:A>G-237M	Cod	107.5
feature	Biunc	7Mb	7173521|37:C>A	Cod	108.85
feature	Biunc	7Mb	6013656|47:T>C-137M	Cod	110.33
feature	Biunc	7Mb	7165474|40:A>T	Cod	110.33
feature	Biunc	7Mb	7173522|25:C>T-357M	Cod	110.33
feature	Biunc	7Mb	7174006|8:G>A	Cod	111.81
feature	Biunc	7Mb	1018112|68:T>G	Cod	112.03
feature	Biunc	7Mb	1126801|46:G>C	Cod	115.43
feature	Biunc	7Mb	2250411|26:G>C	Cod	116.9
feature	Biunc	7Mb	7164684|29:C>T	Cod	118.37
feature	Biunc	7Mb	7172570|24:C>T-37M	Cod	119.71
feature	Biunc	7Mb	7157990|26:G>A-137M	Cod	124.61
feature	Biunc	7Mb	7166754|50:C>T	Cod	125.39
feature	Biunc	7Mb	1218066|19:C>G	Cod	125.39
feature	Biunc	7Ub	6041509|29:T>C	Cod	0.56
feature	Biunc	7Ub	5989111|32:A>C	Cod	1.56
feature	Biunc	7Ub	1095309|16:G>C	Cod	2.01
feature	Biunc	7Ub	7168933|34:G>A-2M	Cod	8.57
feature	Biunc	7Ub	7169033|19:T>C-7U	Cod	10.7
feature	Biunc	7Ub	6044809|55:A>T	Cod	26.32
feature	Biunc	7Ub	5988267|56:C>A	Cod	54.83
feature	Biunc	7Ub	7172084|27:G>C	Cod	56.88
feature	Biunc	7Ub	1050007|13:C>T	Cod	57.22
feature	Biunc	7Ub	7170317|7:T>G-57U	Cod	59.97
feature	Biunc	7Ub	5989258|40:G>C	Cod	111.46
feature	Biunc	7Ub	6040652|13:C>T	Cod	127.91
feature	Biunc	7Ub	3951259|23:C>G	Cod	140.85
feature	Biunc	7Ub	5984724|54:G>A	Cod	145.79
feature	Biunc	7Ub	7166967|47:A>C	Cod	145.79
feature	Biunc	7Ub	7169402|29:G>A	Cod	150.6
feature	Biunc	7Ub	1273831|10:G>C	Cod	152.41
feature	Biunc	7Ub	6021488|14:C>G-357U	Cod	160.09
feature	Biunc	7Ub	7163527|46:C>T-357U	Cod	160.31
feature	Biunc	7Ub	4407470|35:G>T	Cod	160.31
feature	Biunc	7Ub	7170641|29:T>C	Cod	160.31
feature	Biunc	7Ub	1015449|46:C>T	Cod	160.64
feature	Biunc	7Ub	1046598|7:A>G	Cod	160.64
feature	Biunc	7Ub	7172782|22:T>A	Cod	160.75
feature	Biunc	7Ub	7161258|17:T>C-157U	Cod	162.68
feature	Biunc	7Ub	5979231|34:G>T	Cod	164.61
feature	Biunc	7Ub	2297659|39:C>A-47U	Cod	165.62
feature	Biunc	7Ub	2261930|19:G>A-457U	Cod	165.62
feature	Biunc	7Ub	6022044|31:G>T	Cod	165.62
feature	Biunc	7Ub	6026731|45:T>C	Cod	166.63
feature	Biunc	7Ub	6046197|28:A>C-57U	Cod	167.3
feature	Biunc	7Ub	7172726|40:A>G-7U	Cod	167.3
feature	Biunc	7Ub	7173007|37:G>C	Cod	168.64
feature	Biunc	7Ub	1228402|31:G>A-7M	Cod	177.42
feature	Biunc	7Ub	6026239|65:A>G	Cod	181.99
feature	Biunc	7Ub	6027029|36:G>C	Cod	184.27
feature	Biunc	7Ub	1268751|23:C>T	Cod	200.3
feature	Aecom	1M	7163333|61:G>C	Cod	5727801
feature	Aecom	1M	1003864|32:G>A	Cod	6728867
feature	Aecom	1M	7170244|18:C>A-146U	Cod	9555090
feature	Aecom	1M	1221968|27:A>C	Cod	13647929
feature	Aecom	1M	7168016|43:C>T-16U	Cod	14090893
feature	Aecom	1M	991036|50:G>C-1U	Cod	16261882
feature	Aecom	1M	7157949|33:C>T	Cod	20453795
feature	Aecom	1M	7171313|56:A>G-1U	Cod	7504767
feature	Aecom	1M	7163684|9:G>C	Cod	37150634
feature	Aecom	1M	7168905|27:T>C	Cod	39066154
feature	Aecom	1M	5983477|12:A>G	Cod	53308646
feature	Aecom	1M	4993225|30:C>G-1U	Cod	56937337
feature	Aecom	1M	7173558|10:G>C-1U	Cod	56937337
feature	Aecom	1M	1075193|34:T>C	Cod	58045504
feature	Aecom	1M	1093186|31:C>T	Cod	59403036
feature	Aecom	1M	5005496|40:G>A-13U	Cod	59130931
feature	Aecom	1M	1005852|15:C>G	Cod	65677956
feature	Aecom	1M	6029526|55:C>T-1U	Cod	74670731
feature	Aecom	1M	2245102|33:G>A-1U	Cod	74910668
feature	Aecom	1M	7172404|34:C>G-1U	Cod	64619917
feature	Aecom	1M	7167266|7:T>A	Cod	75499437
feature	Aecom	1M	7172417|10:T>G	Cod	76767723
feature	Aecom	1M	4262260|13:C>A-136U	Cod	144945226
feature	Aecom	1M	4261204|9:A>G	Cod	226763656
feature	Aecom	1M	6049448|18:C>T-1U	Cod	109216178
feature	Aecom	1M	7164360|33:T>C-12U	Cod	221410416
feature	Aecom	1M	1403692|18:C>A	Cod	130082197
feature	Aecom	1M	7169026|63:G>C	Cod	216249118
feature	Aecom	1M	7171246|9:T>C-1U	Cod	250253411
feature	Aecom	1M	7172573|8:C>G	Cod	244563701
feature	Aecom	1M	1021980|37:C>T-1U	Cod	141792885
feature	Aecom	1M	7167491|11:C>T-146U	Cod	257415967
feature	Aecom	1M	1045227|49:T>C-2M	Cod	296477573
feature	Aecom	1M	6029657|27:C>A-1U	Cod	283805845
feature	Aecom	1M	6049041|51:A>T-1U	Cod	298608313
feature	Aecom	1M	5361308|46:C>A-1U	Cod	350712085
feature	Aecom	1M	7164375|60:A>G-126U	Cod	339661136
feature	Aecom	1M	5982480|52:C>T-16U	Cod	349986949
feature	Aecom	1M	5989026|7:A>G	Cod	336305087
feature	Aecom	1M	5989089|40:C>T	Cod	309773526
feature	Aecom	1M	6015421|25:T>G-13U	Cod	313220221
feature	Aecom	1M	7168802|14:G>T-14U	Cod	339169830
feature	Aecom	1M	5980177|41:G>A-1U	Cod	375914952
feature	Aecom	1M	5988389|51:T>C-126U	Cod	373001604
feature	Aecom	1M	7172927|11:G>A	Cod	376255684
feature	Aecom	1M	7171108|35:A>G-13U	Cod	378023876
feature	Aecom	1M	7168979|41:T>C-1U	Cod	384900194
feature	Aecom	1M	2242161|38:G>T	Cod	403782479
feature	Aecom	1M	1178758|19:G>C	Cod	393230504
feature	Aecom	1M	3956610|30:C>A	Cod	421563161
feature	Aecom	1M	5984594|6:G>A	Cod	421158261
feature	Aecom	1M	3939093|17:G>A	Cod	428338771
feature	Aecom	1M	4329717|17:G>A	Cod	428338771
feature	Aecom	1M	1089779|48:T>G	Cod	428663602
feature	Aecom	1M	6040185|25:T>C-1U	Cod	436775816
feature	Aecom	1M	5361199|44:A>G-14U	Cod	446554124
feature	Aecom	1M	6040539|12:C>G-13U	Cod	446522908
feature	Aecom	1M	7163914|9:A>G	Cod	446547789
feature	Aecom	1M	2265868|31:T>A-147U	Cod	445873141
feature	Aecom	1M	5979976|5:T>C-1U	Cod	436493256
feature	Aecom	1M	2245281|64:C>T-1U	Cod	438464645
feature	Aecom	1M	6020814|47:T>C-126U	Cod	449690798
feature	Aecom	1M	6036320|36:C>G-1U	Cod	452145042
feature	Aecom	1M	7174047|32:G>C	Cod	454845713
feature	Aecom	1M	2246266|16:A>C	Cod	473929353
feature	Aecom	1M	1024769|21:C>G-134U	Cod	476638239
feature	Aecom	1M	5989869|11:A>T	Cod	525930577
feature	Aecom	1M	7170361|10:C>T	Cod	496868816
feature	Aecom	1M	5971564|11:G>A-1U	Cod	492244745
feature	Aecom	1M	7167644|40:C>T	Cod	444805339
feature	Aecom	1M	7167322|22:T>C-14M	Cod	394050755
feature	Aecom	1M	7158752|8:C>T-14M	Cod	75806753
feature	Aecom	1M	7171161|31:C>T-25M	Cod	456077646
feature	Aecom	1M	7158196|39:T>C-16U	Cod	509566402
feature	Aecom	1M	7159520|27:T>C-126U	Cod	519102756
feature	Aecom	1M	7169497|45:C>G-16U	Cod	518585182
feature	Aecom	1M	6037922|6:C>T	Cod	520478258
feature	Aecom	1M	7171365|5:G>A-6U	Cod	525644151
feature	Aecom	1M	4003715|38:C>T-167U	Cod	527225392
feature	Aecom	1M	7168958|37:C>T-167U	Cod	527156031
feature	Aecom	1M	5000974|31:T>C-146U	Cod	529342424
feature	Aecom	2M	7163514|46:G>A	Cod	14141305
feature	Aecom	2M	7170243|29:A>G	Cod	14179444
feature	Aecom	2M	7164047|40:A>G-2M	Cod	14287938
feature	Aecom	2M	2260288|6:A>C-125M	Cod	19717572
feature	Aecom	2M	1093597|67:A>G	Cod	19494387
feature	Aecom	2M	7163988|6:G>T-257M	Cod	23277627
feature	Aecom	2M	7164214|11:A>G-235M	Cod	21531238
feature	Aecom	2M	1093143|17:G>A	Cod	22315542
feature	Aecom	2M	7163445|28:C>T	Cod	23995077
feature	Aecom	2M	7172163|21:A>G-3M	Cod	27970075
feature	Aecom	2M	7170077|50:A>C	Cod	27970078
feature	Aecom	2M	7170908|25:A>G	Cod	24955671
feature	Aecom	2M	1108799|7:A>G-25M	Cod	26321896
feature	Aecom	2M	7168226|13:C>G-3M	Cod	26357915
feature	Aecom	2M	2261526|26:G>A-25M	Cod	26352022
feature	Aecom	2M	7172819|62:C>T-25M	Cod	26200018
feature	Aecom	2M	7172818|11:C>A	Cod	26200018
feature	Aecom	2M	1002448|33:G>T	Cod	30895891
feature	Aecom	2M	1074660|30:A>T	Cod	34478717
feature	Aecom	2M	1153776|39:C>T-125M	Cod	67312319
feature	Aecom	2M	7170262|53:A>G	Cod	47989658
feature	Aecom	2M	7164133|10:G>A-125M	Cod	39797634
feature	Aecom	2M	3027893|22:G>A	Cod	57576187
feature	Aecom	2M	5368387|26:C>G	Cod	55573424
feature	Aecom	2M	1063814|20:C>G-25M	Cod	48218862
feature	Aecom	2M	7172370|22:C>G-25M	Cod	55573421
feature	Aecom	2M	7159663|15:G>C-25M	Cod	56878982
feature	Aecom	2M	7158435|41:A>C-125M	Cod	70054332
feature	Aecom	2M	3944264|19:G>C-257M	Cod	71186906
feature	Aecom	2M	7168105|16:A>G	Cod	70436006
feature	Aecom	2M	7171933|17:T>C-5M	Cod	70054198
feature	Aecom	2M	1010970|14:C>G	Cod	69903649
feature	Aecom	2M	7163633|40:G>C	Cod	81180109
feature	Aecom	2M	4262820|37:G>A	Cod	74690206
feature	Aecom	2M	3954940|55:C>G-7M	Cod	81858332
feature	Aecom	2M	6042897|23:G>A-25M	Cod	77394448
feature	Aecom	2M	3946644|44:G>A-235M	Cod	82988721
feature	Aecom	2M	1064423|37:T>A	Cod	79697234
feature	Aecom	2M	6043043|7:A>G	Cod	87981432
[truncated: 3,640 more rows]
